# Supplementary material for: Introduction of an isoxazoline unit to the β-position of porphyrin via regioselective 1,3-dipolar cycloaddition reaction
Source: Beilstein J Org Chem. 2019 Jun 28;15:1434–40. doi: 10.3762/bjoc.15.143 (PMC6604739; doi:10.3762/bjoc.15.143)
Supplement: File 1 — X-ray data of compound 3a. [file Beilstein_J_Org_Chem-15-1434-s001.cif]

data_r100509f1
_audit_creation_date               2019-04-04
_audit_creation_method
;
Olex2 1.2
(compiled 2018.05.29 svn.r3508 for OlexSys, GUI svn.r5506)
;
_audit_contact_author_address      ?
_audit_contact_author_email        ?
_audit_contact_author_name         ''
_audit_contact_author_phone        ?
_audit_update_record
;
????
;
_publ_contact_author_id_orcid      ?
_publ_section_references
;
Bourhis, L.J., Dolomanov, O.V., Gildea, R.J., Howard, J.A.K., Puschmann, H.
 (2015). Acta Cryst. A71, 59-75.

Dolomanov, O.V., Bourhis, L.J., Gildea, R.J, Howard, J.A.K. & Puschmann, H.
 (2009), J. Appl. Cryst. 42, 339-341.

Sheldrick, G.M. (2008). Acta Cryst. A64, 112-122.
;
_chemical_name_systematic
;
 ? 
;
_chemical_formula_moiety           'C61 H39 Cl2 N5 O3 Zn'
_chemical_formula_sum              'C61 H39 Cl2 N5 O3 Zn'
_chemical_formula_weight           1026.32
loop_
  _atom_type_symbol
  _atom_type_scat_dispersion_real
  _atom_type_scat_dispersion_imag
  _atom_type_scat_Cromer_Mann_a1
  _atom_type_scat_Cromer_Mann_a2
  _atom_type_scat_Cromer_Mann_a3
  _atom_type_scat_Cromer_Mann_a4
  _atom_type_scat_Cromer_Mann_b1
  _atom_type_scat_Cromer_Mann_b2
  _atom_type_scat_Cromer_Mann_b3
  _atom_type_scat_Cromer_Mann_b4
  _atom_type_scat_Cromer_Mann_c
  _atom_type_scat_source
  _atom_type_scat_dispersion_source
 C 0.00347 0.00161 2.31000 1.02000 1.58860 0.86500 20.84390 10.20750 0.56870
 51.65120 0.215599998832
 'International Tables Volume C Table 6.1.1.4 (pp. 500-502)'
 'Henke, Gullikson and Davis, At. Data and Nucl. Data Tables, 1993, 54, 2'
 Cl 0.14873 0.16029 11.46040 7.19640 6.25560 1.64550 0.01040 1.16620 18.51940
 47.77840 -9.55739974976
 'International Tables Volume C Table 6.1.1.4 (pp. 500-502)'
 'Henke, Gullikson and Davis, At. Data and Nucl. Data Tables, 1993, 54, 2'
 H 0.00000 0.00000 0.49300 0.32291 0.14019 0.04081 10.51090 26.12570 3.14236
 57.79970 0.0030380000826
 'International Tables Volume C Table 6.1.1.4 (pp. 500-502)'
 'Henke, Gullikson and Davis, At. Data and Nucl. Data Tables, 1993, 54, 2'
 Zn 0.31207 1.46666 14.07430 7.03180 5.16520 2.41000 3.26550 0.23330 10.31630
 58.70970 1.30410003662
 'International Tables Volume C Table 6.1.1.4 (pp. 500-502)'
 'Henke, Gullikson and Davis, At. Data and Nucl. Data Tables, 1993, 54, 2'
 O 0.01158 0.00611 3.04850 2.28680 1.54630 0.86700 13.27710 5.70110 0.32390
 32.90890 0.250800013542
 'International Tables Volume C Table 6.1.1.4 (pp. 500-502)'
 'Henke, Gullikson and Davis, At. Data and Nucl. Data Tables, 1993, 54, 2'
 N 0.00653 0.00323 12.21260 3.13220 2.01250 1.16630 0.00570 9.89330 28.99750
 0.58260 -11.5290002823
 'International Tables Volume C Table 6.1.1.4 (pp. 500-502)'
 'Henke, Gullikson and Davis, At. Data and Nucl. Data Tables, 1993, 54, 2'

_space_group_crystal_system        'monoclinic'
_space_group_IT_number             15
_space_group_name_H-M_alt          'C 1 2/c 1'
_space_group_name_Hall             '-C 2yc'
loop_
  _space_group_symop_id
  _space_group_symop_operation_xyz
 1 x,y,z
 2 -x,y,-z+1/2
 3 -x,-y,-z
 4 x,-y,z-1/2
 5 x+1/2,y+1/2,z
 6 -x+1/2,y+1/2,-z+1/2
 7 -x+1/2,-y+1/2,-z
 8 x+1/2,-y+1/2,z-1/2

_symmetry_Int_Tables_number        15
_cell_length_a                     28.166(6)
_cell_length_b                     17.330(4)
_cell_length_c                     26.363(5)
_cell_angle_alpha                  90
_cell_angle_beta                   117.96(3)
_cell_angle_gamma                  90
_cell_volume                       11366(5)
_cell_formula_units_Z              8
_cell_measurement_reflns_used      12717
_cell_measurement_temperature      113(2)
_cell_measurement_theta_max        25.992
_cell_measurement_theta_min        2.351
_exptl_absorpt_coefficient_mu      0.573
_exptl_absorpt_correction_T_max    0.9283
_exptl_absorpt_correction_T_min    0.8636
_exptl_absorpt_correction_type     empirical
_exptl_absorpt_process_details     crystalclear
_exptl_crystal_colour              red
_exptl_crystal_colour_primary      red
_exptl_crystal_density_diffrn      1.1995
_exptl_crystal_density_method      'not measured'
_exptl_crystal_description         cube
_exptl_crystal_F_000               4230.3908
_exptl_crystal_recrystallization_method  ?
_exptl_crystal_size_max            0.2
_exptl_crystal_size_mid            0.16
_exptl_crystal_size_min            0.1
_exptl_special_details
;
 ? 
;
_diffrn_reflns_av_R_equivalents    0.0578
_diffrn_reflns_av_unetI/netI       0.0601
_diffrn_reflns_limit_h_max         34
_diffrn_reflns_limit_h_min         -34
_diffrn_reflns_limit_k_max         17
_diffrn_reflns_limit_k_min         -21
_diffrn_reflns_limit_l_max         30
_diffrn_reflns_limit_l_min         -32
_diffrn_reflns_number              40330
_diffrn_reflns_theta_full          25.0192
_diffrn_reflns_theta_max           25.02
_diffrn_reflns_theta_min           2.35
_diffrn_ambient_temperature        113
_diffrn_detector_area_resol_mean   7.31
_diffrn_measured_fraction_theta_full  0.9874
_diffrn_measured_fraction_theta_max  0.9874
_diffrn_measurement_device_type    'Bruker P4'
_diffrn_measurement_method         '\w scans'
_diffrn_radiation_monochromator    'graphite'
_diffrn_radiation_type             'Mo K\a'
_diffrn_radiation_wavelength       0.71073
_reflns_Friedel_coverage           0.0
_reflns_limit_h_max                29
_reflns_limit_h_min                -33
_reflns_limit_k_max                20
_reflns_limit_k_min                0
_reflns_limit_l_max                31
_reflns_limit_l_min                0
_reflns_number_gt                  8175
_reflns_number_total               9924
_reflns_threshold_expression       I>=2u(I)
_computing_cell_refinement         crystalclear
_computing_data_collection         'crystalclear(Rigaku/MSC Inc., 2005)'
_computing_data_reduction          crystalclear
_computing_molecular_graphics      'Olex2 (Dolomanov et al., 2009)'
_computing_publication_material    'Olex2 (Dolomanov et al., 2009)'
_computing_structure_refinement    'olex2.refine (Bourhis et al., 2015)'
_computing_structure_solution      'XS (Sheldrick, 2008)'
_refine_diff_density_max           0.6959
_refine_diff_density_min           -0.6274
_refine_diff_density_rms           0.1370
_refine_ls_d_res_high              0.8403
_refine_ls_d_res_low               8.6650
_refine_ls_extinction_expression   Fc^*^=kFc[1+0.001xFc^2^\l^3^/sin(2\q)]^-1/4^
_refine_ls_goodness_of_fit_ref     1.0478
_refine_ls_hydrogen_treatment      constr
_refine_ls_matrix_type             full
_refine_ls_number_constraints      80
_refine_ls_number_parameters       670
_refine_ls_number_reflns           9924
_refine_ls_number_restraints       36
_refine_ls_R_factor_all            0.0990
_refine_ls_R_factor_gt             0.0861
_refine_ls_restrained_S_all        1.0457
_refine_ls_shift/su_max            0.0116
_refine_ls_shift/su_mean           0.0016
_refine_ls_structure_factor_coef   Fsqd
_refine_ls_weighting_details      
 'w=1/[\s^2^(Fo^2^)+(0.1263P)^2^+76.1812P] where P=(Fo^2^+2Fc^2^)/3'
_refine_ls_weighting_scheme        calc
_refine_ls_wR_factor_gt            0.2448
_refine_ls_wR_factor_ref           0.2556
_olex2_refinement_description
;
1. Fixed Uiso
 At 1.2 times of:
  All C(H) groups
 At 1.5 times of:
  All C(H,H,H) groups
2. Uiso/Uaniso restraints and constraints
O3 \\sim O3' \\sim C61 \\sim C61': within 2A with sigma of 0.01 and sigma for
terminal atoms of 0.02
Uanis(O3) \\sim Ueq, Uanis(O3') \\sim Ueq, Uanis(C61) \\sim Ueq, Uanis(C61')
\\sim Ueq: with sigma of 0.01 and sigma for terminal atoms of 0.02
3. Others
 Fixed Sof: O3(0.5) C61(0.5) H61a(0.5) H61b(0.5) H61c(0.5) O3'(0.5) C61'(0.5)
 H61d(0.5) H61e(0.5) H61f(0.5)
4.a Ternary CH refined with riding coordinates:
 C45(H45), C46(H46)
4.b Aromatic/amide H refined with riding coordinates:
 C3(H3), C4(H4), C5(H5), C6(H6), C7(H7), C9(H9), C10(H10), C14(H14), C15(H15),
 C16(H16), C17(H17), C18(H18), C20(H20), C21(H21), C25(H25), C26(H26), C27(H27),
  C28(H28), C29(H29), C31(H31), C32(H32), C36(H36), C37(H37), C38(H38),
 C39(H39), C40(H40), C42(H42), C50(H50), C51(H51), C52(H52), C55(H55), C56(H56),
  C58(H58), C59(H59)
4.c Idealised Me refined as rotating group:
 C61(H61a,H61b,H61c), C61'(H61d,H61e,H61f)
;
_atom_sites_solution_primary       direct
loop_
  _atom_site_label
  _atom_site_type_symbol
  _atom_site_fract_x
  _atom_site_fract_y
  _atom_site_fract_z
  _atom_site_U_iso_or_equiv
  _atom_site_adp_type
  _atom_site_occupancy
  _atom_site_refinement_flags_posn
  _atom_site_refinement_flags_adp
  _atom_site_disorder_group
 Zn1 Zn 0.35569(2) 0.72758(4) -0.02239(3) 0.0357(2) Uani 1.000000 . . .
 Cl1 Cl 0.49513(7) 1.20409(10) 0.17752(7) 0.0585(4) Uani 1.000000 . . .
 Cl2 Cl 0.46861(8) 0.89656(10) 0.13168(9) 0.0730(6) Uani 1.000000 . . .
 O1 O 0.34580(14) 1.0911(2) 0.05853(15) 0.0391(9) Uani 1.000000 . . .
 O2 O 0.55197(16) 1.2745(3) -0.0442(2) 0.0560(12) Uani 1.000000 . . .
 N1 N 0.36317(18) 0.7773(3) -0.0886(2) 0.0378(10) Uani 1.000000 . . .
 N2 N 0.36675(18) 0.6197(3) -0.0487(2) 0.0394(10) Uani 1.000000 . . .
 N3 N 0.33370(16) 0.6762(3) 0.03338(18) 0.0334(9) Uani 1.000000 . . .
 N4 N 0.33573(16) 0.8351(3) -0.00292(18) 0.0345(10) Uani 1.000000 . . .
 N5 N 0.39214(18) 1.0867(3) 0.11413(19) 0.0395(10) Uani 1.000000 . . .
 C1 C 0.3473(2) 0.9134(3) -0.0743(2) 0.0356(12) Uani 1.000000 . . .
 C2 C 0.3402(2) 0.9936(3) -0.0988(2) 0.0385(12) Uani 1.000000 . . .
 C3 C 0.2900(2) 1.0305(4) -0.1194(3) 0.0490(15) Uani 1.000000 . . .
 H3 H 0.2606(2) 1.0035(4) -0.1196(3) 0.0588(18) Uiso 1.000000 R . .
 C4 C 0.2831(3) 1.1062(4) -0.1394(3) 0.0514(15) Uani 1.000000 . . .
 H4 H 0.2493(3) 1.1309(4) -0.1522(3) 0.0617(18) Uiso 1.000000 R . .
 C5 C 0.3252(3) 1.1456(4) -0.1409(3) 0.0547(16) Uani 1.000000 . . .
 H5 H 0.3206(3) 1.1975(4) -0.1539(3) 0.0656(19) Uiso 1.000000 R . .
 C6 C 0.3740(3) 1.1088(4) -0.1234(3) 0.0493(15) Uani 1.000000 . . .
 H6 H 0.4028(3) 1.1351(4) -0.1252(3) 0.0591(17) Uiso 1.000000 R . .
 C7 C 0.3812(2) 1.0322(3) -0.1026(2) 0.0398(12) Uani 1.000000 . . .
 H7 H 0.4146(2) 1.0070(3) -0.0912(2) 0.0478(15) Uiso 1.000000 R . .
 C8 C 0.3573(2) 0.8538(3) -0.1037(2) 0.0363(12) Uani 1.000000 . . .
 C9 C 0.3658(2) 0.8645(3) -0.1531(2) 0.0410(13) Uani 1.000000 . . .
 H9 H 0.3630(2) 0.9114(3) -0.1729(2) 0.0492(15) Uiso 1.000000 R . .
 C10 C 0.3787(2) 0.7949(4) -0.1654(2) 0.0462(14) Uani 1.000000 . . .
 H10 H 0.3882(2) 0.7844(4) -0.1949(2) 0.0554(17) Uiso 1.000000 R . .
 C11 C 0.3758(2) 0.7388(4) -0.1269(2) 0.0406(13) Uani 1.000000 . . .
 C12 C 0.3854(2) 0.6599(3) -0.1271(2) 0.0392(12) Uani 1.000000 . . .
 C13 C 0.3992(3) 0.6315(4) -0.1724(3) 0.0482(14) Uani 1.000000 . . .
 C14 C 0.3625(3) 0.6318(5) -0.2291(3) 0.074(2) Uani 1.000000 . . .
 H14 H 0.3272(3) 0.6503(5) -0.2406(3) 0.089(3) Uiso 1.000000 R . .
 C15 C 0.3761(4) 0.6052(6) -0.2710(4) 0.087(3) Uani 1.000000 . . .
 H15 H 0.3502(4) 0.6068(6) -0.3104(4) 0.104(3) Uiso 1.000000 R . .
 C16 C 0.4258(4) 0.5773(6) -0.2553(4) 0.087(3) Uani 1.000000 . . .
 H16 H 0.4344(4) 0.5568(6) -0.2834(4) 0.104(3) Uiso 1.000000 R . .
 C17 C 0.4649(3) 0.5788(6) -0.1972(4) 0.086(3) Uani 1.000000 . . .
 H17 H 0.5003(3) 0.5610(6) -0.1861(4) 0.103(3) Uiso 1.000000 R . .
 C18 C 0.4517(3) 0.6060(5) -0.1562(3) 0.066(2) Uani 1.000000 . . .
 H18 H 0.4782(3) 0.6075(5) -0.1170(3) 0.079(2) Uiso 1.000000 R . .
 C19 C 0.3806(2) 0.6042(4) -0.0911(3) 0.0429(13) Uani 1.000000 . . .
 C20 C 0.3847(2) 0.5228(4) -0.0959(3) 0.0464(14) Uani 1.000000 . . .
 H20 H 0.3943(2) 0.4969(4) -0.1215(3) 0.0557(17) Uiso 1.000000 R . .
 C21 C 0.3726(2) 0.4897(4) -0.0575(3) 0.0467(14) Uani 1.000000 . . .
 H21 H 0.3716(2) 0.4358(4) -0.0513(3) 0.0561(17) Uiso 1.000000 R . .
 C22 C 0.3614(2) 0.5501(3) -0.0273(3) 0.0413(13) Uani 1.000000 . . .
 C23 C 0.3454(2) 0.5387(3) 0.0152(2) 0.0357(12) Uani 1.000000 . . .
 C24 C 0.3420(2) 0.4576(3) 0.0333(2) 0.0402(12) Uani 1.000000 . . .
 C25 C 0.3893(3) 0.4161(4) 0.0656(3) 0.0556(16) Uani 1.000000 . . .
 H25 H 0.4231(3) 0.4387(4) 0.0747(3) 0.067(2) Uiso 1.000000 R . .
 C26 C 0.3871(3) 0.3418(4) 0.0845(3) 0.0640(19) Uani 1.000000 . . .
 H26 H 0.4195(3) 0.3142(4) 0.1068(3) 0.077(2) Uiso 1.000000 R . .
 C27 C 0.3393(4) 0.3086(4) 0.0715(3) 0.067(2) Uani 1.000000 . . .
 H27 H 0.3383(4) 0.2575(4) 0.0841(3) 0.081(2) Uiso 1.000000 R . .
 C28 C 0.2915(3) 0.3490(4) 0.0395(4) 0.076(2) Uani 1.000000 . . .
 H28 H 0.2580(3) 0.3260(4) 0.0311(4) 0.091(3) Uiso 1.000000 R . .
 C29 C 0.2930(3) 0.4227(4) 0.0200(4) 0.066(2) Uani 1.000000 . . .
 H29 H 0.2604(3) 0.4497(4) -0.0026(4) 0.079(2) Uiso 1.000000 R . .
 C30 C 0.3320(2) 0.5986(3) 0.0430(2) 0.0354(11) Uani 1.000000 . . .
 C31 C 0.3155(2) 0.5877(3) 0.0861(3) 0.0426(13) Uani 1.000000 . . .
 H31 H 0.3115(2) 0.5395(3) 0.1009(3) 0.0511(16) Uiso 1.000000 R . .
 C32 C 0.3069(2) 0.6574(3) 0.1022(2) 0.0406(13) Uani 1.000000 . . .
 H32 H 0.2947(2) 0.6676(3) 0.1295(2) 0.0488(15) Uiso 1.000000 R . .
 C33 C 0.3196(2) 0.7144(3) 0.0703(2) 0.0348(11) Uani 1.000000 . . .
 C34 C 0.3190(2) 0.7936(3) 0.0771(2) 0.0349(11) Uani 1.000000 . . .
 C35 C 0.3096(2) 0.8224(3) 0.1253(2) 0.0349(11) Uani 1.000000 . . .
 C36 C 0.3451(2) 0.8031(4) 0.1818(2) 0.0426(13) Uani 1.000000 . . .
 H36 H 0.3754(2) 0.7713(4) 0.1903(2) 0.0511(16) Uiso 1.000000 R . .
 C37 C 0.3356(3) 0.8308(4) 0.2260(3) 0.0521(15) Uani 1.000000 . . .
 H37 H 0.3600(3) 0.8178(4) 0.2646(3) 0.0625(19) Uiso 1.000000 R . .
 C38 C 0.2920(2) 0.8764(4) 0.2150(3) 0.0500(15) Uani 1.000000 . . .
 H38 H 0.2857(2) 0.8942(4) 0.2455(3) 0.0599(18) Uiso 1.000000 R . .
 C39 C 0.2577(2) 0.8957(4) 0.1594(3) 0.0482(14) Uani 1.000000 . . .
 H39 H 0.2278(2) 0.9281(4) 0.1515(3) 0.0578(17) Uiso 1.000000 R . .
 C40 C 0.2655(2) 0.8691(3) 0.1145(2) 0.0421(13) Uani 1.000000 . . .
 H40 H 0.2408(2) 0.8827(3) 0.0761(2) 0.0505(16) Uiso 1.000000 R . .
 C41 C 0.32764(19) 0.8493(3) 0.0430(2) 0.0314(11) Uani 1.000000 . . .
 C42 C 0.3306(2) 0.9318(3) 0.0537(2) 0.0361(12) Uani 1.000000 . . .
 H42 H 0.3265(2) 0.9567(3) 0.0836(2) 0.0433(14) Uiso 1.000000 R . .
 C43 C 0.34023(19) 0.9669(3) 0.0132(2) 0.0336(11) Uani 1.000000 . . .
 C44 C 0.3418(2) 0.9045(3) -0.0243(2) 0.0347(11) Uani 1.000000 . . .
 C45 C 0.3582(2) 1.0498(3) 0.0176(2) 0.0357(12) Uani 1.000000 . . .
 H45 H 0.3414(2) 1.0755(3) -0.0208(2) 0.0428(14) Uiso 1.000000 R . .
 C46 C 0.4199(2) 1.0524(3) 0.0454(2) 0.0388(12) Uani 1.000000 . . .
 H46 H 0.4342(2) 1.0015(3) 0.0407(2) 0.0465(15) Uiso 1.000000 R . .
 C47 C 0.4322(2) 1.0636(3) 0.1081(2) 0.0364(12) Uani 1.000000 . . .
 C48 C 0.4854(2) 1.0495(4) 0.1584(2) 0.0445(14) Uani 1.000000 . . .
 C49 C 0.5174(2) 1.1100(4) 0.1937(2) 0.0466(14) Uani 1.000000 . . .
 C50 C 0.5655(2) 1.0956(5) 0.2414(3) 0.0587(19) Uani 1.000000 . . .
 H50 H 0.5860(2) 1.1369(5) 0.2654(3) 0.070(2) Uiso 1.000000 R . .
 C51 C 0.5843(2) 1.0194(5) 0.2546(3) 0.0598(18) Uani 1.000000 . . .
 H51 H 0.6179(2) 1.0097(5) 0.2875(3) 0.072(2) Uiso 1.000000 R . .
 C52 C 0.5554(3) 0.9593(4) 0.2214(3) 0.0564(17) Uani 1.000000 . . .
 H52 H 0.5686(3) 0.9080(4) 0.2306(3) 0.068(2) Uiso 1.000000 R . .
 C53 C 0.5055(2) 0.9743(4) 0.1727(3) 0.0512(15) Uani 1.000000 . . .
 C54 C 0.4447(2) 1.1178(3) 0.0268(2) 0.0362(12) Uani 1.000000 . . .
 C55 C 0.4231(2) 1.1925(3) 0.0145(3) 0.0409(13) Uani 1.000000 . . .
 H55 H 0.3928(2) 1.2046(3) 0.0198(3) 0.0491(15) Uiso 1.000000 R . .
 C56 C 0.4449(2) 1.2482(3) -0.0048(3) 0.0439(13) Uani 1.000000 . . .
 H56 H 0.4295(2) 1.2984(3) -0.0129(3) 0.0526(16) Uiso 1.000000 R . .
 C57 C 0.4889(2) 1.2322(4) -0.0126(3) 0.0444(14) Uani 1.000000 . . .
 C58 C 0.5125(2) 1.1583(4) 0.0015(3) 0.0448(14) Uani 1.000000 . . .
 H58 H 0.5435(2) 1.1469(4) -0.0026(3) 0.0537(16) Uiso 1.000000 R . .
 C59 C 0.4905(2) 1.1029(3) 0.0213(2) 0.0384(12) Uani 1.000000 . . .
 H59 H 0.5068(2) 1.0534(3) 0.0313(2) 0.0461(14) Uiso 1.000000 R . .
 C60 C 0.5133(2) 1.2865(4) -0.0360(3) 0.0536(16) Uani 1.000000 . . .
 O3 O 0.4901(4) 1.3630(7) -0.0391(5) 0.042(2) Uani 0.500000 . U 1
 C61 C 0.5089(6) 1.4262(9) -0.0602(7) 0.048(3) Uani 0.500000 . U 1
 O3' O 0.4843(6) 1.3481(9) -0.0580(6) 0.067(4) Uani 0.500000 . U 2
 C61' C 0.5083(8) 1.4060(12) -0.0791(9) 0.073(4) Uani 0.500000 . U 2
 H61a H 0.503(4) 1.414(2) -0.0991(18) 0.072(5) Uiso 0.500000 GR . 1
 H61b H 0.489(3) 1.4731(15) -0.061(4) 0.072(5) Uiso 0.500000 GR . 1
 H61c H 0.5473(9) 1.434(4) -0.035(2) 0.072(5) Uiso 0.500000 GR . 1
 H61d H 0.4819(17) 1.422(5) -0.118(2) 0.109(7) Uiso 0.500000 GR . 2
 H61e H 0.519(5) 1.451(3) -0.053(3) 0.109(7) Uiso 0.500000 GR . 2
 H61f H 0.540(3) 1.384(3) -0.080(5) 0.109(7) Uiso 0.500000 GR . 2

loop_
  _atom_site_aniso_label
  _atom_site_aniso_U_11
  _atom_site_aniso_U_22
  _atom_site_aniso_U_33
  _atom_site_aniso_U_12
  _atom_site_aniso_U_13
  _atom_site_aniso_U_23
 Zn1 0.0373(4) 0.0417(4) 0.0350(4) 0.0017(3) 0.0226(3) 0.0028(3)
 Cl1 0.0614(10) 0.0562(10) 0.0480(9) -0.0042(8) 0.0174(8) -0.0015(7)
 Cl2 0.0730(12) 0.0476(10) 0.0722(12) 0.0127(8) 0.0121(9) 0.0132(8)
 O1 0.0391(19) 0.041(2) 0.035(2) 0.0032(16) 0.0156(16) 0.0020(16)
 O2 0.037(2) 0.070(3) 0.065(3) -0.001(2) 0.027(2) 0.012(2)
 N1 0.042(2) 0.038(2) 0.040(3) 0.001(2) 0.024(2) 0.0032(19)
 N2 0.042(2) 0.044(3) 0.044(3) 0.005(2) 0.029(2) 0.006(2)
 N3 0.033(2) 0.035(2) 0.037(2) 0.0025(18) 0.0212(19) 0.0023(19)
 N4 0.031(2) 0.044(3) 0.031(2) 0.0051(19) 0.0173(18) 0.0044(19)
 N5 0.042(2) 0.044(3) 0.032(2) -0.001(2) 0.016(2) 0.004(2)
 C1 0.034(3) 0.042(3) 0.035(3) 0.001(2) 0.020(2) 0.006(2)
 C2 0.043(3) 0.046(3) 0.029(3) 0.007(2) 0.019(2) 0.009(2)
 C3 0.048(3) 0.063(4) 0.043(3) 0.008(3) 0.027(3) 0.011(3)
 C4 0.055(4) 0.057(4) 0.042(3) 0.017(3) 0.022(3) 0.017(3)
 C5 0.073(4) 0.050(4) 0.042(3) 0.005(3) 0.028(3) 0.008(3)
 C6 0.059(4) 0.051(4) 0.045(3) -0.003(3) 0.031(3) 0.008(3)
 C7 0.040(3) 0.045(3) 0.036(3) -0.000(2) 0.018(2) 0.001(2)
 C8 0.033(3) 0.048(3) 0.031(3) 0.002(2) 0.018(2) 0.003(2)
 C9 0.047(3) 0.047(3) 0.033(3) -0.004(3) 0.023(2) 0.003(2)
 C10 0.055(3) 0.060(4) 0.035(3) 0.001(3) 0.031(3) 0.002(3)
 C11 0.033(3) 0.064(4) 0.032(3) 0.004(3) 0.022(2) -0.002(3)
 C12 0.030(3) 0.053(3) 0.042(3) 0.003(2) 0.023(2) -0.004(3)
 C13 0.058(4) 0.054(4) 0.049(4) 0.006(3) 0.039(3) 0.001(3)
 C14 0.074(5) 0.109(7) 0.053(4) 0.026(5) 0.042(4) 0.001(4)
 C15 0.109(7) 0.109(7) 0.060(5) 0.035(6) 0.054(5) 0.008(5)
 C16 0.090(6) 0.120(8) 0.082(6) 0.031(5) 0.066(5) 0.001(5)
 C17 0.070(5) 0.129(8) 0.084(6) 0.023(5) 0.058(5) -0.004(5)
 C18 0.053(4) 0.090(5) 0.072(5) 0.007(4) 0.044(4) -0.003(4)
 C19 0.036(3) 0.055(4) 0.046(3) 0.006(3) 0.027(3) 0.002(3)
 C20 0.046(3) 0.054(4) 0.048(3) 0.006(3) 0.030(3) -0.003(3)
 C21 0.054(3) 0.043(3) 0.055(4) 0.010(3) 0.035(3) 0.003(3)
 C22 0.039(3) 0.042(3) 0.047(3) 0.009(2) 0.024(3) 0.004(2)
 C23 0.033(3) 0.037(3) 0.038(3) 0.002(2) 0.018(2) -0.000(2)
 C24 0.045(3) 0.040(3) 0.042(3) 0.008(2) 0.026(3) 0.002(2)
 C25 0.052(4) 0.057(4) 0.047(4) 0.010(3) 0.015(3) -0.003(3)
 C26 0.074(5) 0.050(4) 0.057(4) 0.018(4) 0.021(4) 0.007(3)
 C27 0.111(6) 0.043(4) 0.071(5) 0.021(4) 0.062(5) 0.013(3)
 C28 0.073(5) 0.048(4) 0.127(7) 0.007(4) 0.065(5) 0.024(4)
 C29 0.056(4) 0.049(4) 0.100(6) 0.007(3) 0.043(4) 0.018(4)
 C30 0.039(3) 0.034(3) 0.036(3) 0.005(2) 0.019(2) 0.005(2)
 C31 0.048(3) 0.041(3) 0.047(3) -0.005(3) 0.030(3) -0.003(3)
 C32 0.049(3) 0.047(3) 0.038(3) -0.003(3) 0.030(3) 0.001(2)
 C33 0.029(2) 0.043(3) 0.034(3) 0.001(2) 0.016(2) 0.002(2)
 C34 0.033(3) 0.041(3) 0.034(3) -0.001(2) 0.018(2) 0.001(2)
 C35 0.042(3) 0.036(3) 0.031(3) -0.007(2) 0.021(2) -0.002(2)
 C36 0.046(3) 0.049(3) 0.036(3) 0.006(3) 0.023(3) 0.004(2)
 C37 0.059(4) 0.066(4) 0.030(3) 0.005(3) 0.020(3) -0.003(3)
 C38 0.052(3) 0.059(4) 0.040(3) -0.002(3) 0.024(3) -0.012(3)
 C39 0.043(3) 0.054(4) 0.052(4) 0.008(3) 0.026(3) -0.005(3)
 C40 0.042(3) 0.053(3) 0.036(3) 0.002(3) 0.022(3) 0.002(3)
 C41 0.028(2) 0.039(3) 0.027(2) 0.002(2) 0.012(2) 0.004(2)
 C42 0.036(3) 0.043(3) 0.032(3) 0.005(2) 0.018(2) 0.005(2)
 C43 0.032(2) 0.032(3) 0.038(3) 0.007(2) 0.017(2) 0.009(2)
 C44 0.031(2) 0.042(3) 0.029(3) 0.000(2) 0.012(2) 0.003(2)
 C45 0.038(3) 0.040(3) 0.036(3) 0.008(2) 0.023(2) 0.009(2)
 C46 0.041(3) 0.038(3) 0.042(3) 0.006(2) 0.023(2) 0.006(2)
 C47 0.035(3) 0.031(3) 0.042(3) 0.000(2) 0.017(2) 0.009(2)
 C48 0.046(3) 0.056(4) 0.039(3) 0.003(3) 0.027(3) 0.005(3)
 C49 0.045(3) 0.062(4) 0.036(3) -0.001(3) 0.021(3) 0.005(3)
 C50 0.040(3) 0.103(6) 0.035(3) -0.007(3) 0.019(3) -0.001(3)
 C51 0.035(3) 0.096(6) 0.040(3) 0.010(3) 0.010(3) 0.011(4)
 C52 0.051(4) 0.062(4) 0.048(4) 0.019(3) 0.017(3) 0.017(3)
 C53 0.045(3) 0.061(4) 0.042(3) 0.010(3) 0.016(3) 0.006(3)
 C54 0.034(3) 0.038(3) 0.036(3) 0.006(2) 0.016(2) 0.004(2)
 C55 0.041(3) 0.039(3) 0.053(3) 0.003(2) 0.031(3) 0.002(3)
 C56 0.046(3) 0.038(3) 0.055(4) 0.006(3) 0.030(3) 0.005(3)
 C57 0.035(3) 0.052(4) 0.047(3) -0.005(3) 0.020(3) 0.000(3)
 C58 0.034(3) 0.051(3) 0.052(3) -0.003(3) 0.023(3) 0.002(3)
 C59 0.033(3) 0.036(3) 0.043(3) 0.003(2) 0.016(2) 0.003(2)
 C60 0.035(3) 0.065(4) 0.056(4) 0.001(3) 0.017(3) 0.016(3)
 O3 0.035(4) 0.040(5) 0.050(5) -0.002(3) 0.019(3) 0.007(3)
 C61 0.040(5) 0.048(6) 0.058(6) -0.000(3) 0.025(3) 0.007(3)
 O3' 0.054(6) 0.067(6) 0.077(7) -0.002(3) 0.027(3) 0.013(4)
 C61' 0.068(7) 0.071(7) 0.080(7) -0.000(4) 0.034(3) 0.014(4)

loop_
  _geom_bond_atom_site_label_1
  _geom_bond_atom_site_label_2
  _geom_bond_distance
  _geom_bond_site_symmetry_2
  _geom_bond_publ_flag
 Zn1 O2 2.359(4) 3_675 ?
 Zn1 N1 2.045(4) . ?
 Zn1 N2 2.067(5) . ?
 Zn1 N3 2.048(4) . ?
 Zn1 N4 2.079(4) . ?
 Cl1 C49 1.727(7) . ?
 Cl2 C53 1.736(7) . ?
 O1 N5 1.436(6) . ?
 O1 C45 1.468(6) . ?
 O2 C60 1.224(7) . ?
 N1 C8 1.370(7) . ?
 N1 C11 1.390(7) . ?
 N2 C19 1.371(7) . ?
 N2 C22 1.369(7) . ?
 N3 C30 1.374(7) . ?
 N3 C33 1.380(7) . ?
 N4 C41 1.356(7) . ?
 N4 C44 1.372(7) . ?
 N5 C47 1.275(7) . ?
 C1 C2 1.507(8) . ?
 C1 C8 1.396(8) . ?
 C1 C44 1.405(7) . ?
 C2 C3 1.407(8) . ?
 C2 C7 1.378(8) . ?
 C3 H3 0.9500 . ?
 C3 C4 1.394(9) . ?
 C4 H4 0.9500 . ?
 C4 C5 1.384(9) . ?
 C5 H5 0.9500 . ?
 C5 C6 1.384(9) . ?
 C6 H6 0.9500 . ?
 C6 C7 1.414(8) . ?
 C7 H7 0.9500 . ?
 C8 C9 1.445(7) . ?
 C9 H9 0.9500 . ?
 C9 C10 1.343(9) . ?
 C10 H10 0.9500 . ?
 C10 C11 1.435(8) . ?
 C11 C12 1.394(8) . ?
 C12 C13 1.501(8) . ?
 C12 C19 1.404(8) . ?
 C13 C14 1.361(10) . ?
 C13 C18 1.406(9) . ?
 C14 H14 0.9500 . ?
 C14 C15 1.405(10) . ?
 C15 H15 0.9500 . ?
 C15 C16 1.351(11) . ?
 C16 H16 0.9500 . ?
 C16 C17 1.407(12) . ?
 C17 H17 0.9500 . ?
 C17 C18 1.378(10) . ?
 C18 H18 0.9500 . ?
 C19 C20 1.426(9) . ?
 C20 H20 0.9500 . ?
 C20 C21 1.339(8) . ?
 C21 H21 0.9500 . ?
 C21 C22 1.438(8) . ?
 C22 C23 1.403(8) . ?
 C23 C24 1.501(8) . ?
 C23 C30 1.420(7) . ?
 C24 C25 1.399(8) . ?
 C24 C29 1.392(9) . ?
 C25 H25 0.9500 . ?
 C25 C26 1.392(10) . ?
 C26 H26 0.9500 . ?
 C26 C27 1.352(11) . ?
 C27 H27 0.9500 . ?
 C27 C28 1.398(11) . ?
 C28 H28 0.9500 . ?
 C28 C29 1.385(9) . ?
 C29 H29 0.9500 . ?
 C30 C31 1.428(8) . ?
 C31 H31 0.9500 . ?
 C31 C32 1.341(8) . ?
 C32 H32 0.9500 . ?
 C32 C33 1.447(7) . ?
 C33 C34 1.385(8) . ?
 C34 C35 1.501(7) . ?
 C34 C41 1.414(7) . ?
 C35 C36 1.390(8) . ?
 C35 C40 1.395(8) . ?
 C36 H36 0.9500 . ?
 C36 C37 1.396(8) . ?
 C37 H37 0.9500 . ?
 C37 C38 1.374(9) . ?
 C38 H38 0.9500 . ?
 C38 C39 1.366(9) . ?
 C39 H39 0.9500 . ?
 C39 C40 1.382(8) . ?
 C40 H40 0.9500 . ?
 C41 C42 1.451(7) . ?
 C42 H42 0.9500 . ?
 C42 C43 1.364(7) . ?
 C43 C44 1.480(8) . ?
 C43 C45 1.510(7) . ?
 C45 H45 1.0000 . ?
 C45 C46 1.537(7) . ?
 C46 H46 1.0000 . ?
 C46 C47 1.535(8) . ?
 C46 C54 1.527(8) . ?
 C47 C48 1.484(8) . ?
 C48 C49 1.413(9) . ?
 C48 C53 1.400(9) . ?
 C49 C50 1.371(8) . ?
 C50 H50 0.9500 . ?
 C50 C51 1.404(11) . ?
 C51 H51 0.9500 . ?
 C51 C52 1.360(10) . ?
 C52 H52 0.9500 . ?
 C52 C53 1.414(8) . ?
 C54 C55 1.401(8) . ?
 C54 C59 1.389(7) . ?
 C55 H55 0.9500 . ?
 C55 C56 1.363(8) . ?
 C56 H56 0.9500 . ?
 C56 C57 1.378(8) . ?
 C57 C58 1.411(8) . ?
 C57 C60 1.459(8) . ?
 C58 H58 0.9500 . ?
 C58 C59 1.372(8) . ?
 C59 H59 0.9500 . ?
 C60 O3 1.464(14) . ?
 C60 O3' 1.303(17) . ?
 O3 C61 1.434(18) . ?
 C61 H61a 0.9800 . ?
 C61 H61b 0.9800 . ?
 C61 H61c 0.9800 . ?
 O3' C61' 1.46(2) . ?
 C61' H61d 0.9800 . ?
 C61' H61e 0.9800 . ?
 C61' H61f 0.9800 . ?

loop_
  _geom_angle_atom_site_label_1
  _geom_angle_atom_site_label_2
  _geom_angle_atom_site_label_3
  _geom_angle
  _geom_angle_site_symmetry_1
  _geom_angle_site_symmetry_3
  _geom_angle_publ_flag
 N1 Zn1 O2 97.04(17) . 3_675 ?
 N2 Zn1 O2 87.04(17) . 3_675 ?
 N2 Zn1 N1 90.16(18) . . ?
 N3 Zn1 O2 93.35(16) . 3_675 ?
 N3 Zn1 N1 169.57(17) . . ?
 N3 Zn1 N2 89.51(17) . . ?
 N4 Zn1 O2 99.31(17) . 3_675 ?
 N4 Zn1 N1 88.92(18) . . ?
 N4 Zn1 N2 173.64(17) . . ?
 N4 Zn1 N3 90.26(17) . . ?
 C45 O1 N5 108.0(4) . . ?
 C60 O2 Zn1 129.4(5) . 3_675 ?
 C8 N1 Zn1 127.4(4) . . ?
 C11 N1 Zn1 125.6(4) . . ?
 C11 N1 C8 107.0(5) . . ?
 C19 N2 Zn1 126.5(4) . . ?
 C22 N2 Zn1 126.5(4) . . ?
 C22 N2 C19 107.0(5) . . ?
 C30 N3 Zn1 127.4(3) . . ?
 C33 N3 Zn1 125.5(4) . . ?
 C33 N3 C30 107.1(4) . . ?
 C41 N4 Zn1 124.2(3) . . ?
 C44 N4 Zn1 125.7(3) . . ?
 C44 N4 C41 108.3(4) . . ?
 C47 N5 O1 108.8(4) . . ?
 C8 C1 C2 117.7(5) . . ?
 C44 C1 C2 116.9(5) . . ?
 C44 C1 C8 125.3(5) . . ?
 C3 C2 C1 119.5(5) . . ?
 C7 C2 C1 122.1(5) . . ?
 C7 C2 C3 118.4(5) . . ?
 H3 C3 C2 119.6(4) . . ?
 C4 C3 C2 120.7(6) . . ?
 C4 C3 H3 119.6(4) . . ?
 H4 C4 C3 119.8(4) . . ?
 C5 C4 C3 120.4(6) . . ?
 C5 C4 H4 119.8(4) . . ?
 H5 C5 C4 120.2(4) . . ?
 C6 C5 C4 119.5(6) . . ?
 C6 C5 H5 120.2(4) . . ?
 H6 C6 C5 120.0(4) . . ?
 C7 C6 C5 120.1(6) . . ?
 C7 C6 H6 120.0(3) . . ?
 C6 C7 C2 120.7(5) . . ?
 H7 C7 C2 119.6(3) . . ?
 H7 C7 C6 119.6(3) . . ?
 C1 C8 N1 125.7(5) . . ?
 C9 C8 N1 109.7(5) . . ?
 C9 C8 C1 124.6(5) . . ?
 H9 C9 C8 126.8(3) . . ?
 C10 C9 C8 106.3(5) . . ?
 C10 C9 H9 126.8(3) . . ?
 H10 C10 C9 125.5(3) . . ?
 C11 C10 C9 109.1(5) . . ?
 C11 C10 H10 125.5(3) . . ?
 C10 C11 N1 107.9(5) . . ?
 C12 C11 N1 126.2(5) . . ?
 C12 C11 C10 125.9(5) . . ?
 C13 C12 C11 116.6(5) . . ?
 C19 C12 C11 126.2(5) . . ?
 C19 C12 C13 117.1(5) . . ?
 C14 C13 C12 121.8(6) . . ?
 C18 C13 C12 119.3(6) . . ?
 C18 C13 C14 118.9(6) . . ?
 H14 C14 C13 119.4(4) . . ?
 C15 C14 C13 121.1(7) . . ?
 C15 C14 H14 119.4(5) . . ?
 H15 C15 C14 119.9(5) . . ?
 C16 C15 C14 120.2(8) . . ?
 C16 C15 H15 119.9(5) . . ?
 H16 C16 C15 120.2(5) . . ?
 C17 C16 C15 119.7(7) . . ?
 C17 C16 H16 120.2(4) . . ?
 H17 C17 C16 120.0(4) . . ?
 C18 C17 C16 120.1(7) . . ?
 C18 C17 H17 120.0(5) . . ?
 C17 C18 C13 120.0(7) . . ?
 H18 C18 C13 120.0(4) . . ?
 H18 C18 C17 120.0(5) . . ?
 C12 C19 N2 124.9(5) . . ?
 C20 C19 N2 109.4(5) . . ?
 C20 C19 C12 125.6(5) . . ?
 H20 C20 C19 126.3(3) . . ?
 C21 C20 C19 107.3(5) . . ?
 C21 C20 H20 126.3(4) . . ?
 H21 C21 C20 126.1(4) . . ?
 C22 C21 C20 107.8(5) . . ?
 C22 C21 H21 126.1(3) . . ?
 C21 C22 N2 108.6(5) . . ?
 C23 C22 N2 126.3(5) . . ?
 C23 C22 C21 125.1(5) . . ?
 C24 C23 C22 118.6(5) . . ?
 C30 C23 C22 124.8(5) . . ?
 C30 C23 C24 116.6(5) . . ?
 C25 C24 C23 119.3(5) . . ?
 C29 C24 C23 122.0(5) . . ?
 C29 C24 C25 118.6(6) . . ?
 H25 C25 C24 119.9(4) . . ?
 C26 C25 C24 120.2(7) . . ?
 C26 C25 H25 119.9(4) . . ?
 H26 C26 C25 119.7(4) . . ?
 C27 C26 C25 120.7(7) . . ?
 C27 C26 H26 119.7(4) . . ?
 H27 C27 C26 119.9(4) . . ?
 C28 C27 C26 120.2(7) . . ?
 C28 C27 H27 119.9(4) . . ?
 H28 C28 C27 120.1(4) . . ?
 C29 C28 C27 119.8(7) . . ?
 C29 C28 H28 120.1(4) . . ?
 C28 C29 C24 120.4(7) . . ?
 H29 C29 C24 119.8(4) . . ?
 H29 C29 C28 119.8(4) . . ?
 C23 C30 N3 125.4(5) . . ?
 C31 C30 N3 109.2(5) . . ?
 C31 C30 C23 125.4(5) . . ?
 H31 C31 C30 126.1(3) . . ?
 C32 C31 C30 107.9(5) . . ?
 C32 C31 H31 126.1(3) . . ?
 H32 C32 C31 126.3(3) . . ?
 C33 C32 C31 107.5(5) . . ?
 C33 C32 H32 126.3(3) . . ?
 C32 C33 N3 108.3(5) . . ?
 C34 C33 N3 126.2(5) . . ?
 C34 C33 C32 125.4(5) . . ?
 C35 C34 C33 117.2(5) . . ?
 C41 C34 C33 125.3(5) . . ?
 C41 C34 C35 117.5(5) . . ?
 C36 C35 C34 120.3(5) . . ?
 C40 C35 C34 120.9(5) . . ?
 C40 C35 C36 118.8(5) . . ?
 H36 C36 C35 120.4(3) . . ?
 C37 C36 C35 119.3(5) . . ?
 C37 C36 H36 120.4(4) . . ?
 H37 C37 C36 119.2(4) . . ?
 C38 C37 C36 121.6(6) . . ?
 C38 C37 H37 119.2(4) . . ?
 H38 C38 C37 120.7(4) . . ?
 C39 C38 C37 118.6(6) . . ?
 C39 C38 H38 120.7(4) . . ?
 H39 C39 C38 119.3(4) . . ?
 C40 C39 C38 121.4(6) . . ?
 C40 C39 H39 119.3(3) . . ?
 C39 C40 C35 120.2(5) . . ?
 H40 C40 C35 119.9(3) . . ?
 H40 C40 C39 119.9(3) . . ?
 C34 C41 N4 126.4(5) . . ?
 C42 C41 N4 109.5(4) . . ?
 C42 C41 C34 124.0(5) . . ?
 H42 C42 C41 126.2(3) . . ?
 C43 C42 C41 107.5(5) . . ?
 C43 C42 H42 126.2(3) . . ?
 C44 C43 C42 106.1(5) . . ?
 C45 C43 C42 123.2(5) . . ?
 C45 C43 C44 129.2(5) . . ?
 C1 C44 N4 124.8(5) . . ?
 C43 C44 N4 108.5(4) . . ?
 C43 C44 C1 126.7(5) . . ?
 C43 C45 O1 109.5(4) . . ?
 H45 C45 O1 111.3(2) . . ?
 H45 C45 C43 111.3(3) . . ?
 C46 C45 O1 104.0(4) . . ?
 C46 C45 C43 109.2(4) . . ?
 C46 C45 H45 111.3(3) . . ?
 H46 C46 C45 110.2(3) . . ?
 C47 C46 C45 98.6(4) . . ?
 C47 C46 H46 110.2(3) . . ?
 C54 C46 C45 117.0(4) . . ?
 C54 C46 H46 110.2(3) . . ?
 C54 C46 C47 110.1(4) . . ?
 C46 C47 N5 114.2(5) . . ?
 C48 C47 N5 121.5(5) . . ?
 C48 C47 C46 124.4(5) . . ?
 C49 C48 C47 122.1(5) . . ?
 C53 C48 C47 120.4(5) . . ?
 C53 C48 C49 117.4(5) . . ?
 C48 C49 Cl1 119.5(4) . . ?
 C50 C49 Cl1 119.2(6) . . ?
 C50 C49 C48 121.3(6) . . ?
 H50 C50 C49 120.2(5) . . ?
 C51 C50 C49 119.6(7) . . ?
 C51 C50 H50 120.2(4) . . ?
 H51 C51 C50 119.4(4) . . ?
 C52 C51 C50 121.3(6) . . ?
 C52 C51 H51 119.4(4) . . ?
 H52 C52 C51 120.6(4) . . ?
 C53 C52 C51 118.9(6) . . ?
 C53 C52 H52 120.6(4) . . ?
 C48 C53 Cl2 120.4(4) . . ?
 C52 C53 Cl2 118.2(5) . . ?
 C52 C53 C48 121.4(6) . . ?
 C55 C54 C46 123.2(5) . . ?
 C59 C54 C46 118.8(5) . . ?
 C59 C54 C55 118.1(5) . . ?
 H55 C55 C54 119.4(3) . . ?
 C56 C55 C54 121.2(5) . . ?
 C56 C55 H55 119.4(3) . . ?
 H56 C56 C55 119.7(3) . . ?
 C57 C56 C55 120.5(6) . . ?
 C57 C56 H56 119.7(4) . . ?
 C58 C57 C56 119.2(5) . . ?
 C60 C57 C56 124.6(6) . . ?
 C60 C57 C58 116.1(5) . . ?
 H58 C58 C57 120.2(3) . . ?
 C59 C58 C57 119.6(5) . . ?
 C59 C58 H58 120.2(3) . . ?
 C58 C59 C54 121.2(5) . . ?
 H59 C59 C54 119.4(3) . . ?
 H59 C59 C58 119.4(3) . . ?
 C57 C60 O2 126.8(6) . . ?
 H61a C61 O3 109.5 . . ?
 H61b C61 O3 109.5 . . ?
 H61b C61 H61a 109.5 . . ?
 H61c C61 O3 109.5 . . ?
 H61c C61 H61a 109.5 . . ?
 H61c C61 H61b 109.5 . . ?
 H61d C61' O3' 109.5 . . ?
 H61e C61' O3' 109.5 . . ?
 H61e C61' H61d 109.5 . . ?
 H61f C61' O3' 109.5 . . ?
 H61f C61' H61d 109.5 . . ?
 H61f C61' H61e 109.5 . . ?

_smtbx_masks_special_details       ?
loop_
  _smtbx_masks_void_nr
  _smtbx_masks_void_average_x
  _smtbx_masks_void_average_y
  _smtbx_masks_void_average_z
  _smtbx_masks_void_volume
  _smtbx_masks_void_count_electrons
  _smtbx_masks_void_content
 1 0.000 0.151 0.250 677.5 121.1 ?
 2 0.000 -0.151 0.750 677.5 121.2 ?
 3 0.500 0.349 0.750 677.5 121.2 ?
 4 0.500 0.651 0.250 677.5 121.1 ?

_shelx_fab_file
;
-33 1 10 0.6684 0.4181
-33 1 11 0.7707 0.2700
-33 1 12 1.1540 0.1696
-33 1 13 0.4521 0.1288
-33 1 14 2.2310 0.2061
-33 1 15 -7.0892 -0.0331
-33 1 16 -1.5111 0.2861
-33 1 17 5.2221 -0.1766
-33 1 18 -1.3167 0.3381
-33 1 19 2.9782 -0.3839
-33 3 12 -1.9692 -0.4429
-33 3 13 -3.2325 -0.0342
-33 3 14 -6.1174 -0.1059
-33 3 15 4.7546 0.1549
-33 3 16 8.1847 -0.2977
-33 3 17 -4.8199 0.1659
-32 0 6 5.4693 0.3982
-32 0 8 -0.5137 0.6884
-32 0 10 -1.8531 0.6491
-32 0 12 4.5442 0.7221
-32 0 14 -8.7159 0.5584
-32 0 16 -0.9415 0.2448
-32 0 18 4.6151 0.0959
-32 0 20 2.0226 -0.2251
-32 0 22 0.6589 -0.1951
-32 2 7 -5.8714 0.1073
-32 2 8 -6.3827 -0.3265
-32 2 9 2.5616 -0.2516
-32 2 10 6.0770 -0.4253
-32 2 11 2.8244 -0.2594
-32 2 12 3.1781 -0.3307
-32 2 13 -6.6583 -0.3520
-32 2 14 -1.0313 -0.3235
-32 2 15 1.0725 -0.4217
-32 2 16 3.6795 -0.0816
-32 2 17 2.8505 -0.4930
-32 2 18 -5.4530 0.0489
-32 2 19 -1.3713 -0.4876
-32 2 20 3.2878 0.1101
-32 2 21 -2.0477 -0.1987
-32 4 8 2.7984 0.0526
-32 4 9 5.9456 0.1623
-32 4 10 -2.8478 0.1630
-32 4 11 -0.0382 0.5196
-32 4 12 -3.7744 0.1841
-32 4 13 -1.3984 0.3150
-32 4 14 -0.9391 -0.0804
-32 4 15 4.8829 0.2649
-32 4 16 0.3652 -0.0784
-32 4 17 -5.2610 0.2343
-32 4 18 1.4834 0.1280
-32 4 19 3.7710 0.2628
-32 4 20 1.5401 0.1599
-32 6 13 -4.1142 -0.2111
-32 6 14 0.4411 -0.2369
-32 6 15 3.2725 0.0717
-31 1 4 -3.5835 0.2810
-31 1 5 -0.0177 -0.3635
-31 1 6 0.3866 0.2384
-31 1 7 -5.4650 -0.4297
-31 1 8 2.9511 0.0689
-31 1 9 -4.4857 -0.5844
-31 1 10 -1.3146 0.0191
-31 1 11 4.3654 -0.5007
-31 1 12 4.5465 0.0551
-31 1 13 -2.8969 -0.7706
-31 1 14 -10.2882 -0.1765
-31 1 15 11.8882 -0.7672
-31 1 16 7.5190 -0.2961
-31 1 17 -6.4099 -0.3002
-31 1 18 0.1321 -0.3663
-31 1 19 0.9444 -0.2600
-31 1 20 -1.3350 -0.3566
-31 1 21 -3.6801 -0.2337
-31 1 22 -3.2328 -0.2488
-31 1 23 -2.9568 -0.1657
-31 1 24 3.9279 -0.4941
-31 3 4 2.6861 -0.4643
-31 3 5 4.7595 -0.0786
-31 3 6 -16.1854 -0.0985
-31 3 7 5.0188 0.2811
-31 3 8 8.8061 0.0475
-31 3 9 3.6498 0.2755
-31 3 10 -0.0236 0.1537
-31 3 11 -3.2955 0.3138
-31 3 12 -2.0220 0.1182
-31 3 13 -6.7268 0.1042
-31 3 14 4.4302 0.2549
-31 3 15 1.1884 0.0653
-31 3 16 -1.0258 0.4444
-31 3 17 1.2629 0.2340
-31 3 18 -1.5239 0.5175
-31 3 19 -3.6733 0.0184
-31 3 20 -1.6985 0.1525
-31 3 21 5.7864 0.2764
-31 3 22 1.9701 0.3639
-31 3 23 4.8064 -0.2254
-31 5 6 6.1641 0.0578
-31 5 7 6.4582 -0.0008
-31 5 8 -0.8782 -0.1160
-31 5 9 -2.1520 -0.1059
-31 5 10 -5.0015 -0.3781
-31 5 11 2.3282 -0.0570
-31 5 12 -1.0562 -0.2373
-31 5 13 3.7945 0.0748
-31 5 14 -1.8382 -0.3357
-31 5 15 1.5661 0.0850
-31 5 16 1.4154 -0.0423
-31 5 17 -4.2069 0.0107
-31 5 18 4.2892 -0.0815
-31 5 19 -1.1865 -0.2389
-31 5 20 1.6748 -0.1996
-31 5 21 0.3614 0.0694
-31 7 9 -4.8146 0.1014
-31 7 10 2.2881 0.2616
-31 7 11 -1.8872 0.0677
-31 7 12 3.1897 0.3151
-31 7 13 -0.3813 -0.0851
-31 7 14 -1.7313 -0.1247
-31 7 15 4.9537 0.2060
-31 7 16 -3.1674 -0.0790
-31 7 17 0.9794 0.2356
-31 7 18 -2.5398 -0.0526
-30 0 2 11.5548 1.0624
-30 0 4 -9.8985 0.1070
-30 0 6 -0.6002 0.0983
-30 0 8 9.9745 -0.1990
-30 0 10 -18.3052 -0.5280
-30 0 12 5.5265 -0.6598
-30 0 14 4.9211 -0.7953
-30 0 16 6.4895 -1.0020
-30 0 18 -3.0529 -0.7450
-30 0 20 -3.0318 -0.5779
-30 0 22 -3.5109 -0.6778
-30 0 24 0.9777 -0.2102
-30 2 2 -6.0396 -0.2821
-30 2 3 -10.1412 -0.6213
-30 2 4 -7.8099 -0.1455
-30 2 5 6.4797 -0.3577
-30 2 6 11.3730 -0.0535
-30 2 7 -2.0405 -0.3912
-30 2 8 -1.5803 0.1856
-30 2 9 -7.1006 -0.2630
-30 2 10 8.5548 0.2419
-30 2 11 4.0878 -0.2326
-30 2 12 -8.2099 0.3795
-30 2 13 -0.5604 -0.1050
-30 2 14 -0.5735 0.5071
-30 2 15 3.7627 -0.0351
-30 2 16 -2.2525 0.4273
-30 2 17 -3.1030 0.2642
-30 2 18 -1.7976 0.3409
-30 2 19 -3.8586 0.2796
-30 2 20 -1.9490 0.2856
-30 2 21 3.5507 0.2588
-30 2 22 12.5755 0.4684
-30 2 23 1.6828 0.4151
-30 2 24 -3.9611 0.1094
-30 2 25 -1.7333 0.3467
-30 4 3 5.4473 0.3296
-30 4 4 2.8674 0.3363
-30 4 5 9.1326 0.3624
-30 4 6 -4.0339 0.1548
-30 4 7 3.3052 0.2253
-30 4 8 0.4295 -0.0054
-30 4 9 -1.7245 0.0484
-30 4 10 -5.5482 -0.1145
-30 4 11 -4.4488 -0.0621
-30 4 12 2.6528 -0.0921
-30 4 13 3.7497 -0.0211
-30 4 14 9.7548 0.0748
-30 4 15 -4.5730 -0.1884
-30 4 16 -3.5405 0.1064
-30 4 17 -2.7654 -0.1689
-30 4 18 -1.4431 -0.1051
-30 4 19 10.7447 -0.2087
-30 4 20 0.9245 -0.0593
-30 4 21 3.4573 -0.2018
-30 4 22 -5.2242 0.0178
-30 4 23 -13.0929 -0.2986
-30 4 24 1.4734 -0.0278
-30 6 4 5.0450 0.2379
-30 6 5 -3.3225 -0.1253
-30 6 6 -3.3498 -0.3543
-30 6 7 -3.8328 -0.0735
-30 6 8 -3.0936 -0.1131
-30 6 9 -1.3523 0.1101
-30 6 10 2.6178 0.0047
-30 6 11 3.8200 0.2110
-30 6 12 -3.2680 -0.1179
-30 6 13 10.5944 0.2994
-30 6 14 -5.2121 -0.0510
-30 6 15 -10.1363 0.1085
-30 6 16 4.7288 -0.0128
-30 6 17 0.0347 0.0748
-30 6 18 5.6563 0.1576
-30 6 19 -5.9995 -0.0386
-30 6 20 -5.3205 -0.2507
-30 6 21 5.5017 0.0398
-30 6 22 -3.0702 0.3958
-30 8 8 4.2299 -0.2110
-30 8 9 0.1524 -0.1298
-30 8 10 2.2015 0.0994
-30 8 11 -5.9267 -0.2540
-30 8 12 5.6461 -0.1613
-30 8 13 -1.5903 0.0033
-30 8 14 -7.8555 -0.0498
-30 8 15 6.2142 0.0233
-30 8 16 -3.1052 -0.0563
-30 8 17 -3.7540 0.1389
-30 8 18 3.7179 -0.3278
-30 8 19 3.4841 -0.2757
-29 1 1 -9.9153 -0.5233
-29 1 2 1.6639 -0.0365
-29 1 3 -5.9939 -0.4846
-29 1 4 -3.5164 -0.3565
-29 1 5 -0.3993 -0.2248
-29 1 6 5.2246 -0.3070
-29 1 7 7.3740 -0.3269
-29 1 8 -2.6237 -0.3298
-29 1 9 -4.6338 -0.1821
-29 1 10 -5.8878 -0.5494
-29 1 11 11.3458 0.1745
-29 1 12 2.9064 -0.3371
-29 1 13 -5.2804 0.4102
-29 1 14 6.2241 -0.1852
-29 1 15 -7.1318 0.4204
-29 1 16 -7.1135 -0.2470
-29 1 17 -0.2596 0.6161
-29 1 18 -0.2167 -0.1752
-29 1 19 -4.2565 0.7742
-29 1 20 0.6547 0.0022
-29 1 21 9.1107 0.5592
-29 1 22 3.7835 0.1436
-29 1 23 1.9789 0.5632
-29 1 24 -4.4304 0.2828
-29 1 25 -3.9467 0.6020
-29 1 26 2.3826 -0.0216
-29 3 1 10.8476 0.0485
-29 3 2 -2.0592 0.0857
-29 3 3 5.1081 0.3103
-29 3 4 7.9265 0.4423
-29 3 5 2.5158 0.0346
-29 3 6 6.3433 0.4587
-29 3 7 -7.0841 0.1656
-29 3 8 -3.2756 0.3232
-29 3 9 -4.0489 0.0154
-29 3 10 2.1789 0.4779
-29 3 11 -3.6378 -0.0823
-29 3 12 -0.6960 0.3768
-29 3 13 10.6009 0.0113
-29 3 14 0.3212 0.2131
-29 3 15 -5.0175 -0.1607
-29 3 16 -4.0810 0.2266
-29 3 17 4.4409 -0.2093
-29 3 18 0.0261 0.0639
-29 3 19 7.4305 -0.1335
-29 3 20 13.1095 -0.0086
-29 3 21 -10.5350 -0.1291
-29 3 22 -5.4887 -0.2299
-29 3 23 -6.5066 -0.0512
-29 3 24 -7.9731 -0.2339
-29 3 25 8.1285 -0.3324
-29 3 26 5.6642 -0.1052
-29 5 1 -0.8092 -0.3071
-29 5 2 0.2846 -0.1157
-29 5 3 2.1463 0.1716
-29 5 4 -7.9570 -0.2425
-29 5 5 4.5523 -0.1621
-29 5 6 -2.7968 -0.2529
-29 5 7 -8.0978 -0.2165
-29 5 8 -8.3744 -0.1782
-29 5 9 2.1000 -0.0405
-29 5 10 3.3135 -0.0365
-29 5 11 8.7017 0.0129
-29 5 12 7.3409 -0.0644
-29 5 13 -6.8440 -0.1494
-29 5 14 -2.2993 0.0999
-29 5 15 -9.1080 -0.0847
-29 5 16 1.8162 0.0521
-29 5 17 7.1748 -0.0713
-29 5 18 -2.2794 0.0692
-29 5 19 6.6421 -0.0575
-29 5 20 -13.4473 0.0505
-29 5 21 -6.7484 -0.1211
-29 5 22 8.6367 0.1906
-29 5 23 -0.9117 0.0466
-29 5 24 7.5896 0.0101
-29 7 3 -1.4839 0.4380
-29 7 4 7.4677 0.0109
-29 7 5 -1.4323 0.0056
-29 7 6 -5.9970 0.0053
-29 7 7 -1.7443 0.1396
-29 7 8 9.8572 -0.0233
-29 7 9 7.8109 0.1597
-29 7 10 2.0810 -0.2282
-29 7 11 -2.1634 -0.0272
-29 7 12 -10.2835 -0.1212
-29 7 13 3.6046 0.1716
-29 7 14 -5.4262 -0.0814
-29 7 15 -2.7462 0.0232
-29 7 16 12.0433 -0.0597
-29 7 17 -5.3775 -0.1109
-29 7 18 -0.4349 -0.1894
-29 7 19 5.0661 -0.0257
-29 7 20 -0.1205 0.0254
-29 7 21 2.4680 -0.0904
-29 7 22 -2.9641 -0.0960
-29 9 6 -1.4635 0.1149
-29 9 7 3.9774 -0.2888
-29 9 8 0.3570 -0.0858
-29 9 9 -7.0117 0.1356
-29 9 10 -0.8987 0.1599
-29 9 11 -6.5104 0.1512
-29 9 12 5.3428 0.0365
-29 9 13 3.7065 0.1556
-29 9 14 -1.2327 0.0544
-29 9 15 2.4785 0.0797
-29 9 16 -2.5399 -0.0410
-29 9 17 2.0842 -0.0900
-29 9 18 6.6858 0.0214
-29 9 19 0.0524 0.2746
-28 0 2 -5.3297 -1.2734
-28 0 4 5.9910 -0.2415
-28 0 6 -14.9572 -0.7205
-28 0 8 6.4623 -0.6670
-28 0 10 8.6389 -0.6339
-28 0 12 3.2830 -0.2099
-28 0 14 -5.2253 0.0116
-28 0 16 -9.9608 0.0718
-28 0 18 -1.2180 0.5060
-28 0 20 5.2166 0.6755
-28 0 22 4.3403 0.6652
-28 0 24 -2.3139 0.7058
-28 0 26 0.0199 0.7738
-28 2 1 12.4959 -0.7309
-28 2 2 13.9011 0.2463
-28 2 3 -4.9771 0.3389
-28 2 4 4.6500 0.2655
-28 2 5 -1.0094 0.1726
-28 2 6 -0.7938 0.3657
-28 2 7 3.3313 0.3067
-28 2 8 -6.0963 0.3563
-28 2 9 4.4046 0.4759
-28 2 10 -5.3761 0.3048
-28 2 11 -1.6598 0.6143
-28 2 12 2.8207 0.0808
-28 2 13 -0.7039 0.5403
-28 2 14 0.2970 0.0502
-28 2 15 -5.8225 0.4433
-28 2 16 0.2170 -0.0352
-28 2 17 6.7786 0.4811
-28 2 18 12.8282 -0.2633
-28 2 19 3.4668 0.5119
-28 2 20 -1.8847 -0.3971
-28 2 21 -2.7681 0.1927
-28 2 22 -14.9376 -0.3390
-28 2 23 -0.0285 0.0767
-28 2 24 3.3154 -0.2787
-28 2 25 -1.5120 0.0028
-28 2 26 5.4594 -0.4026
-28 2 27 1.2799 -0.2290
-28 4 1 4.7362 0.1252
-28 4 2 -16.2881 0.0630
-28 4 3 0.9386 -0.0235
-28 4 4 8.5509 -0.1343
-28 4 5 -12.5953 -0.3103
-28 4 6 -6.4419 -0.0019
-28 4 7 0.2640 -0.4161
-28 4 8 2.2729 -0.0883
-28 4 9 -5.6908 -0.2604
-28 4 10 5.0335 -0.0774
-28 4 11 6.4695 -0.3861
-28 4 12 6.3846 0.0173
-28 4 13 -2.2626 -0.3940
-28 4 14 -14.1392 -0.0866
-28 4 15 2.9819 -0.2377
-28 4 16 6.0688 -0.0358
-28 4 17 5.9839 -0.2846
-28 4 18 -4.0070 0.0357
-28 4 19 -11.9536 -0.2087
-28 4 20 0.9650 -0.0908
-28 4 21 -12.0498 -0.0582
-28 4 22 5.1211 -0.0732
-28 4 23 14.0622 -0.0285
-28 4 24 -2.4916 0.0119
-28 4 25 6.4731 0.0644
-28 4 26 -0.5263 -0.2325
-28 6 1 -7.0248 -0.0906
-28 6 2 5.0898 0.0583
-28 6 3 6.1196 0.0946
-28 6 4 -12.4343 -0.1150
-28 6 5 -0.9197 0.2283
-28 6 6 7.7138 0.1205
-28 6 7 4.7000 0.1554
-28 6 8 -2.2627 0.1563
-28 6 9 10.6962 0.0840
-28 6 10 3.0332 0.1072
-28 6 11 -4.3590 0.0130
-28 6 12 -3.7853 0.0201
-28 6 13 -12.0897 -0.0056
-28 6 14 4.0391 0.1121
-28 6 15 5.2952 -0.0532
-28 6 16 0.9094 0.1275
-28 6 17 3.0333 -0.1099
-28 6 18 -6.3102 -0.0354
-28 6 19 5.7692 -0.0218
-28 6 20 -2.1284 0.1492
-28 6 21 -1.9491 -0.1440
-28 6 22 11.6734 -0.1352
-28 6 23 -2.3019 -0.1697
-28 6 24 -3.0683 0.2138
-28 6 25 -2.5874 0.0234
-28 8 2 2.4804 -0.0813
-28 8 3 -9.7926 0.0229
-28 8 4 6.0918 -0.1893
-28 8 5 3.5825 -0.0639
-28 8 6 -1.0268 -0.1409
-28 8 7 -6.4179 0.0324
-28 8 8 3.1710 -0.1095
-28 8 9 -2.6688 0.0151
-28 8 10 -10.6593 -0.2485
-28 8 11 2.6527 0.1402
-28 8 12 -0.1274 0.0177
-28 8 13 2.5996 -0.0254
-28 8 14 1.9265 0.0190
-28 8 15 3.2855 0.1099
-28 8 16 5.7844 -0.0553
-28 8 17 -2.4942 0.0803
-28 8 18 -3.4227 0.0475
-28 8 19 -3.7438 -0.0083
-28 8 20 -2.6181 -0.0144
-28 8 21 2.0440 0.1483
-28 8 22 2.5943 0.0842
-28 8 23 -2.9597 0.1262
-28 10 6 0.1854 -0.0329
-28 10 7 2.8547 -0.0419
-28 10 8 4.5793 0.2455
-28 10 9 -4.9551 0.0130
-28 10 10 3.9288 -0.0558
-28 10 11 1.5317 0.1399
-28 10 12 3.8459 -0.0124
-28 10 13 -0.6287 0.0742
-28 10 14 -2.0860 -0.1332
-28 10 15 0.9514 -0.0347
-28 10 16 -0.7459 -0.1952
-28 10 17 -3.8802 -0.1054
-28 10 18 -6.2535 0.0838
-28 10 19 3.6432 0.0686
-27 1 1 15.2609 -0.3507
-27 1 2 8.1560 -0.5184
-27 1 3 -4.2657 0.1473
-27 1 4 -4.7350 -0.1313
-27 1 5 2.7898 0.4764
-27 1 6 -8.3794 0.0954
-27 1 7 13.4085 0.7271
-27 1 8 10.6149 0.0985
-27 1 9 -15.7399 0.7378
-27 1 10 2.2593 0.2290
-27 1 11 -2.5053 0.6570
-27 1 12 -5.1606 0.2630
-27 1 13 -1.8788 0.5900
-27 1 14 -4.2749 0.4799
-27 1 15 4.2328 0.4909
-27 1 16 5.4440 0.4189
-27 1 17 8.3564 0.2663
-27 1 18 2.3141 0.4945
-27 1 19 5.5933 -0.0348
-27 1 20 -0.9981 0.4046
-27 1 21 -12.0724 -0.2258
-27 1 22 -4.2493 0.4191
-27 1 23 -0.2543 -0.2994
-27 1 24 7.0512 0.3481
-27 1 25 0.1972 -0.4575
-27 1 26 -4.5206 0.1639
-27 1 27 0.5487 -0.5893
-27 1 28 -0.0013 0.0857
-27 3 1 -4.7043 0.0919
-27 3 2 -13.3849 0.1931
-27 3 3 -8.9696 0.0758
-27 3 4 7.1990 0.2007
-27 3 5 -3.5752 0.0514
-27 3 6 -5.2627 -0.0762
-27 3 7 2.7851 -0.2871
-27 3 8 -3.5023 -0.1866
-27 3 9 7.6130 -0.2396
-27 3 10 1.4543 -0.4293
-27 3 11 -3.6422 -0.1964
-27 3 12 -2.3877 -0.3753
-27 3 13 3.6009 -0.1741
-27 3 14 3.3967 -0.5104
-27 3 15 2.9195 -0.0897
-27 3 16 7.8090 -0.5988
-27 3 17 -9.2243 -0.0936
-27 3 18 -6.7925 -0.5735
-27 3 19 -8.0345 0.0216
-27 3 20 -11.6320 -0.4379
-27 3 21 10.1273 -0.0923
-27 3 22 2.8302 -0.4607
-27 3 23 7.3888 0.1515
-27 3 24 5.0776 -0.2717
-27 3 25 -6.3681 0.0809
-27 3 26 4.4374 -0.2149
-27 3 27 -1.8919 0.1055
-27 5 1 -9.4187 -0.0651
-27 5 2 3.0689 -0.0798
-27 5 3 5.2166 -0.1322
-27 5 4 -2.4190 0.1432
-27 5 5 -4.9112 -0.0159
-27 5 6 7.6618 0.1060
-27 5 7 11.2664 -0.0622
-27 5 8 3.9561 0.2673
-27 5 9 -7.9925 -0.0491
-27 5 10 3.2853 0.2811
-27 5 11 -3.6583 0.0771
-27 5 12 -4.0719 0.1725
-27 5 13 2.2471 -0.0559
-27 5 14 -2.2855 0.2375
-27 5 15 7.2495 -0.0166
-27 5 16 -6.8125 0.1971
-27 5 17 -7.7602 0.0579
-27 5 18 9.2327 0.1360
-27 5 19 -2.6333 0.0540
-27 5 20 8.6257 0.0601
-27 5 21 2.9164 0.0509
-27 5 22 -1.4050 0.0332
-27 5 23 6.6890 0.0191
-27 5 24 -5.4615 0.2309
-27 5 25 -2.6071 0.1768
-27 5 26 -6.4322 -0.2433
-27 7 1 5.0558 -0.0713
-27 7 2 8.8955 -0.1164
-27 7 3 -1.7358 -0.0790
-27 7 4 -2.9671 -0.1290
-27 7 5 7.7662 0.0512
-27 7 6 1.8137 -0.1864
-27 7 7 -2.9731 -0.0278
-27 7 8 -14.1696 0.0235
-27 7 9 3.2292 -0.1205
-27 7 10 -2.8239 -0.0528
-27 7 11 -8.9587 -0.1910
-27 7 12 11.0102 -0.0963
-27 7 13 2.3599 -0.1198
-27 7 14 -1.0125 -0.0100
-27 7 15 3.4926 0.0046
-27 7 16 0.1861 0.0874
-27 7 17 2.0854 -0.0815
-27 7 18 -5.1412 0.1383
-27 7 19 -3.3802 -0.0243
-27 7 20 -0.2472 0.0753
-27 7 21 1.4372 0.0003
-27 7 22 5.8532 0.1725
-27 7 23 -4.1694 -0.0839
-27 7 24 -8.0360 0.0991
-27 7 25 -0.0365 0.2644
-27 9 1 5.9183 -0.1036
-27 9 2 -4.1657 -0.0804
-27 9 3 -9.7630 0.1963
-27 9 4 4.0252 0.1217
-27 9 5 -6.8765 0.2105
-27 9 6 4.2997 0.1821
-27 9 7 0.7286 0.2182
-27 9 8 4.2893 -0.0531
-27 9 9 1.6196 0.1023
-27 9 10 -5.6230 -0.0532
-27 9 11 12.1168 0.0039
-27 9 12 0.5504 0.0075
-27 9 13 -5.1993 0.2085
-27 9 14 5.8975 0.1020
-27 9 15 3.6172 0.0743
-27 9 16 -14.7988 -0.0025
-27 9 17 -9.6533 -0.0565
-27 9 18 5.8323 -0.1365
-27 9 19 3.8807 -0.0544
-27 9 20 6.7723 0.1215
-27 9 21 0.8545 0.1069
-27 9 22 -3.2656 -0.2928
-27 11 5 6.5860 -0.0411
-27 11 6 1.2191 -0.1443
-27 11 7 -5.0872 -0.0697
-27 11 8 1.2458 -0.1335
-27 11 9 -8.8183 -0.1705
-27 11 10 0.7474 -0.0590
-27 11 11 4.7260 0.0078
-27 11 12 2.7523 -0.0138
-27 11 13 -4.4914 0.0525
-27 11 14 -4.1141 -0.2253
-27 11 15 -4.2411 -0.0986
-27 11 16 -1.6048 -0.1884
-27 11 17 10.2215 0.4030
-27 11 18 4.0536 0.1698
-27 11 19 0.2522 -0.0325
-26 0 2 -3.0009 -0.3316
-26 0 4 2.0400 -0.0485
-26 0 6 4.3462 0.5689
-26 0 8 17.3304 0.8471
-26 0 10 -30.2713 0.7499
-26 0 12 5.7007 1.1010
-26 0 14 -4.4567 1.1983
-26 0 16 16.2243 0.8435
-26 0 18 -2.6495 0.7818
-26 0 20 1.6034 0.6037
-26 0 22 -6.6362 0.2236
-26 0 24 3.4359 -0.0092
-26 0 26 -6.4259 -0.2988
-26 0 28 1.8779 -0.5961
-26 2 1 -0.4695 0.0168
-26 2 2 -8.3834 0.0799
-26 2 3 -0.0358 0.4598
-26 2 4 -6.2146 0.1905
-26 2 5 2.6150 0.5471
-26 2 6 0.8327 -0.2210
-26 2 7 5.8623 0.2093
-26 2 8 -1.2233 -0.3588
-26 2 9 -16.6914 -0.0361
-26 2 10 9.7595 -0.5308
-26 2 11 7.7431 0.0606
-26 2 12 -6.5253 -0.5540
-26 2 13 2.8033 -0.1332
-26 2 14 12.2729 -0.6123
-26 2 15 6.7019 -0.3205
-26 2 16 -4.1844 -0.4352
-26 2 17 -10.8019 -0.5818
-26 2 18 -20.1039 -0.3389
-26 2 19 0.8369 -0.5602
-26 2 20 8.4864 -0.3141
-26 2 21 -0.4213 -0.5089
-26 2 22 8.7111 -0.1286
-26 2 23 -1.1501 -0.5745
-26 2 24 0.4151 0.0522
-26 2 25 -1.2122 -0.4914
-26 2 26 -2.6635 0.0012
-26 2 27 5.3041 -0.3448
-26 2 28 -2.1560 0.3170
-26 4 1 -15.7725 -0.0492
-26 4 2 -2.4335 -0.0455
-26 4 3 3.0500 -0.0934
-26 4 4 1.9108 -0.0603
-26 4 5 5.4960 -0.1635
-26 4 6 11.7800 -0.1513
-26 4 7 1.0376 -0.1112
-26 4 8 -6.6124 -0.0100
-26 4 9 2.3279 -0.0021
-26 4 10 -5.7823 0.0291
-26 4 11 -2.8546 0.2117
-26 4 12 5.0881 0.0392
-26 4 13 6.5893 0.2157
-26 4 14 -4.4342 -0.0203
-26 4 15 -11.0218 0.3115
-26 4 16 -0.0104 -0.0673
-26 4 17 -9.6278 0.4110
-26 4 18 5.7710 0.0647
-26 4 19 22.7280 0.3457
-26 4 20 -2.0982 0.0534
-26 4 21 4.5470 0.2856
-26 4 22 -4.5310 0.0373
-26 4 23 -6.9675 0.3507
-26 4 24 6.0364 0.0027
-26 4 25 -5.6886 0.3858
-26 4 26 -3.1760 0.1351
-26 4 27 -3.1017 0.1097
-26 4 28 1.7904 -0.2618
-26 6 1 -1.1792 -0.0359
-26 6 2 2.8983 -0.0237
-26 6 3 6.4842 -0.0979
-26 6 4 8.3658 0.1017
-26 6 5 11.1093 -0.1416
-26 6 6 -10.6201 0.1081
-26 6 7 -17.0113 -0.1407
-26 6 8 0.6160 0.0795
-26 6 9 -6.5989 -0.0913
-26 6 10 4.9963 0.0980
-26 6 11 4.6240 -0.2321
-26 6 12 -2.3302 -0.0069
-26 6 13 3.8014 -0.1397
-26 6 14 -2.5005 -0.0507
-26 6 15 1.4320 -0.0759
-26 6 16 1.1313 0.0860
-26 6 17 -1.9007 -0.1369
-26 6 18 7.8269 0.0358
-26 6 19 -5.6294 0.0232
-26 6 20 0.7767 -0.0224
-26 6 21 0.6173 0.0740
-26 6 22 -11.2665 -0.0089
-26 6 23 3.3244 0.0594
-26 6 24 -0.9803 -0.0489
-26 6 25 -5.0012 -0.0113
-26 6 26 4.8498 0.0101
-26 8 1 -4.3018 -0.1890
-26 8 2 3.3379 -0.1903
-26 8 3 1.2469 0.0357
-26 8 4 -0.9756 0.0747
-26 8 5 -11.0058 0.1501
-26 8 6 -12.6849 0.0368
-26 8 7 16.3886 0.1337
-26 8 8 1.7370 0.1293
-26 8 9 4.7290 0.0185
-26 8 10 5.8276 0.0546
-26 8 11 -4.9871 -0.0062
-26 8 12 5.0661 0.1054
-26 8 13 -1.8509 0.0585
-26 8 14 -2.9304 0.1526
-26 8 15 4.6197 0.1235
-26 8 16 -5.4123 0.1830
-26 8 17 -14.1725 -0.0272
-26 8 18 4.4343 0.1004
-26 8 19 14.6543 -0.0276
-26 8 20 -1.6337 0.0173
-26 8 21 -6.5126 -0.3019
-26 8 22 0.5209 -0.0693
-26 8 23 2.3978 -0.0813
-26 8 24 -0.1225 0.2506
-26 8 25 1.6273 0.4385
-26 10 1 -1.3227 0.2179
-26 10 2 2.9844 -0.0832
-26 10 3 -0.0281 0.1423
-26 10 4 4.8668 0.0043
-26 10 5 1.1825 0.0945
-26 10 6 12.0279 -0.0237
-26 10 7 -10.1054 -0.1374
-26 10 8 -7.8614 -0.2475
-26 10 9 7.9407 -0.0625
-26 10 10 -6.1294 -0.1814
-26 10 11 -1.7681 -0.0455
-26 10 12 -0.1404 -0.0361
-26 10 13 1.9366 0.0319
-26 10 14 -1.7968 -0.0774
-26 10 15 -5.9862 0.0200
-26 10 16 -10.4407 -0.1475
-26 10 17 12.4304 -0.1655
-26 10 18 23.8252 0.0725
-26 10 19 -7.7664 -0.0065
-26 10 20 -9.1626 0.0801
-26 10 21 -1.4975 0.0045
-26 10 22 -1.0555 -0.1636
-26 12 5 -6.1182 -0.0956
-26 12 6 -10.6097 -0.0186
-26 12 7 1.0183 0.0530
-26 12 8 12.0582 0.0360
-26 12 9 -2.6767 0.0397
-26 12 10 -1.3701 -0.0011
-26 12 11 3.3582 0.1016
-26 12 12 0.6015 0.0003
-26 12 13 -6.2616 0.0703
-26 12 14 2.3385 0.0562
-26 12 15 4.3320 0.2708
-26 12 16 1.2973 -0.0541
-26 12 17 5.2530 0.1138
-26 12 18 -4.2824 -0.1910
-25 1 1 -10.4867 0.4002
-25 1 2 -7.3034 0.4162
-25 1 3 16.0105 0.5915
-25 1 4 14.1911 0.3867
-25 1 5 -20.1391 0.0082
-25 1 6 -0.2697 0.4123
-25 1 7 -2.8241 -0.1118
-25 1 8 -5.9733 0.5296
-25 1 9 4.1411 -0.3597
-25 1 10 -7.2535 0.2922
-25 1 11 10.7985 -0.4417
-25 1 12 9.8963 0.3035
-25 1 13 5.2947 -0.9106
-25 1 14 4.8249 0.1251
-25 1 15 -4.3951 -1.0452
-25 1 16 -4.7871 0.0159
-25 1 17 -12.6673 -0.8428
-25 1 18 -8.2403 -0.0564
-25 1 19 1.1985 -0.8069
-25 1 20 9.7626 -0.2753
-25 1 21 5.6171 -0.7858
-25 1 22 -2.0039 -0.4495
-25 1 23 -1.6677 -0.5891
-25 1 24 -6.1931 -0.3890
-25 1 25 5.4696 -0.2703
-25 1 26 3.0619 -0.3933
-25 1 27 0.6295 -0.0960
-25 1 28 2.4557 -0.4819
-25 1 29 -5.3292 -0.1353
-25 3 1 7.5945 0.1076
-25 3 2 -3.5704 -0.1176
-25 3 3 1.5889 -0.1789
-25 3 4 -3.8153 -0.5414
-25 3 5 7.9887 -0.1277
-25 3 6 6.2541 -0.4721
-25 3 7 -1.3167 0.0036
-25 3 8 -0.7361 -0.4050
-25 3 9 -3.7928 0.1032
-25 3 10 0.7374 -0.3487
-25 3 11 1.4882 0.1118
-25 3 12 8.1903 -0.3066
-25 3 13 -1.8310 0.2284
-25 3 14 -17.8724 -0.0850
-25 3 15 -11.6373 0.2623
-25 3 16 0.0628 0.1132
-25 3 17 12.2978 0.1867
-25 3 18 5.9787 0.2872
-25 3 19 12.1068 0.1747
-25 3 20 11.2806 0.2670
-25 3 21 -13.8757 0.2873
-25 3 22 -4.9968 0.4507
-25 3 23 -4.7669 0.0482
-25 3 24 2.0800 0.3781
-25 3 25 5.2903 0.2020
-25 3 26 -5.6493 0.4711
-25 3 27 -0.1636 -0.1310
-25 3 28 -1.8049 0.2560
-25 5 1 -3.1684 0.0458
-25 5 2 0.6009 0.1130
-25 5 3 14.8123 0.0087
-25 5 4 8.5306 0.0187
-25 5 5 -7.6442 0.0377
-25 5 6 -2.6966 0.1423
-25 5 7 -13.7518 0.1802
-25 5 8 -7.9369 0.0589
-25 5 9 8.7093 0.0722
-25 5 10 -2.7937 -0.0007
-25 5 11 8.4659 0.1537
-25 5 12 3.9512 -0.0017
-25 5 13 -16.6903 0.1412
-25 5 14 0.7722 -0.1700
-25 5 15 12.1699 0.0772
-25 5 16 10.0668 -0.1008
-25 5 17 -2.2142 0.1173
-25 5 18 -7.7907 -0.1385
-25 5 19 6.7872 0.1059
-25 5 20 -9.4662 -0.1770
-25 5 21 -5.3019 0.0675
-25 5 22 -1.1836 -0.1096
-25 5 23 -5.2911 0.0231
-25 5 24 7.6234 -0.0882
-25 5 25 -0.7602 0.0600
-25 5 26 0.9796 -0.2078
-25 5 27 7.8600 -0.1451
-25 5 28 3.7683 0.0953
-25 7 1 -3.9928 -0.1675
-25 7 2 -2.5112 -0.2385
-25 7 3 -1.9093 -0.2752
-25 7 4 -9.6120 0.0465
-25 7 5 1.5235 -0.0654
-25 7 6 -7.5477 0.1054
-25 7 7 -6.0925 -0.1509
-25 7 8 22.7857 0.1531
-25 7 9 1.5046 -0.0035
-25 7 10 -0.0455 0.1221
-25 7 11 6.9592 -0.0310
-25 7 12 -8.6014 0.1746
-25 7 13 -2.0487 -0.0741
-25 7 14 2.7447 0.0653
-25 7 15 -2.6965 0.1028
-25 7 16 -1.0160 0.1058
-25 7 17 -2.5005 0.0375
-25 7 18 2.1375 0.2151
-25 7 19 2.6278 0.0099
-25 7 20 -1.7236 -0.1752
-25 7 21 -4.0354 0.0442
-25 7 22 -4.0730 -0.1023
-25 7 23 8.5120 -0.0227
-25 7 24 7.8222 -0.0018
-25 7 25 -1.4457 0.1606
-25 7 26 -0.5471 -0.1824
-25 9 1 -5.5364 0.0250
-25 9 2 -0.2263 0.0967
-25 9 3 11.6487 0.0880
-25 9 4 6.6340 0.0788
-25 9 5 -3.1238 0.1202
-25 9 6 -8.0665 0.0753
-25 9 7 14.0198 0.0485
-25 9 8 -5.8454 -0.0936
-25 9 9 -5.0509 -0.1173
-25 9 10 7.1630 -0.0623
-25 9 11 -10.8495 -0.1262
-25 9 12 -8.4549 -0.0359
-25 9 13 2.5266 -0.1399
-25 9 14 2.4810 0.0166
-25 9 15 0.3089 -0.0954
-25 9 16 7.5091 -0.0176
-25 9 17 -1.7013 -0.1664
-25 9 18 1.0909 -0.0299
-25 9 19 4.1297 -0.2121
-25 9 20 -6.7835 -0.0637
-25 9 21 0.5586 -0.0530
-25 9 22 2.5570 0.1208
-25 9 23 0.1214 -0.0060
-25 9 24 -0.9720 0.0522
-25 11 1 -2.2618 -0.1699
-25 11 2 4.9577 -0.3475
-25 11 3 -4.0223 0.1458
-25 11 4 -6.9116 0.0951
-25 11 5 -8.5600 -0.0375
-25 11 6 2.7729 -0.2264
-25 11 7 -0.8959 0.0190
-25 11 8 6.0201 -0.0188
-25 11 9 8.7959 0.1009
-25 11 10 -12.5677 -0.0081
-25 11 11 -3.8851 0.1858
-25 11 12 8.5882 0.0487
-25 11 13 4.8958 0.0635
-25 11 14 -2.2748 0.0686
-25 11 15 7.2797 0.0900
-25 11 16 -1.1262 -0.0113
-25 11 17 -5.3712 -0.0300
-25 11 18 0.9860 0.1224
-25 11 19 -4.8724 -0.0127
-25 11 20 0.8071 -0.0440
-25 11 21 -1.9564 -0.3160
-25 11 22 -2.8195 -0.1681
-25 13 5 5.5728 -0.0669
-25 13 6 4.6940 0.0721
-25 13 7 1.1324 -0.0381
-25 13 8 -2.3536 -0.0705
-25 13 9 -4.2185 -0.0441
-25 13 10 1.4502 -0.0502
-25 13 11 -1.1788 0.1314
-25 13 12 0.1534 -0.0527
-25 13 13 1.3373 0.0498
-25 13 14 1.6421 -0.0173
-25 13 15 -3.1475 0.0210
-25 13 16 -0.9865 -0.2940
-24 0 2 1.6376 1.5485
-24 0 4 10.3964 0.2101
-24 0 6 -20.2682 0.5222
-24 0 8 -14.6943 0.5383
-24 0 10 27.7748 -0.0699
-24 0 12 -1.6039 -0.3261
-24 0 14 12.6534 -0.5015
-24 0 16 -21.7031 -1.0432
-24 0 18 1.4833 -0.9873
-24 0 20 3.1382 -1.0829
-24 0 22 -2.1985 -1.2402
-24 0 24 -0.4336 -0.9263
-24 0 26 12.3453 -0.6811
-24 0 28 -4.8929 -0.3577
-24 2 1 9.2653 0.7475
-24 2 2 2.4610 -0.1764
-24 2 3 -4.8842 -0.7435
-24 2 4 6.2790 -0.4280
-24 2 5 -8.2425 -0.3803
-24 2 6 2.6360 -0.2603
-24 2 7 -0.5311 -0.4853
-24 2 8 -1.5234 -0.1741
-24 2 9 18.9844 -0.6450
-24 2 10 5.0531 0.0719
-24 2 11 -10.8710 -0.7675
-24 2 12 -8.3969 0.1367
-24 2 13 0.9380 -0.6328
-24 2 14 -15.3123 0.2744
-24 2 15 -14.6487 -0.4709
-24 2 16 12.8299 0.4703
-24 2 17 13.2402 -0.2357
-24 2 18 13.0120 0.5696
-24 2 19 1.1090 -0.2112
-24 2 20 -5.6737 0.5817
-24 2 21 -1.5475 0.0010
-24 2 22 -5.2840 0.4301
-24 2 23 1.1481 0.1463
-24 2 24 -2.8639 0.4775
-24 2 25 5.4391 0.3840
-24 2 26 0.8883 0.4938
-24 2 27 -5.7656 0.3276
-24 2 28 0.7819 0.2161
-24 2 29 -1.4090 0.5572
-24 4 1 0.9843 -0.1612
-24 4 2 -2.0709 -0.0615
-24 4 3 15.6049 0.1100
-24 4 4 3.4456 -0.0815
-24 4 5 -15.9416 0.4056
-24 4 6 -11.6436 0.0819
-24 4 7 6.9290 0.4365
-24 4 8 3.1621 0.1214
-24 4 9 1.4861 0.3703
-24 4 10 -3.2670 -0.0485
-24 4 11 -11.7923 0.4540
-24 4 12 6.0806 0.0585
-24 4 13 -1.5322 0.2979
-24 4 14 -3.4443 0.1286
-24 4 15 25.6691 0.1812
-24 4 16 8.0636 0.0377
-24 4 17 -4.7214 0.1656
-24 4 18 -8.4704 -0.0338
-24 4 19 -16.1630 0.1095
-24 4 20 2.5381 -0.0003
-24 4 21 -4.0636 -0.1962
-24 4 22 -0.1015 0.0665
-24 4 23 3.8652 -0.1439
-24 4 24 1.1651 0.0267
-24 4 25 5.3723 -0.0386
-24 4 26 0.3558 -0.0072
-24 4 27 -0.1068 -0.2900
-24 4 28 -0.8908 0.1958
-24 4 29 1.4049 -0.1622
-24 6 1 5.6608 0.0680
-24 6 2 2.3817 -0.0144
-24 6 3 -17.9439 -0.1797
-24 6 4 -20.7633 -0.1189
-24 6 5 -6.3423 -0.1460
-24 6 6 25.0794 -0.1201
-24 6 7 5.4045 0.0162
-24 6 8 -7.1019 -0.1220
-24 6 9 12.3781 -0.0046
-24 6 10 -5.5195 -0.0683
-24 6 11 -1.9925 0.0478
-24 6 12 6.7463 -0.1218
-24 6 13 -5.4416 0.0637
-24 6 14 7.3676 -0.1580
-24 6 15 -2.5376 0.1042
-24 6 16 -13.1074 -0.0655
-24 6 17 1.9723 0.0903
-24 6 18 -2.3500 -0.0615
-24 6 19 3.9587 0.0803
-24 6 20 0.4444 -0.1407
-24 6 21 -2.1201 0.1476
-24 6 22 7.1553 -0.0372
-24 6 23 0.4018 -0.0573
-24 6 24 3.2922 -0.0335
-24 6 25 2.4972 0.0020
-24 6 26 -4.6852 -0.0673
-24 6 27 -5.0987 0.0953
-24 6 28 -2.0027 0.0347
-24 8 1 1.8962 -0.1046
-24 8 2 -13.5568 0.0890
-24 8 3 1.7340 -0.0810
-24 8 4 16.3231 0.1334
-24 8 5 17.0902 0.1349
-24 8 6 -3.0396 0.2263
-24 8 7 -18.3582 0.1263
-24 8 8 13.6106 0.1895
-24 8 9 -3.5579 -0.1885
-24 8 10 -15.0313 0.1224
-24 8 11 5.8629 -0.1078
-24 8 12 -2.9371 -0.0688
-24 8 13 -7.2850 -0.1091
-24 8 14 3.0889 -0.0270
-24 8 15 6.2896 -0.1696
-24 8 16 7.0093 -0.0814
-24 8 17 3.6188 0.0346
-24 8 18 -9.4005 -0.0920
-24 8 19 -6.5233 -0.1514
-24 8 20 4.5649 -0.1078
-24 8 21 6.8633 0.0595
-24 8 22 -0.4170 -0.1997
-24 8 23 -2.0710 -0.0154
-24 8 24 0.7336 0.0113
-24 8 25 -3.2572 -0.0694
-24 8 26 -3.2819 -0.1999
-24 10 1 2.5783 -0.0985
-24 10 2 -2.2253 -0.1639
-24 10 3 4.7856 -0.1086
-24 10 4 -8.5519 0.0137
-24 10 5 -12.0396 -0.0523
-24 10 6 -7.7084 -0.0600
-24 10 7 18.4390 -0.0396
-24 10 8 1.0113 -0.1484
-24 10 9 -9.8675 -0.0667
-24 10 10 5.1604 0.0340
-24 10 11 -2.7017 -0.0731
-24 10 12 0.6254 0.1954
-24 10 13 11.3597 -0.0053
-24 10 14 8.8160 0.1199
-24 10 15 -4.5661 -0.0366
-24 10 16 -1.8527 0.0974
-24 10 17 -9.9997 -0.0010
-24 10 18 -7.7988 0.0950
-24 10 19 7.5249 -0.0337
-24 10 20 5.2818 0.0705
-24 10 21 -0.3037 -0.0280
-24 10 22 -3.4401 0.0205
-24 10 23 -0.7453 -0.0079
-24 10 24 1.7728 0.0966
-24 12 1 -11.6458 -0.0490
-24 12 2 -5.1140 -0.0609
-24 12 3 0.5583 0.1796
-24 12 4 -1.0944 0.0977
-24 12 5 6.4060 0.1635
-24 12 6 22.0618 -0.0672
-24 12 7 -2.0964 0.0566
-24 12 8 -15.9771 -0.1112
-24 12 9 -4.6001 0.1172
-24 12 10 0.0332 -0.0312
-24 12 11 10.0967 0.1023
-24 12 12 2.4463 -0.0465
-24 12 13 -5.6561 -0.0904
-24 12 14 -4.2644 -0.1409
-24 12 15 0.4145 -0.1494
-24 12 16 -3.7835 0.0164
-24 12 17 -1.3285 0.1574
-24 12 18 0.5261 0.0470
-24 12 19 3.3598 -0.2659
-24 12 20 5.8844 0.0140
-24 12 21 -3.8138 0.1686
-24 14 7 -10.7415 -0.0569
-24 14 8 2.8051 0.2217
-24 14 9 6.0194 0.1415
-24 14 10 5.0125 0.0124
-24 14 11 -4.0188 0.0839
-24 14 12 -0.1273 -0.1394
-24 14 13 2.7247 0.0060
-24 14 14 -1.4078 -0.1212
-24 14 15 -1.1003 0.0010
-23 1 1 -13.9846 0.0934
-23 1 2 -0.8143 0.5003
-23 1 3 -2.4313 -0.7243
-23 1 4 -12.6632 -0.3256
-23 1 5 15.2323 -0.3437
-23 1 6 4.3061 -0.2807
-23 1 7 3.6818 -0.7789
-23 1 8 0.7773 -0.2176
-23 1 9 1.9804 -0.8530
-23 1 10 15.1177 -0.5310
-23 1 11 -6.1318 -0.2734
-23 1 12 -17.1335 -0.5904
-23 1 13 -17.7617 -0.1305
-23 1 14 -0.8654 -0.6404
-23 1 15 8.4126 -0.1787
-23 1 16 7.5296 -0.6381
-23 1 17 6.8756 0.4200
-23 1 18 -1.4229 -0.4747
-23 1 19 1.5886 0.6244
-23 1 20 -4.6009 -0.3091
-23 1 21 -1.4818 0.5335
-23 1 22 2.6730 -0.3414
-23 1 23 6.0892 0.8433
-23 1 24 5.1008 -0.1249
-23 1 25 -13.5737 0.8919
-23 1 26 -0.4528 0.1206
-23 1 27 1.3912 0.6373
-23 1 28 -3.4890 0.1522
-23 1 29 1.9344 0.8608
-23 1 30 0.7686 -0.0582
-23 3 1 4.5950 -0.1838
-23 3 2 0.4941 -0.3214
-23 3 3 -5.8617 -0.0184
-23 3 4 11.1124 0.1394
-23 3 5 -2.4971 0.0022
-23 3 6 -13.4713 0.3292
-23 3 7 -1.2035 0.3096
-23 3 8 6.9424 0.4855
-23 3 9 5.6632 0.1257
-23 3 10 -3.3076 0.6566
-23 3 11 -21.4834 0.0927
-23 3 12 -16.6895 0.6845
-23 3 13 26.5653 0.0150
-23 3 14 26.7948 0.6941
-23 3 15 4.3059 0.0575
-23 3 16 -0.8408 0.6258
-23 3 17 -16.5142 -0.0179
-23 3 18 -4.0842 0.5204
-23 3 19 -5.2064 -0.0924
-23 3 20 -10.0673 0.4224
-23 3 21 10.6117 -0.3126
-23 3 22 3.9885 0.2636
-23 3 23 -1.3643 -0.1760
-23 3 24 -5.8955 0.1740
-23 3 25 4.2176 -0.0110
-23 3 26 8.3844 0.0094
-23 3 27 -3.1557 -0.1027
-23 3 28 -5.0099 -0.2143
-23 3 29 -1.2025 -0.4824
-23 5 1 -7.0396 -0.0241
-23 5 2 -0.0560 0.0875
-23 5 3 -8.8773 0.0550
-23 5 4 -20.1086 -0.1626
-23 5 5 -0.6591 0.1918
-23 5 6 15.9871 -0.2835
-23 5 7 18.8773 0.0392
-23 5 8 -6.1481 -0.2548
-23 5 9 -8.4318 -0.0710
-23 5 10 2.1299 -0.2095
-23 5 11 -6.8168 -0.0559
-23 5 12 14.6163 -0.3059
-23 5 13 17.9638 0.0216
-23 5 14 -13.8418 -0.2009
-23 5 15 -12.0536 -0.1278
-23 5 16 -13.6953 -0.1144
-23 5 17 -1.7942 -0.0702
-23 5 18 9.7380 -0.1411
-23 5 19 -5.6464 -0.0605
-23 5 20 11.2185 -0.0686
-23 5 21 9.3425 -0.0835
-23 5 22 -3.2091 -0.0553
-23 5 23 0.4539 -0.1814
-23 5 24 -1.9905 0.1768
-23 5 25 -1.4391 -0.0140
-23 5 26 -1.7066 -0.0467
-23 5 27 -4.3958 -0.1787
-23 5 28 -3.2733 -0.1798
-23 5 29 4.9474 -0.1767
-23 7 1 0.2298 0.1398
-23 7 2 0.9944 0.1063
-23 7 3 -12.1744 0.0976
-23 7 4 20.9754 0.0167
-23 7 5 20.3143 0.0209
-23 7 6 2.9444 0.2049
-23 7 7 -12.2498 0.2368
-23 7 8 -13.6956 0.0452
-23 7 9 9.6146 0.1022
-23 7 10 -7.5122 -0.0376
-23 7 11 -10.2177 0.1542
-23 7 12 10.1283 -0.0579
-23 7 13 -2.4571 0.0955
-23 7 14 -5.6995 -0.1209
-23 7 15 2.5333 0.0012
-23 7 16 6.8925 -0.2054
-23 7 17 5.6902 0.0645
-23 7 18 -5.8484 -0.1119
-23 7 19 -0.6992 0.0457
-23 7 20 6.0102 0.0308
-23 7 21 -2.2401 -0.0753
-23 7 22 -1.4150 -0.2656
-23 7 23 -3.0114 -0.0126
-23 7 24 -4.0044 -0.0612
-23 7 25 2.2286 -0.0640
-23 7 26 3.5423 0.1807
-23 7 27 -1.7431 -0.0179
-23 9 1 11.6133 -0.0933
-23 9 2 -9.3368 -0.0076
-23 9 3 2.0665 -0.2689
-23 9 4 5.1276 -0.0373
-23 9 5 -11.2226 -0.1290
-23 9 6 -4.3829 -0.0804
-23 9 7 -5.4547 -0.0811
-23 9 8 7.3388 -0.0203
-23 9 9 -5.4057 -0.2688
-23 9 10 -5.2964 -0.0025
-23 9 11 15.4123 -0.1632
-23 9 12 10.0060 0.0645
-23 9 13 0.4345 -0.0554
-23 9 14 -0.0310 -0.0902
-23 9 15 1.8577 0.1184
-23 9 16 -12.4834 0.1281
-23 9 17 -7.7971 0.1189
-23 9 18 4.9415 -0.0166
-23 9 19 5.5246 0.1239
-23 9 20 0.7182 -0.0024
-23 9 21 -1.9973 -0.0166
-23 9 22 -0.2471 -0.0515
-23 9 23 1.0136 0.1742
-23 9 24 0.2501 0.0270
-23 9 25 1.0811 0.2039
-23 9 26 -0.7374 0.1934
-23 11 1 -3.7599 -0.1063
-23 11 2 -11.4508 -0.1636
-23 11 3 2.3677 0.1163
-23 11 4 8.3746 0.1247
-23 11 5 6.9319 0.1342
-23 11 6 -1.9327 0.2677
-23 11 7 5.9807 0.0128
-23 11 8 -4.8343 -0.0120
-23 11 9 -2.9343 -0.0483
-23 11 10 4.7378 0.0789
-23 11 11 0.5454 -0.0021
-23 11 12 2.9535 0.1323
-23 11 13 -8.6188 -0.1127
-23 11 14 -8.2140 0.0683
-23 11 15 -6.1648 -0.1606
-23 11 16 2.1122 0.0473
-23 11 17 9.1986 -0.0260
-23 11 18 3.2404 0.0671
-23 11 19 -3.9471 -0.0255
-23 11 20 1.1741 0.1086
-23 11 21 3.7517 0.0436
-23 11 22 -1.9153 -0.0303
-23 11 23 -3.5015 -0.0287
-23 13 1 -3.4334 -0.0927
-23 13 2 3.5509 -0.2063
-23 13 3 13.4273 0.1146
-23 13 4 2.7646 0.0370
-23 13 5 -8.8392 -0.0099
-23 13 6 0.7302 -0.2225
-23 13 7 -12.5322 0.0404
-23 13 8 -4.6088 -0.1231
-23 13 9 9.5350 0.0349
-23 13 10 1.9710 0.0055
-23 13 11 3.7194 0.1925
-23 13 12 -2.7781 -0.0553
-23 13 13 -2.9320 -0.0656
-23 13 14 1.3171 -0.0288
-23 13 15 1.3529 -0.0407
-23 13 16 0.4319 0.1071
-23 13 17 5.8014 0.2798
-23 13 18 -3.1196 0.0016
-23 13 19 -2.6926 -0.1840
-23 13 20 5.1182 0.2492
-23 15 10 -2.4539 -0.1233
-22 0 2 -46.9189 -0.3453
-22 0 4 21.7185 -0.2883
-22 0 6 24.7680 -1.0485
-22 0 8 -0.8618 -0.9596
-22 0 10 -8.8448 -1.2862
-22 0 12 -3.1421 -0.9914
-22 0 14 -20.7304 -0.7947
-22 0 16 30.3473 -0.8128
-22 0 18 -20.7173 -0.1818
-22 0 20 12.2186 0.2585
-22 0 22 4.8229 0.2792
-22 0 24 0.4973 0.6503
-22 0 26 -14.0129 0.7473
-22 0 28 4.3308 0.7201
-22 0 30 -2.9266 1.2015
-22 2 1 -24.3497 -0.5978
-22 2 2 18.5060 -0.0436
-22 2 4 -23.4601 0.0645
-22 2 5 9.0293 -0.3800
-22 2 6 7.3017 0.3313
-22 2 7 -18.0790 0.1561
-22 2 8 -7.3114 0.5255
-22 2 9 -1.4174 0.1788
-22 2 10 -4.0067 0.6531
-22 2 11 -0.6677 0.4415
-22 2 12 0.4931 0.4561
-22 2 13 -0.0716 0.5828
-22 2 14 30.4428 0.3873
-22 2 15 18.7188 0.5984
-22 2 16 -21.8522 0.3307
-22 2 17 -21.9408 0.8891
-22 2 18 -3.1762 0.1727
-22 2 19 14.2207 0.7749
-22 2 20 -1.5897 -0.1149
-22 2 21 -4.1408 0.4695
-22 2 22 4.4164 -0.0933
-22 2 23 -2.0314 0.6257
-22 2 24 -2.8055 -0.3138
-22 2 25 -6.9606 0.5691
-22 2 26 9.1728 -0.5387
-22 2 27 5.6832 0.1244
-22 2 28 -5.3998 -0.3307
-22 2 29 -2.4078 0.0483
-22 2 30 2.2711 -0.4572
-22 4 1 3.9375 0.0939
-22 4 2 0.5178 0.0185
-22 4 3 -20.4391 0.1171
-22 4 4 -0.3221 0.1171
-22 4 5 11.7296 0.0740
-22 4 6 -0.8537 0.1941
-22 4 7 -2.0880 -0.1420
-22 4 8 9.6072 0.0268
-22 4 9 -2.3042 -0.3187
-22 4 10 -3.1455 -0.0224
-22 4 11 10.0237 -0.3877
-22 4 12 1.6484 -0.0223
-22 4 13 13.1346 -0.3568
-22 4 14 -1.4904 -0.0293
-22 4 15 -36.7128 -0.5376
-22 4 16 -11.1117 0.0059
-22 4 17 10.1722 -0.4961
-22 4 18 12.6064 0.0335
-22 4 19 4.0787 -0.4202
-22 4 20 -3.2154 -0.0446
-22 4 21 11.3338 -0.3488
-22 4 22 3.1724 -0.0899
-22 4 23 -7.2145 -0.3529
-22 4 24 -7.2007 0.1610
-22 4 25 2.0318 -0.2420
-22 4 26 0.7516 -0.1580
-22 4 27 -2.8872 -0.1144
-22 4 28 1.9310 -0.2663
-22 4 29 0.6354 -0.0145
-22 6 1 -2.1162 0.0222
-22 6 2 1.7495 0.0111
-22 6 3 10.2871 0.1252
-22 6 4 6.9245 0.0182
-22 6 5 16.6910 0.1579
-22 6 6 -3.5873 -0.1052
-22 6 7 -9.8137 0.1951
-22 6 8 -2.9003 -0.1062
-22 6 9 -7.3004 0.1494
-22 6 10 4.3679 -0.0185
-22 6 11 -2.2962 0.1571
-22 6 12 -4.0914 0.0882
-22 6 13 4.7212 0.0805
-22 6 14 -13.2902 -0.0034
-22 6 15 -3.3637 0.0857
-22 6 16 16.8221 -0.0681
-22 6 17 10.4014 0.0078
-22 6 18 0.0367 0.0728
-22 6 19 -3.5834 -0.0538
-22 6 20 2.3068 0.0479
-22 6 21 -2.1783 -0.1427
-22 6 22 -11.9316 -0.0498
-22 6 23 -5.7666 0.0478
-22 6 24 4.5434 0.1201
-22 6 25 4.1262 -0.1089
-22 6 26 5.4775 -0.0174
-22 6 27 4.4217 -0.2173
-22 6 28 -6.8403 0.0471
-22 8 1 1.5495 0.1884
-22 8 2 7.9279 0.0574
-22 8 3 -9.3881 0.0071
-22 8 4 3.9776 -0.1232
-22 8 5 -3.4534 -0.1965
-22 8 6 -16.8851 -0.1410
-22 8 7 2.5155 -0.1287
-22 8 8 -4.3769 -0.1770
-22 8 9 -0.0556 -0.0218
-22 8 10 9.4446 -0.1550
-22 8 11 7.1565 0.0006
-22 8 12 6.7930 -0.1876
-22 8 13 2.7128 0.0602
-22 8 14 -5.3906 -0.1910
-22 8 15 -4.2254 0.0269
-22 8 16 4.4976 -0.0452
-22 8 17 -5.6264 0.1030
-22 8 18 -2.3471 0.0622
-22 8 19 3.2075 0.1615
-22 8 20 -2.4561 -0.0056
-22 8 21 -3.0536 -0.0023
-22 8 22 2.4486 0.0006
-22 8 23 5.9899 0.0519
-22 8 24 0.4928 0.1281
-22 8 25 -0.1565 0.2381
-22 8 26 2.2825 0.1112
-22 8 27 -7.1769 -0.1656
-22 10 1 5.3772 -0.0346
-22 10 2 -3.4715 -0.1184
-22 10 3 -1.9776 -0.2008
-22 10 4 5.8223 0.0955
-22 10 5 1.8633 -0.0270
-22 10 6 3.6024 0.2523
-22 10 7 -9.6285 0.1420
-22 10 8 4.1475 0.1612
-22 10 9 17.6759 0.0066
-22 10 10 5.3214 0.0449
-22 10 11 -15.3442 0.0748
-22 10 12 -7.8949 0.0839
-22 10 13 -0.7291 -0.0338
-22 10 14 -15.3661 0.1215
-22 10 15 3.0762 0.0821
-22 10 16 6.7446 -0.0772
-22 10 17 3.3245 0.1704
-22 10 18 6.9240 -0.0242
-22 10 19 -1.6074 0.0457
-22 10 20 -4.0585 -0.0879
-22 10 21 1.4577 0.0353
-22 10 22 0.1598 -0.1569
-22 10 23 -3.1875 -0.0187
-22 10 24 -2.3525 0.2755
-22 10 25 0.3786 0.3026
-22 12 1 -3.7561 -0.1961
-22 12 2 -1.2494 -0.0826
-22 12 3 6.6997 0.0743
-22 12 4 7.2723 -0.0060
-22 12 5 -7.6531 -0.0693
-22 12 6 -17.0806 0.0315
-22 12 7 10.0654 -0.1339
-22 12 8 6.5755 -0.0603
-22 12 9 -6.1964 -0.2305
-22 12 10 -9.1468 0.0572
-22 12 11 -0.3676 -0.0462
-22 12 12 11.4341 0.1559
-22 12 13 -2.9729 0.0351
-22 12 14 -0.5138 0.0194
-22 12 15 5.8430 -0.0836
-22 12 16 2.7335 0.1344
-22 12 17 3.6692 -0.1564
-22 12 18 4.5354 0.1593
-22 12 19 -10.5789 0.0113
-22 12 20 -8.4495 -0.0416
-22 12 21 4.8620 -0.1815
-22 12 22 3.1636 -0.1790
-22 14 1 5.5190 0.0559
-22 14 2 -0.2401 -0.1346
-22 14 3 -4.6686 0.2175
-22 14 4 -4.7668 0.2661
-22 14 5 -7.1996 0.0119
-22 14 6 9.4663 -0.1049
-22 14 7 0.0444 0.1681
-22 14 8 1.3751 -0.1762
-22 14 9 9.0187 0.0693
-22 14 10 -6.2975 0.0315
-22 14 11 -2.4419 0.0407
-22 14 12 3.1608 -0.1009
-22 14 13 -5.9197 -0.0654
-22 14 14 -4.6832 -0.1664
-22 14 15 8.6064 -0.0149
-22 14 16 4.3893 0.2373
-22 14 17 1.7867 0.1329
-22 14 18 -12.3893 -0.1037
-21 1 1 -10.4985 -0.6660
-21 1 2 -10.7624 -0.5250
-21 1 3 44.6629 -0.2953
-21 1 4 25.0657 -0.5365
-21 1 5 -40.6244 0.2960
-21 1 6 2.9215 -0.5640
-21 1 7 -8.8978 0.6005
-21 1 8 -21.7480 -0.2276
-21 1 9 1.8020 0.6013
-21 1 10 5.1017 -0.0919
-21 1 11 -3.4168 1.0169
-21 1 12 3.6783 -0.0602
-21 1 13 21.0613 1.2184
-21 1 14 1.6608 0.1443
-21 1 15 -0.2169 0.8496
-21 1 16 -3.4783 0.2985
-21 1 17 -10.4756 0.9101
-21 1 18 -1.2686 0.5642
-21 1 19 8.9410 0.8286
-21 1 20 10.1940 0.5165
-21 1 21 -15.9963 0.3399
-21 1 22 -6.2118 0.4191
-21 1 23 0.8940 0.0757
-21 1 24 -5.1280 0.6011
-21 1 25 8.5864 -0.0897
-21 1 26 4.0118 0.3477
-21 1 27 -0.7744 -0.2819
-21 1 28 -1.4212 0.4356
-21 1 29 1.6679 -0.5653
-21 1 30 -2.4873 0.5184
-21 3 1 -1.1333 0.0099
-21 3 2 20.6401 0.2426
-21 3 3 -1.9526 0.1608
-21 3 4 -34.5654 0.5771
-21 3 5 10.6941 0.0160
-21 3 6 10.4892 0.4321
-21 3 7 -15.7675 -0.0745
-21 3 8 5.8158 0.1791
-21 3 9 24.8533 -0.0475
-21 3 10 -2.2184 0.0101
-21 3 11 -0.1478 -0.2547
-21 3 12 19.5902 0.0368
-21 3 13 -18.0054 -0.3223
-21 3 14 -18.5711 -0.2912
-21 3 15 -5.7846 -0.2479
-21 3 16 -8.9503 -0.4503
-21 3 17 12.3521 -0.1372
-21 3 18 11.1227 -0.4884
-21 3 19 2.2161 -0.2325
-21 3 20 -5.7428 -0.6400
-21 3 21 0.2795 -0.0707
-21 3 22 4.6101 -0.6874
-21 3 23 -1.4489 0.0103
-21 3 24 3.4959 -0.3948
-21 3 25 -3.3899 -0.1309
-21 3 26 -2.6180 -0.6714
-21 3 27 -3.1000 0.2163
-21 3 28 5.0886 -0.2853
-21 3 29 3.5605 0.1823
-21 3 30 -6.0322 -0.1550
-21 5 1 20.6947 -0.1312
-21 5 2 9.0168 -0.0954
-21 5 3 -5.4147 -0.0800
-21 5 4 9.6758 0.0402
-21 5 5 1.7819 -0.0835
-21 5 6 -0.7174 -0.0922
-21 5 7 -1.5623 -0.1824
-21 5 8 5.6755 0.0797
-21 5 9 -5.9614 -0.1897
-21 5 10 -15.6197 0.1332
-21 5 11 10.8799 -0.0842
-21 5 12 -9.2645 0.1714
-21 5 13 -15.0731 -0.1092
-21 5 14 13.7395 0.1774
-21 5 15 2.1846 -0.1280
-21 5 16 6.9290 0.2055
-21 5 17 14.2109 -0.0924
-21 5 18 -1.7938 0.2447
-21 5 19 -3.7181 -0.1301
-21 5 20 -0.7846 0.1302
-21 5 21 -10.4144 -0.0984
-21 5 22 -5.5727 0.1469
-21 5 23 2.5317 0.1275
-21 5 24 -4.5086 0.0352
-21 5 25 7.7730 -0.0841
-21 5 26 5.5370 0.1229
-21 5 27 0.7413 -0.0136
-21 5 28 3.0123 0.1505
-21 5 29 -9.1259 0.2973
-21 7 1 7.4634 0.2388
-21 7 2 -19.7410 0.1120
-21 7 3 2.2664 0.1949
-21 7 4 -9.6138 -0.0523
-21 7 5 -0.9677 -0.0144
-21 7 6 -0.9959 -0.1909
-21 7 7 -12.6467 0.0168
-21 7 8 2.4833 -0.2087
-21 7 9 -1.3186 0.0216
-21 7 10 10.8911 -0.1736
-21 7 11 11.8048 0.0271
-21 7 12 -2.7323 -0.0865
-21 7 13 3.6129 -0.0577
-21 7 14 -2.1430 0.0323
-21 7 15 -5.3904 -0.1599
-21 7 16 6.9624 -0.0902
-21 7 17 2.7177 0.0173
-21 7 18 -9.0716 0.0269
-21 7 19 -3.4720 0.0082
-21 7 20 -9.2591 0.1185
-21 7 21 0.3120 -0.0121
-21 7 22 12.7766 0.1824
-21 7 23 2.4100 -0.0549
-21 7 24 7.3575 0.2156
-21 7 25 -0.7532 0.1175
-21 7 26 -10.2285 -0.2081
-21 7 27 0.3617 -0.0101
-21 7 28 -2.1065 0.6688
-21 9 1 -19.9719 -0.0910
-21 9 2 14.5891 -0.1378
-21 9 3 3.4921 -0.1502
-21 9 4 -6.9866 -0.0745
-21 9 5 5.4499 -0.0735
-21 9 6 -3.8218 -0.0518
-21 9 7 7.0337 0.1502
-21 9 8 7.5769 0.0856
-21 9 9 7.8719 0.2598
-21 9 10 7.2327 0.0731
-21 9 11 -10.1036 0.1460
-21 9 12 -26.2339 0.0344
-21 9 13 -6.4201 0.2107
-21 9 14 10.4266 -0.0722
-21 9 15 -1.3149 0.0855
-21 9 16 7.8225 -0.0122
-21 9 17 1.6224 0.1274
-21 9 18 -5.2425 0.1448
-21 9 19 -1.7963 0.1185
-21 9 20 3.0586 -0.0914
-21 9 21 6.8310 -0.0265
-21 9 22 -1.7697 -0.0204
-21 9 23 -3.7685 -0.0756
-21 9 24 -4.8765 0.1360
-21 9 25 -3.0115 0.0205
-21 9 26 3.4511 -0.2084
-21 9 27 -0.9425 0.0563
-21 11 1 16.2888 0.0545
-21 11 2 -7.2997 0.0693
-21 11 3 -12.0406 -0.1346
-21 11 4 2.4835 0.0242
-21 11 5 2.1383 -0.0356
-21 11 6 0.4999 0.1049
-21 11 7 -1.4883 -0.0664
-21 11 8 6.3102 -0.0413
-21 11 9 -7.4548 -0.1099
-21 11 10 -14.9803 -0.0347
-21 11 11 -10.5862 -0.0689
-21 11 12 12.3035 -0.0826
-21 11 13 25.4439 0.0962
-21 11 14 -4.7926 -0.0236
-21 11 15 -1.0027 -0.0819
-21 11 16 7.4848 0.0260
-21 11 17 -6.0241 0.0722
-21 11 18 -3.3621 -0.1334
-21 11 19 3.0981 0.0323
-21 11 20 -5.7921 -0.2709
-21 11 21 -4.5924 -0.0640
-21 11 22 4.1406 -0.1177
-21 11 23 3.8204 0.3530
-21 11 24 3.4475 0.3880
-21 13 1 -18.0404 -0.0412
-21 13 2 0.8841 -0.0628
-21 13 3 0.2065 0.0146
-21 13 4 -4.7247 0.1460
-21 13 5 7.0364 0.0239
-21 13 6 0.4570 0.0672
-21 13 7 3.7524 -0.0055
-21 13 8 -8.6206 0.0737
-21 13 9 -0.1559 0.0411
-21 13 10 13.2908 0.1267
-21 13 11 0.4323 -0.1545
-21 13 12 -2.8675 0.1820
-21 13 13 -4.2288 -0.1058
-21 13 14 -2.6839 -0.0673
-21 13 15 2.5996 -0.0704
-21 13 16 1.6290 -0.0255
-21 13 17 -4.1639 -0.1399
-21 13 18 0.0837 0.1719
-21 13 19 -8.9729 -0.0708
-21 13 20 -1.5126 -0.0947
-21 13 21 15.7062 -0.1218
-21 15 2 0.8075 -0.0889
-21 15 3 -0.1128 -0.0779
-21 15 4 8.6499 -0.0913
-21 15 5 -1.1520 -0.0611
-21 15 6 1.6620 -0.1012
-21 15 7 -2.1426 0.1121
-21 15 8 -1.7493 -0.2743
-21 15 9 3.4374 0.0849
-21 15 10 -6.6198 0.1675
-21 15 11 -3.7175 0.0153
-21 15 12 6.6000 -0.0271
-21 15 13 4.1990 0.1169
-21 15 14 0.1837 0.0286
-21 15 15 2.3445 0.0796
-21 15 16 -7.9704 0.0614
-20 0 2 18.5223 -1.5022
-20 0 4 9.4241 -0.3865
-20 0 6 -26.1137 0.0105
-20 0 8 -25.0332 0.3539
-20 0 10 20.1424 0.3547
-20 0 12 -12.7515 1.0200
-20 0 14 24.1451 1.4753
-20 0 16 -9.8729 1.1931
-20 0 18 14.7308 1.2875
-20 0 20 -13.3352 1.3751
-20 0 22 -17.1698 0.9275
-20 0 24 10.5553 0.6988
-20 0 26 4.4403 0.2889
-20 0 28 -0.6390 0.0965
-20 0 30 4.1341 -0.2235
-20 2 1 9.1155 -0.4904
-20 2 2 0.9240 0.3963
-20 2 3 -12.1451 0.7571
-20 2 4 -8.3640 0.4446
-20 2 5 -16.0614 0.6585
-20 2 6 8.3624 -0.1116
-20 2 7 -4.0617 0.6494
-20 2 8 7.8304 -0.1162
-20 2 9 29.9764 0.6206
-20 2 10 17.9838 -0.2147
-20 2 11 -21.3317 0.6220
-20 2 12 -10.7975 -0.3931
-20 2 13 16.2239 0.3565
-20 2 14 -22.7025 -0.7564
-20 2 15 -11.9191 0.1961
-20 2 16 9.9252 -0.6607
-20 2 17 7.7735 -0.0234
-20 2 18 2.6615 -0.5838
-20 2 19 -12.2104 -0.1583
-20 2 20 1.5332 -0.6658
-20 2 21 0.7386 -0.4107
-20 2 22 6.2225 -0.6176
-20 2 23 5.8875 -0.5185
-20 2 24 -1.5839 -0.2075
-20 2 25 4.2752 -0.6549
-20 2 26 -2.2722 0.0149
-20 2 27 -4.8454 -0.3021
-20 2 28 -4.4366 -0.1617
-20 2 29 5.6871 -0.5409
-20 2 30 -2.6203 0.1035
-20 4 1 -1.2525 0.0677
-20 4 2 3.3954 0.0271
-20 4 3 7.5631 -0.1831
-20 4 4 -3.5331 -0.1112
-20 4 5 2.0625 -0.4185
-20 4 6 -1.7270 -0.1114
-20 4 7 16.7077 -0.4004
-20 4 8 9.4797 -0.0166
-20 4 9 -11.6741 -0.3396
-20 4 10 -26.8809 -0.0738
-20 4 11 -12.5746 -0.1923
-20 4 12 20.5884 -0.0725
-20 4 13 -12.0200 -0.2021
-20 4 14 -4.7747 0.0171
-20 4 15 27.3498 -0.0860
-20 4 16 7.1874 -0.0939
-20 4 17 -2.2014 0.1386
-20 4 18 -5.3973 -0.0547
-20 4 19 -3.9105 0.1439
-20 4 20 2.9058 -0.0371
-20 4 21 -0.8435 0.2252
-20 4 22 -14.6990 -0.0348
-20 4 23 3.3992 0.3579
-20 4 24 14.3216 -0.0775
-20 4 25 -9.1083 0.2971
-20 4 26 -3.1981 0.0620
-20 4 27 -0.2111 0.1762
-20 4 28 6.8720 0.0639
-20 4 29 3.1423 0.2566
-20 4 30 -7.6994 -0.2263
-20 6 1 16.6466 -0.0947
-20 6 2 -7.3465 0.1817
-20 6 3 -26.3381 0.1195
-20 6 4 4.6679 0.2025
-20 6 5 -5.5907 -0.0042
-20 6 6 3.4503 0.0342
-20 6 7 -0.5759 -0.0030
-20 6 8 -17.1003 0.1366
-20 6 9 5.4358 -0.0775
-20 6 10 11.0180 0.1263
-20 6 11 12.3079 -0.1697
-20 6 12 -3.6977 0.1719
-20 6 13 -2.5716 -0.1357
-20 6 14 15.8472 0.0650
-20 6 15 0.1982 -0.1338
-20 6 16 -12.9575 0.1265
-20 6 17 -6.1479 -0.0687
-20 6 18 -2.6401 0.0573
-20 6 19 -1.8209 -0.0039
-20 6 20 2.6725 0.1465
-20 6 21 -9.6686 -0.0140
-20 6 22 9.8156 0.1186
-20 6 23 21.0519 0.0101
-20 6 24 -10.6896 0.0045
-20 6 25 -2.9269 0.1525
-20 6 26 -1.2241 -0.0658
-20 6 27 -3.7400 0.2141
-20 6 28 6.7783 0.3015
-20 6 29 -2.5797 -0.1432
-20 8 1 -11.4370 -0.0034
-20 8 2 -25.2710 -0.2279
-20 8 3 20.7999 -0.0879
-20 8 4 1.1384 -0.2548
-20 8 5 -6.1979 -0.0015
-20 8 6 16.8005 -0.1798
-20 8 7 2.3362 0.0023
-20 8 8 12.0635 -0.0229
-20 8 9 5.6168 0.1864
-20 8 10 -13.7892 0.0610
-20 8 11 -13.1580 0.1414
-20 8 12 0.8871 0.1193
-20 8 13 -5.0123 0.1386
-20 8 14 -2.6033 0.0343
-20 8 15 5.7376 -0.0533
-20 8 16 -6.3820 0.2058
-20 8 17 1.6668 0.0222
-20 8 18 3.3685 0.1025
-20 8 19 4.1183 0.1149
-20 8 20 -1.5681 0.0875
-20 8 21 0.1126 -0.0786
-20 8 22 8.3058 0.1148
-20 8 23 -7.3001 -0.0469
-20 8 24 -5.5240 0.0782
-20 8 25 -3.9201 -0.2544
-20 8 26 -2.0878 -0.1024
-20 8 27 8.6591 0.2522
-20 8 28 0.1613 0.0553
-20 10 1 -7.3015 0.0569
-20 10 2 12.2866 0.1108
-20 10 3 -2.8522 0.1238
-20 10 4 -9.4684 0.0533
-20 10 5 12.2274 0.0378
-20 10 6 4.5834 -0.0099
-20 10 7 -4.4288 0.1341
-20 10 8 -12.5016 -0.0146
-20 10 9 -14.5183 0.0613
-20 10 10 -7.9170 -0.1054
-20 10 11 15.2104 0.0244
-20 10 12 3.5542 -0.1509
-20 10 13 3.7799 -0.0514
-20 10 14 24.1438 -0.1865
-20 10 15 -8.3644 0.0251
-20 10 16 -8.3413 -0.0785
-20 10 17 6.9020 -0.0036
-20 10 18 -2.9713 -0.0005
-20 10 19 -7.0123 -0.0325
-20 10 20 -3.0127 -0.1540
-20 10 21 4.0382 -0.0754
-20 10 22 2.5179 -0.0596
-20 10 23 0.6350 -0.0503
-20 10 24 -0.9515 0.0756
-20 10 25 1.6129 -0.1570
-20 10 26 2.8530 -0.0601
-20 12 1 -7.0841 -0.0399
-20 12 2 -9.8237 -0.0331
-20 12 3 7.6161 -0.1469
-20 12 4 2.8269 0.0584
-20 12 5 -2.1887 0.0220
-20 12 6 6.5116 0.0342
-20 12 7 -7.0312 -0.0096
-20 12 8 -3.8099 0.0903
-20 12 9 -1.5191 0.0464
-20 12 10 17.6422 0.0684
-20 12 11 11.4760 -0.0745
-20 12 12 -11.0909 0.0231
-20 12 13 0.3896 0.0337
-20 12 14 -4.5412 -0.1364
-20 12 15 -7.9783 0.0881
-20 12 16 -2.1047 -0.0986
-20 12 17 -5.0710 -0.0288
-20 12 18 -1.8505 -0.0320
-20 12 19 9.1400 0.0484
-20 12 20 5.4131 -0.0764
-20 12 21 -1.8639 0.0583
-20 12 22 0.5494 0.1237
-20 12 23 -2.3726 0.3399
-20 12 24 -2.4525 -0.4727
-20 14 1 -1.9804 0.1011
-20 14 2 10.5592 0.0764
-20 14 3 3.8845 0.0196
-20 14 4 -2.7699 -0.1408
-20 14 5 9.9455 -0.0174
-20 14 6 -7.1254 0.0172
-20 14 7 -3.4348 -0.1413
-20 14 8 1.2082 0.0504
-20 14 9 2.5190 -0.0502
-20 14 10 0.8254 0.0685
-20 14 11 -7.0998 -0.0787
-20 14 12 -1.2615 0.0254
-20 14 13 6.3224 -0.1143
-20 14 14 1.5453 0.1009
-20 14 15 -8.3132 -0.1170
-20 14 16 -0.1186 0.0994
-20 14 17 4.2706 0.1849
-20 14 18 6.6766 0.0672
-20 14 19 -0.6732 -0.2587
-20 14 20 -8.4081 -0.0514
-20 16 4 -3.6287 0.0916
-20 16 5 -3.0656 0.2047
-20 16 6 1.0174 -0.0069
-20 16 7 -2.0484 0.1853
-20 16 8 -3.2890 -0.1137
-20 16 9 2.3220 0.0941
-20 16 10 6.0616 0.0853
-20 16 11 0.1642 -0.3029
-20 16 12 -4.2108 -0.1532
-20 16 13 0.6686 -0.0072
-20 16 14 -4.9390 -0.0069
-19 1 1 -26.0739 0.0233
-19 1 2 -4.2902 0.0273
-19 1 3 -16.8540 0.8959
-19 1 4 -22.8507 0.5525
-19 1 5 8.7362 0.4464
-19 1 6 6.3336 0.3346
-19 1 7 7.9770 0.6016
-19 1 8 -2.4410 0.5879
-19 1 9 28.5803 0.1664
-19 1 10 14.3063 0.6868
-19 1 11 -12.6991 0.0376
-19 1 12 -16.0424 0.7400
-19 1 13 -4.7703 -0.2976
-19 1 14 8.0408 0.6481
-19 1 15 0.5992 -0.7123
-19 1 16 8.6688 0.3420
-19 1 17 -18.2172 -0.8839
-19 1 18 -9.3367 0.4223
-19 1 19 2.9666 -0.9094
-19 1 20 -9.9864 0.2322
-19 1 21 20.3507 -1.0381
-19 1 22 9.5496 -0.0668
-19 1 23 -2.1419 -1.0222
-19 1 24 1.9860 -0.1335
-19 1 25 -2.4932 -0.8715
-19 1 26 -3.3369 -0.1183
-19 1 27 2.6420 -0.2850
-19 1 28 3.0122 -0.5854
-19 1 29 -10.3817 -0.1817
-19 1 30 0.8920 -0.2235
-19 1 31 -0.4865 -0.5549
-19 3 1 1.7132 0.3054
-19 3 2 -15.4567 0.2204
-19 3 3 -8.3715 -0.0450
-19 3 4 23.4525 -0.5061
-19 3 5 18.8965 -0.1120
-19 3 6 -0.1892 -0.5434
-19 3 7 -8.2100 -0.2867
-19 3 8 23.3353 -0.5635
-19 3 9 -17.5453 -0.0074
-19 3 10 -33.1877 -0.7997
-19 3 11 -6.9427 0.0604
-19 3 12 1.4830 -0.8162
-19 3 13 21.1049 0.0544
-19 3 14 2.7924 -0.5810
-19 3 15 1.8151 0.0777
-19 3 16 -0.0602 -0.5204
-19 3 17 -0.5892 0.2130
-19 3 18 5.2490 -0.4012
-19 3 19 -8.3165 0.2725
-19 3 20 7.2598 -0.1365
-19 3 21 4.8137 0.1738
-19 3 22 -9.0440 0.0043
-19 3 23 -8.2434 0.1965
-19 3 24 5.6605 0.1229
-19 3 25 2.2366 0.2876
-19 3 26 -8.2014 0.4373
-19 3 27 1.5474 -0.0988
-19 3 28 -3.4933 0.2751
-19 3 29 8.2410 0.0875
-19 3 30 6.4920 -0.0566
-19 5 1 -25.1290 -0.0972
-19 5 2 4.5173 -0.0125
-19 5 3 10.1701 -0.0704
-19 5 4 -5.4612 0.1894
-19 5 5 -1.6763 0.0121
-19 5 6 -17.7503 0.2480
-19 5 7 8.3594 0.1036
-19 5 8 -10.3358 0.2180
-19 5 9 -17.6710 -0.0128
-19 5 10 29.6936 0.3134
-19 5 11 12.6331 0.0241
-19 5 12 -0.2683 0.1833
-19 5 13 0.0753 0.1324
-19 5 14 1.5885 -0.0096
-19 5 15 3.2961 0.1320
-19 5 16 -4.9662 0.1294
-19 5 17 -15.3203 0.1404
-19 5 18 -10.7352 0.0992
-19 5 19 8.4071 0.2229
-19 5 20 6.1676 -0.0166
-19 5 21 4.0163 0.1140
-19 5 22 -5.3877 0.0393
-19 5 23 6.8727 0.1187
-19 5 24 9.1307 -0.0310
-19 5 25 -16.4011 0.1458
-19 5 26 2.1481 -0.0821
-19 5 27 8.7494 0.1639
-19 5 28 3.0184 0.1101
-19 5 29 -2.1196 -0.2643
-19 5 30 -7.9540 -0.0574
-19 7 1 10.5083 -0.0677
-19 7 2 2.1083 -0.0337
-19 7 3 -13.7185 -0.1851
-19 7 4 14.2776 -0.0854
-19 7 5 -7.3375 -0.1730
-19 7 6 3.8367 -0.0852
-19 7 7 28.6461 -0.2393
-19 7 8 1.4883 0.0758
-19 7 9 1.2494 -0.1057
-19 7 10 -11.1549 0.0985
-19 7 11 -19.0278 -0.0505
-19 7 12 0.2399 0.1360
-19 7 13 13.0814 -0.1067
-19 7 14 -7.2377 0.1974
-19 7 15 -7.6335 0.0197
-19 7 16 -6.3294 0.1900
-19 7 17 -6.9225 -0.0310
-19 7 18 19.2144 0.0985
-19 7 19 9.2553 0.0923
-19 7 20 3.8914 -0.0451
-19 7 21 -6.6170 0.0100
-19 7 22 -9.0616 0.0631
-19 7 23 6.9495 -0.0109
-19 7 24 -10.4512 -0.0654
-19 7 25 -2.2256 -0.0152
-19 7 26 7.4761 -0.0319
-19 7 27 0.0092 0.1921
-19 7 28 -2.3530 -0.3928
-19 7 29 -4.6613 -0.3806
-19 9 1 -3.0636 0.1462
-19 9 2 -15.8630 -0.0294
-19 9 3 13.9841 0.1983
-19 9 4 6.8979 0.0820
-19 9 5 -4.0338 0.1879
-19 9 6 16.4228 0.0679
-19 9 7 -10.3057 0.1548
-19 9 8 -33.9252 0.0148
-19 9 9 -16.1770 0.1287
-19 9 10 8.6253 -0.0024
-19 9 11 14.4240 -0.0240
-19 9 12 26.8477 -0.0080
-19 9 13 -7.9020 -0.1299
-19 9 14 -13.2698 -0.0870
-19 9 15 16.9835 -0.0482
-19 9 16 -6.1468 -0.0662
-19 9 17 3.2507 -0.1838
-19 9 18 8.1152 0.0910
-19 9 19 -6.5598 -0.1662
-19 9 20 -10.7711 -0.0125
-19 9 21 -6.7207 -0.0817
-19 9 22 10.4857 -0.1162
-19 9 23 1.3842 -0.1319
-19 9 24 -0.7878 -0.0110
-19 9 25 2.7170 -0.2400
-19 9 26 2.3901 0.1237
-19 9 27 3.0935 0.0144
-19 11 1 -16.3711 -0.0292
-19 11 2 10.9131 -0.0809
-19 11 3 10.7747 -0.0302
-19 11 4 -3.0380 -0.1119
-19 11 5 -2.5168 0.0254
-19 11 6 -6.7680 -0.0762
-19 11 7 -11.3199 -0.0231
-19 11 8 3.5337 0.0008
-19 11 9 25.1256 0.0539
-19 11 10 6.8957 -0.1035
-19 11 11 11.7239 0.0758
-19 11 12 -8.9413 -0.1527
-19 11 13 -25.6869 0.0567
-19 11 14 11.4227 -0.0922
-19 11 15 -2.6915 0.0670
-19 11 16 -14.9859 0.0544
-19 11 17 1.5720 0.0806
-19 11 18 2.1206 -0.0304
-19 11 19 0.7052 -0.0620
-19 11 20 8.1408 0.0288
-19 11 21 8.1866 0.0161
-19 11 22 -7.2101 -0.0848
-19 11 23 -2.6339 0.0782
-19 11 24 -0.2234 0.0043
-19 11 25 0.0479 -0.1473
-19 13 1 22.3014 0.0911
-19 13 2 12.8785 0.1870
-19 13 3 -5.1757 0.0533
-19 13 4 -9.8543 0.0432
-19 13 5 -0.7743 -0.0580
-19 13 6 9.5086 0.0592
-19 13 7 -3.6420 -0.1088
-19 13 8 3.3350 -0.0317
-19 13 9 -1.8484 -0.0682
-19 13 10 0.4887 -0.0081
-19 13 11 -4.5900 0.0165
-19 13 12 -12.9093 -0.0170
-19 13 13 4.8995 -0.0628
-19 13 14 5.1716 0.0027
-19 13 15 -6.3515 0.0379
-19 13 16 -0.5693 -0.1092
-19 13 17 16.3219 0.2396
-19 13 18 6.5859 -0.0017
-19 13 19 -5.6946 0.0468
-19 13 20 -5.4136 0.0500
-19 13 21 -10.1572 -0.0118
-19 13 22 2.4635 -0.0288
-19 13 23 5.8677 -0.0076
-19 15 1 -3.4751 0.0456
-19 15 2 -9.3031 0.0870
-19 15 3 1.0009 -0.0230
-19 15 4 0.2637 -0.0606
-19 15 5 1.9613 0.0001
-19 15 6 -7.8637 0.0085
-19 15 7 0.5416 0.0610
-19 15 8 4.2721 0.2087
-19 15 9 -2.2024 -0.0777
-19 15 10 -2.2745 0.0350
-19 15 11 5.1537 -0.1500
-19 15 12 -0.2562 -0.0870
-19 15 13 -5.6804 -0.1000
-19 15 14 2.9301 -0.0517
-19 15 15 -0.4162 0.1760
-19 15 16 7.1031 0.2634
-19 15 17 1.5227 -0.1430
-19 15 18 -10.0401 0.0442
-19 15 19 -1.0283 -0.1548
-18 0 2 -63.8296 1.4328
-18 0 4 13.0741 0.1713
-18 0 6 -9.4772 1.0992
-18 0 8 33.8891 1.4545
-18 0 10 5.0483 0.6797
-18 0 12 -2.8686 0.5623
-18 0 14 -7.9129 0.6250
-18 0 16 7.5580 -0.3143
-18 0 18 -45.0371 -0.5202
-18 0 20 37.1446 -0.6512
-18 0 22 8.8075 -1.0842
-18 0 24 -14.2192 -1.0313
-18 0 26 13.1968 -1.0599
-18 0 28 -6.2029 -0.9378
-18 0 30 -8.3801 -0.3399
-18 2 1 -32.3870 1.0196
-18 2 2 8.1981 0.0270
-18 2 3 19.6813 -0.1855
-18 2 4 -1.9423 -0.1878
-18 2 5 12.8645 0.0574
-18 2 6 30.6328 -0.4655
-18 2 7 5.0006 -0.4020
-18 2 8 -36.4169 -0.6475
-18 2 9 -3.7963 -0.5658
-18 2 10 -22.4342 -0.3815
-18 2 11 -2.7819 -0.7676
-18 2 12 20.0311 -0.2764
-18 2 13 -7.2525 -0.8010
-18 2 14 7.7576 -0.1878
-18 2 15 5.2501 -0.9946
-18 2 16 -4.1762 0.0682
-18 2 17 -17.4894 -0.8145
-18 2 18 16.5301 0.2709
-18 2 19 29.2052 -0.6804
-18 2 20 -16.5313 0.3822
-18 2 21 -5.0595 -0.5820
-18 2 22 0.4327 0.4489
-18 2 23 -11.5603 -0.3652
-18 2 24 -2.8136 0.4837
-18 2 25 10.1534 -0.1437
-18 2 26 -7.1383 0.5349
-18 2 27 -7.2461 -0.0409
-18 2 28 12.3034 0.4585
-18 2 29 -3.1290 0.3271
-18 2 30 4.3009 -0.1634
-18 2 31 5.5529 -0.0504
-18 4 1 -8.5105 -0.1520
-18 4 2 -4.0768 -0.0823
-18 4 3 8.4244 -0.1375
-18 4 4 15.7368 -0.2142
-18 4 5 2.2490 0.1670
-18 4 6 -25.9540 -0.0995
-18 4 8 23.8487 0.1199
-18 4 9 3.9526 0.3536
-18 4 10 3.6889 -0.0586
-18 4 11 38.1664 0.6042
-18 4 12 -12.6913 -0.0565
-18 4 13 -9.0048 0.5916
-18 4 14 8.8832 0.0357
-18 4 15 -3.5483 0.5286
-18 4 16 -12.5317 0.0272
-18 4 17 3.1454 0.4357
-18 4 18 0.1863 0.0965
-18 4 19 -13.4239 0.4820
-18 4 20 9.4980 0.0272
-18 4 21 6.2061 0.2602
-18 4 22 -0.8941 0.0273
-18 4 23 -3.3633 0.2781
-18 4 24 2.9284 0.0659
-18 4 25 0.6922 0.0705
-18 4 26 -2.8476 0.0454
-18 4 27 16.4270 0.0877
-18 4 28 -0.9941 0.0168
-18 4 29 -9.1339 -0.2730
-18 4 30 -3.1645 0.0347
-18 6 1 5.5944 0.0433
-18 6 2 13.0369 -0.0355
-18 6 3 10.6080 -0.2064
-18 6 4 -15.2370 0.0409
-18 6 5 -3.1188 -0.1696
-18 6 6 -6.1364 0.0768
-18 6 7 30.9848 -0.1862
-18 6 8 23.9567 -0.0812
-18 6 9 -18.6834 -0.0868
-18 6 10 -2.0696 -0.0538
-18 6 11 -13.8848 -0.1094
-18 6 12 -10.4427 0.0245
-18 6 13 11.2100 -0.0095
-18 6 14 0.6908 -0.0053
-18 6 15 -22.8604 0.0912
-18 6 16 2.8890 -0.1050
-18 6 17 9.8892 0.0672
-18 6 18 1.1230 -0.0352
-18 6 19 20.0182 0.0416
-18 6 20 -2.8105 -0.0826
-18 6 21 -5.2005 0.0587
-18 6 22 -5.5431 -0.0508
-18 6 23 -9.7622 -0.0717
-18 6 24 6.0355 -0.0455
-18 6 25 -0.3808 -0.0819
-18 6 26 4.6193 -0.0560
-18 6 27 -2.2975 0.0187
-18 6 28 -11.0552 -0.1832
-18 6 29 -3.4262 -0.0404
-18 8 1 -5.7963 0.0027
-18 8 2 5.6652 0.1351
-18 8 3 -5.4683 0.0009
-18 8 4 7.7491 0.1814
-18 8 5 -0.0370 0.1672
-18 8 6 -5.0686 0.2354
-18 8 7 4.3377 0.0550
-18 8 8 -30.7453 0.2039
-18 8 9 -24.4291 -0.1075
-18 8 10 16.6967 0.1755
-18 8 11 24.1214 0.0287
-18 8 12 2.3926 0.0818
-18 8 13 2.4999 -0.0918
-18 8 14 -16.7267 0.0938
-18 8 15 6.2229 -0.1510
-18 8 16 24.2081 -0.0481
-18 8 17 -7.1666 -0.1318
-18 8 18 4.1424 -0.0173
-18 8 19 -9.0739 -0.1604
-18 8 20 -11.0846 -0.1547
-18 8 21 0.4884 -0.0070
-18 8 22 -4.2168 -0.2049
-18 8 23 9.1713 0.0012
-18 8 24 0.4031 -0.0561
-18 8 25 1.0730 -0.1305
-18 8 26 3.8185 -0.0207
-18 8 27 1.0261 0.0541
-18 8 28 -0.4560 -0.2729
-18 10 1 5.7974 0.0697
-18 10 2 4.2991 -0.0600
-18 10 3 0.6739 0.0289
-18 10 4 -9.4502 -0.1727
-18 10 5 -7.7500 -0.0624
-18 10 6 6.3189 -0.0764
-18 10 7 -4.8623 -0.1190
-18 10 8 0.6509 -0.1352
-18 10 9 29.5174 0.0182
-18 10 10 24.6141 -0.0990
-18 10 11 -22.3427 -0.0254
-18 10 12 -7.4402 0.0026
-18 10 13 -5.8465 -0.1054
-18 10 14 -8.9581 0.0466
-18 10 15 13.2830 -0.1139
-18 10 16 -12.1125 0.0317
-18 10 17 -8.2642 0.0505
-18 10 18 2.2872 0.1062
-18 10 19 1.5789 -0.0537
-18 10 20 8.4292 0.1093
-18 10 21 2.3045 -0.1974
-18 10 22 1.6886 0.0246
-18 10 23 -4.0923 0.1357
-18 10 24 3.8101 0.0496
-18 10 25 1.1366 -0.1182
-18 10 26 -1.2674 0.2192
-18 10 27 -1.7107 0.0517
-18 12 1 -5.2481 -0.0333
-18 12 2 9.9795 0.0991
-18 12 3 -4.4264 0.0478
-18 12 4 -2.8790 0.0954
-18 12 5 3.2612 0.1460
-18 12 6 -5.1671 -0.0845
-18 12 7 6.3052 0.0606
-18 12 8 8.3416 -0.0722
-18 12 9 -0.9326 0.0274
-18 12 10 -22.5278 -0.0953
-18 12 11 -3.1660 0.0632
-18 12 12 3.1023 -0.1028
-18 12 13 -9.3828 0.0737
-18 12 14 7.9214 -0.0121
-18 12 15 4.1650 0.1625
-18 12 16 2.0227 -0.0048
-18 12 17 10.1774 0.0032
-18 12 18 8.4475 -0.0529
-18 12 19 -4.5243 -0.0466
-18 12 20 -10.4826 -0.0077
-18 12 21 -2.1139 0.0391
-18 12 22 -3.1405 0.1420
-18 12 23 5.5132 0.1463
-18 12 24 -0.7147 -0.0632
-18 14 1 14.9525 -0.0049
-18 14 2 -10.8656 0.0618
-18 14 3 -17.7545 -0.1188
-18 14 4 6.9245 -0.0401
-18 14 5 4.2867 -0.1221
-18 14 6 -0.6826 0.0492
-18 14 7 -2.2854 -0.1160
-18 14 8 5.8704 0.1204
-18 14 9 -2.8303 0.0536
-18 14 10 -4.8709 -0.0345
-18 14 11 -3.0327 0.0868
-18 14 12 3.2262 -0.0237
-18 14 13 9.0636 -0.0165
-18 14 14 1.0292 0.0357
-18 14 15 2.5378 -0.0375
-18 14 16 0.3971 0.0815
-18 14 17 -0.4544 0.0631
-18 14 18 -10.7906 -0.0657
-18 14 19 -9.3609 0.3408
-18 14 20 11.6050 -0.2876
-18 14 21 4.3119 -0.3470
-18 16 1 -4.5573 0.1145
-18 16 2 -1.1507 0.1966
-18 16 3 2.3667 -0.1022
-18 16 4 -0.4444 -0.0075
-18 16 5 1.1115 -0.0641
-18 16 6 1.3677 0.0036
-18 16 7 5.6129 -0.0326
-18 16 8 -3.8061 -0.0772
-18 16 9 -4.8653 -0.0623
-18 16 10 -0.5353 -0.0160
-18 16 11 3.4157 -0.0857
-18 16 12 6.1391 0.1460
-18 16 13 -0.8238 0.1597
-18 16 14 1.3436 0.1571
-18 16 15 -3.8511 0.2864
-18 16 16 -3.3723 -0.1478
-18 16 17 0.9130 -0.2209
-17 1 1 -9.9497 0.6735
-17 1 2 -10.6963 0.9829
-17 1 3 40.2251 -0.3377
-17 1 4 18.6871 0.2521
-17 1 5 -4.1260 -0.2787
-17 1 6 -3.5736 0.1817
-17 1 7 17.3121 -0.8090
-17 1 8 6.1445 0.1350
-17 1 9 -49.5600 -1.3328
-17 1 10 -7.7102 -0.2401
-17 1 11 8.0939 -0.8825
-17 1 12 11.5957 -0.2623
-17 1 13 -0.7005 -0.8289
-17 1 14 -13.7724 -0.4972
-17 1 15 2.6459 -1.0320
-17 1 16 -4.0230 -0.6946
-17 1 17 17.6923 -0.5185
-17 1 18 2.2167 -0.6418
-17 1 19 17.2419 0.0005
-17 1 20 21.1244 -0.6580
-17 1 21 -40.0632 0.0215
-17 1 22 -18.3791 -0.7526
-17 1 23 14.4097 0.4217
-17 1 24 -1.5120 -0.3706
-17 1 25 -2.3407 0.4248
-17 1 26 9.9379 -0.3189
-17 1 27 -8.4320 0.6042
-17 1 28 -6.0988 -0.2192
-17 1 29 14.1072 0.7652
-17 1 30 -1.4961 -0.3391
-17 1 31 -0.0928 0.3776
-17 3 1 4.1222 -0.0818
-17 3 2 22.2252 -0.3704
-17 3 3 -6.0031 -0.2456
-17 3 4 -7.5626 -0.4292
-17 3 5 -9.0885 -0.0661
-17 3 6 -9.1816 -0.2183
-17 3 7 -18.9370 0.2213
-17 3 8 -32.3716 0.1249
-17 3 9 44.5661 0.2058
-17 3 11 -0.7485 0.2530
-17 3 12 14.7316 0.4479
-17 3 13 -20.0270 0.1852
-17 3 14 -5.5879 0.6151
-17 3 15 6.0512 0.2249
-17 3 16 6.9078 0.7323
-17 3 17 -8.7646 0.0675
-17 3 18 1.1792 0.8043
-17 3 19 1.8985 0.0933
-17 3 20 -23.1871 0.7247
-17 3 21 3.1465 -0.0227
-17 3 22 14.5598 0.6067
-17 3 23 0.9443 -0.0819
-17 3 24 -2.9536 0.5347
-17 3 25 11.4860 -0.0604
-17 3 26 -0.0920 0.4509
-17 3 27 -5.8592 -0.1131
-17 3 28 13.4844 0.1601
-17 3 29 -10.1957 -0.2282
-17 3 30 -10.7100 0.2275
-17 3 31 3.4372 0.1680
-17 5 1 18.6740 0.0921
-17 5 2 -2.7984 0.1439
-17 5 3 -4.1647 0.0244
-17 5 4 -0.3095 -0.0882
-17 5 5 -9.8041 0.2005
-17 5 6 9.1022 -0.0286
-17 5 7 2.9558 0.2344
-17 5 8 38.7236 -0.2492
-17 5 9 6.3818 0.0766
-17 5 10 -29.4970 -0.2342
-17 5 11 0.7742 0.1334
-17 5 12 -16.9940 -0.1826
-17 5 13 -11.8317 0.1714
-17 5 14 12.1770 -0.2109
-17 5 15 6.4706 0.0276
-17 5 16 -17.1742 -0.2819
-17 5 17 11.7749 0.0554
-17 5 18 15.0809 -0.2048
-17 5 19 -8.3820 -0.0291
-17 5 20 8.8181 -0.1297
-17 5 21 -7.0583 0.0010
-17 5 22 -2.5081 -0.1656
-17 5 23 3.9021 -0.0067
-17 5 24 -5.4485 -0.1209
-17 5 25 -0.7225 -0.1430
-17 5 26 -2.1874 -0.1946
-17 5 27 0.9023 -0.0673
-17 5 28 -11.2889 -0.2266
-17 5 29 -3.6893 0.1422
-17 5 30 10.8637 0.3850
-17 7 1 -0.2446 -0.0826
-17 7 2 -14.6598 0.0336
-17 7 3 16.7293 -0.0443
-17 7 4 -5.1489 0.0986
-17 7 5 -0.6368 0.0200
-17 7 6 -7.4375 0.2726
-17 7 7 -6.5955 0.0621
-17 7 8 -5.7777 0.1581
-17 7 9 -18.4019 0.0342
-17 7 10 1.3763 -0.0221
-17 7 11 7.5747 0.1200
-17 7 12 7.4336 0.0999
-17 7 13 5.4023 0.0783
-17 7 14 7.6909 -0.0774
-17 7 15 -13.0380 -0.0332
-17 7 16 16.1732 -0.1554
-17 7 17 20.8182 0.0593
-17 7 18 -22.6725 -0.1111
-17 7 19 -5.6578 -0.0028
-17 7 20 -9.6684 -0.1206
-17 7 21 -1.8302 -0.0980
-17 7 22 10.4871 -0.2585
-17 7 23 -6.1632 0.0008
-17 7 24 2.2692 -0.0060
-17 7 25 5.6179 -0.1823
-17 7 26 0.6084 0.1071
-17 7 27 -4.3967 0.0416
-17 7 28 7.1449 -0.1395
-17 7 29 6.7267 0.1437
-17 9 1 -19.0078 0.0382
-17 9 2 19.5511 0.2141
-17 9 3 -8.3921 -0.0001
-17 9 4 -22.2897 0.0088
-17 9 5 -3.3654 -0.0668
-17 9 6 8.6092 -0.0587
-17 9 7 13.4986 -0.2470
-17 9 8 12.5508 -0.0979
-17 9 9 14.2755 -0.2416
-17 9 10 3.0537 0.0204
-17 9 11 -2.1034 -0.1021
-17 9 12 -18.4628 0.0645
-17 9 13 2.5831 -0.1449
-17 9 14 0.9226 -0.0088
-17 9 15 -2.2241 -0.1095
-17 9 16 5.4691 -0.0119
-17 9 17 -19.5033 -0.0802
-17 9 18 -4.1550 -0.0468
-17 9 19 3.3848 0.0654
-17 9 20 6.5305 0.1080
-17 9 21 11.7967 0.0123
-17 9 22 -2.3053 0.0892
-17 9 23 0.4961 0.2050
-17 9 24 -0.1112 -0.2412
-17 9 25 3.4336 0.1008
-17 9 26 -4.6332 0.2559
-17 9 27 -2.5794 -0.0261
-17 9 28 -1.0925 -0.1709
-17 11 1 12.8376 -0.0974
-17 11 2 -16.1574 -0.0010
-17 11 3 -8.6208 0.0466
-17 11 4 12.5933 -0.1012
-17 11 5 19.6447 0.0934
-17 11 6 -3.9126 -0.0023
-17 11 7 -8.4338 0.0757
-17 11 8 8.0828 0.0634
-17 11 9 -14.4273 0.0349
-17 11 10 -17.2270 0.0222
-17 11 11 -14.8640 0.0361
-17 11 12 10.8325 0.0844
-17 11 13 15.4150 -0.1051
-17 11 14 -7.6084 0.0474
-17 11 15 1.3509 -0.0171
-17 11 16 6.3292 0.0864
-17 11 17 9.3889 0.0306
-17 11 18 -1.5278 0.1323
-17 11 19 -1.2928 -0.0592
-17 11 20 4.0658 0.0061
-17 11 21 -7.5305 -0.1633
-17 11 22 -2.3458 0.2772
-17 11 23 -3.7620 0.1226
-17 11 24 1.0633 -0.0665
-17 11 25 -4.0926 0.0450
-17 11 26 -1.4090 0.2846
-17 13 1 -20.2887 -0.0400
-17 13 2 9.9843 0.0527
-17 13 3 -0.6896 0.0016
-17 13 4 -4.0192 -0.0471
-17 13 5 -1.4733 -0.0854
-17 13 6 -5.9126 -0.1275
-17 13 7 9.7206 0.0635
-17 13 8 -0.8799 -0.1587
-17 13 9 -4.1998 0.1398
-17 13 10 -4.2070 -0.0569
-17 13 11 5.6486 0.1310
-17 13 12 10.3742 -0.0192
-17 13 13 5.2100 0.0489
-17 13 14 2.6054 0.0883
-17 13 15 -5.3743 0.0610
-17 13 16 0.6979 -0.1500
-17 13 17 -8.5322 0.0092
-17 13 18 -6.1351 -0.0489
-17 13 19 4.8818 0.1485
-17 13 20 -2.9387 -0.0355
-17 13 21 2.6022 -0.0606
-17 13 22 -0.2902 0.2958
-17 13 23 2.2372 -0.1148
-17 15 1 0.4438 -0.1390
-17 15 2 -8.1623 0.0401
-17 15 3 0.3477 -0.0336
-17 15 4 13.5206 0.0240
-17 15 5 -0.0545 0.0457
-17 15 6 -1.5808 0.0455
-17 15 7 3.7848 -0.0211
-17 15 8 -0.3478 0.1431
-17 15 9 -13.1059 -0.0652
-17 15 10 2.4173 -0.0556
-17 15 11 8.8073 0.0297
-17 15 12 4.7186 -0.0129
-17 15 13 1.9881 0.0276
-17 15 14 -12.7105 0.0512
-17 15 15 0.9518 0.0448
-17 15 16 0.3731 0.0979
-17 15 17 -4.3453 -0.1923
-17 15 18 6.2924 -0.2363
-17 15 19 -0.1583 0.1826
-17 15 20 0.3296 -0.2393
-17 17 1 2.3758 -0.0658
-17 17 2 5.4202 0.1545
-17 17 3 -1.1130 -0.0096
-17 17 4 2.1779 0.1616
-17 17 5 4.7798 0.0323
-17 17 6 -3.5913 0.0219
-17 17 7 -5.4855 0.0137
-17 17 8 -5.0484 -0.0140
-17 17 9 7.4525 0.1582
-17 17 10 3.8600 0.0730
-17 17 11 -6.3313 0.0212
-17 17 12 5.6316 0.0960
-17 17 13 -1.1589 0.0136
-17 17 14 -6.1490 -0.2291
-16 0 2 20.1055 1.4406
-16 0 4 6.5525 -0.1074
-16 0 6 20.0842 -0.7711
-16 0 8 -18.1470 -0.3993
-16 0 10 -9.0649 -1.4038
-16 0 12 -13.9997 -1.5777
-16 0 14 -3.3232 -1.2305
-16 0 16 10.8409 -1.5878
-16 0 18 35.0269 -1.3156
-16 0 20 -16.6450 -0.7819
-16 0 22 -19.5599 -0.5549
-16 0 24 10.6377 -0.0236
-16 0 26 -10.2266 0.1296
-16 0 28 9.3352 0.2201
-16 0 30 4.9587 0.6235
-16 2 1 20.0425 0.2311
-16 2 2 38.7891 -0.4417
-16 2 3 -19.1433 -0.8358
-16 2 4 -46.1449 -0.1827
-16 2 5 11.2749 -0.8718
-16 2 6 -13.9260 0.2868
-16 2 7 -19.5252 -0.4275
-16 2 8 18.9833 0.2273
-16 2 9 2.3871 -0.4509
-16 2 10 25.6308 0.6615
-16 2 11 -8.4461 -0.2159
-16 2 12 -6.5508 0.7688
-16 2 13 14.2209 -0.0373
-16 2 14 -3.4964 0.6488
-16 2 15 3.2847 0.1685
-16 2 16 -4.2598 0.6057
-16 2 17 13.6550 0.5046
-16 2 18 -10.7758 0.7375
-16 2 19 -22.3809 0.6432
-16 2 20 -1.3265 0.4509
-16 2 21 -4.6948 0.6203
-16 2 22 8.7321 0.2107
-16 2 23 13.3355 0.7814
-16 2 24 3.8375 0.0047
-16 2 25 -4.5931 0.6559
-16 2 26 9.1691 0.0138
-16 2 27 4.3355 0.4132
-16 2 28 -11.8669 -0.1597
-16 2 29 1.1208 0.5186
-16 2 30 -6.2339 -0.1078
-16 2 31 -4.3650 0.5308
-16 4 1 10.9452 -0.0836
-16 4 2 -21.0926 0.1134
-16 4 3 -35.3416 0.2602
-16 4 4 22.1822 0.0424
-16 4 5 9.6043 0.4462
-16 4 6 -2.4279 0.1573
-16 4 7 39.5805 0.3324
-16 4 8 -7.3523 0.1547
-16 4 9 1.6145 0.0369
-16 4 10 -2.1911 0.0156
-16 4 11 -17.4069 0.0093
-16 4 12 0.2271 0.0641
-16 4 13 -14.1443 0.0008
-16 4 14 -6.7815 0.0297
-16 4 15 9.5934 -0.2514
-16 4 16 19.4882 0.0779
-16 4 17 -10.9038 -0.2972
-16 4 18 -6.4325 -0.0032
-16 4 19 7.9833 -0.2953
-16 4 20 -1.7648 0.0048
-16 4 21 6.7371 -0.4901
-16 4 22 1.3728 -0.0136
-16 4 23 5.1834 -0.3356
-16 4 24 -5.8768 0.1460
-16 4 25 -8.8176 -0.3283
-16 4 26 -4.2486 -0.1592
-16 4 27 -11.4213 -0.3582
-16 4 28 5.2904 -0.0443
-16 4 29 3.6029 -0.2037
-16 4 30 2.8622 0.3282
-16 6 1 15.0214 0.1022
-16 6 2 -3.9434 -0.0888
-16 6 3 0.2006 0.0369
-16 6 4 13.8694 -0.1225
-16 6 5 -7.8795 0.0613
-16 6 6 3.7346 -0.1097
-16 6 7 -26.4304 0.0877
-16 6 8 -11.7232 -0.1741
-16 6 9 19.1695 0.2374
-16 6 10 -6.7063 -0.1139
-16 6 11 -23.1387 0.1332
-16 6 12 -1.0776 -0.0917
-16 6 13 28.0455 0.0441
-16 6 14 19.4560 -0.1106
-16 6 15 11.7620 0.0617
-16 6 16 -24.8020 -0.1268
-16 6 17 -5.3796 -0.0483
-16 6 18 12.7048 -0.0698
-16 6 19 -17.8544 0.0495
-16 6 20 1.1381 -0.0367
-16 6 21 3.7094 -0.1090
-16 6 22 1.3663 -0.0956
-16 6 23 -4.1962 -0.0279
-16 6 24 -10.4003 -0.1400
-16 6 25 8.5804 -0.0801
-16 6 26 9.1606 0.1316
-16 6 27 1.8925 -0.1015
-16 6 28 0.9346 -0.1961
-16 6 29 9.0008 0.3825
-16 6 30 -2.2817 0.1336
-16 8 1 -12.1277 0.0816
-16 8 2 -22.3270 0.2489
-16 8 3 -1.4463 0.0806
-16 8 4 -13.0309 0.0270
-16 8 5 2.0285 -0.0576
-16 8 6 11.3244 0.0666
-16 8 7 14.2424 -0.0573
-16 8 8 16.1476 -0.0769
-16 8 9 5.6279 -0.2329
-16 8 10 -14.2931 -0.1253
-16 8 11 -7.2528 -0.0483
-16 8 12 29.4792 -0.1282
-16 8 13 0.4881 0.0022
-16 8 14 -12.1498 -0.1845
-16 8 15 -24.2218 0.0511
-16 8 16 -5.6571 -0.1150
-16 8 17 18.4540 -0.0137
-16 8 18 -14.7853 -0.0830
-16 8 19 2.1392 0.0835
-16 8 20 11.9933 -0.0328
-16 8 21 -1.1851 0.0982
-16 8 22 2.2022 0.0537
-16 8 23 1.5148 0.1621
-16 8 24 6.0711 -0.0421
-16 8 25 3.1160 0.1434
-16 8 26 -6.8929 0.1615
-16 8 27 -10.5308 -0.1838
-16 8 28 8.5682 0.0167
-16 10 1 -5.0800 -0.1047
-16 10 2 3.6887 -0.0718
-16 10 3 0.9257 -0.0880
-16 10 4 21.1388 -0.0429
-16 10 5 16.2735 -0.1263
-16 10 6 0.2956 0.0260
-16 10 7 -18.4622 -0.0502
-16 10 8 -11.1614 0.1351
-16 10 9 -2.6503 0.0240
-16 10 10 -23.0818 0.1566
-16 10 11 6.4855 -0.0188
-16 10 12 4.6385 0.1610
-16 10 13 -1.9297 -0.0272
-16 10 14 0.2261 0.0666
-16 10 15 2.0033 -0.0420
-16 10 16 16.2988 -0.0201
-16 10 17 -0.0304 0.0930
-16 10 18 -0.5379 0.1719
-16 10 19 -2.4981 0.0964
-16 10 20 -1.3316 0.0893
-16 10 21 6.4686 0.0740
-16 10 22 -5.2930 -0.0338
-16 10 23 -6.8979 -0.0463
-16 10 24 -5.4229 -0.1428
-16 10 25 0.2557 0.3399
-16 10 26 -4.5921 0.0666
-16 10 27 6.6132 -0.2071
-16 12 1 -2.4859 -0.0150
-16 12 2 0.1731 -0.0143
-16 12 3 17.5366 0.1146
-16 12 4 -13.2074 -0.0946
-16 12 5 -13.5751 -0.0031
-16 12 6 -0.6570 -0.0473
-16 12 7 0.4860 0.0133
-16 12 8 8.9837 -0.0370
-16 12 9 -10.2369 -0.0549
-16 12 10 5.2753 0.0341
-16 12 11 16.4224 -0.0067
-16 12 12 9.4344 0.0790
-16 12 13 2.0579 -0.1094
-16 12 14 -3.3733 0.0754
-16 12 15 -2.6394 0.0157
-16 12 16 -10.0785 0.1039
-16 12 17 -3.4615 -0.0364
-16 12 18 -9.0235 -0.0168
-16 12 19 5.5689 0.0007
-16 12 20 13.3168 0.1647
-16 12 21 -12.3746 -0.1927
-16 12 22 -4.1322 0.0948
-16 12 23 2.7106 -0.1289
-16 12 24 8.2589 -0.0504
-16 12 25 3.6571 0.1748
-16 14 1 -2.0141 0.0352
-16 14 2 2.3266 -0.0321
-16 14 3 -14.0313 0.0604
-16 14 4 8.4420 -0.0852
-16 14 5 19.5928 0.0197
-16 14 6 -6.9313 0.0123
-16 14 7 -6.6369 0.1573
-16 14 8 -2.1516 0.0527
-16 14 9 3.2279 0.1325
-16 14 10 1.1738 -0.0845
-16 14 11 6.2486 0.0632
-16 14 12 -0.3214 -0.1247
-16 14 13 -10.3023 0.0576
-16 14 14 -8.2065 -0.1271
-16 14 15 -6.9941 -0.0429
-16 14 16 15.5507 0.0494
-16 14 17 3.1938 0.0185
-16 14 18 -2.8406 -0.1640
-16 14 19 6.6933 -0.0758
-16 14 20 -9.5281 0.0932
-16 14 21 0.9175 0.2415
-16 14 22 3.2972 -0.1682
-16 16 1 1.0112 -0.0191
-16 16 2 9.3255 0.0776
-16 16 3 17.3754 0.0951
-16 16 4 -3.3419 0.0201
-16 16 5 -16.7625 0.0503
-16 16 6 1.4466 0.0565
-16 16 7 3.8413 0.0215
-16 16 8 -0.5518 0.0341
-16 16 9 -3.9735 -0.0832
-16 16 10 5.9946 -0.0329
-16 16 11 2.7138 -0.0291
-16 16 12 -9.2521 0.0772
-16 16 13 -0.0803 -0.0501
-16 16 14 0.0909 0.0378
-16 16 15 7.9331 -0.0858
-16 16 16 -1.5593 -0.2794
-16 16 17 -10.2567 -0.0906
-16 16 18 5.6289 0.0919
-16 18 5 4.3166 -0.0392
-16 18 6 -2.0212 -0.0454
-16 18 7 -0.7847 -0.0512
-16 18 8 2.3525 -0.0320
-16 18 9 0.8853 -0.1870
-15 1 1 -7.2376 -0.3969
-15 1 2 27.4767 -0.1885
-15 1 3 -19.9321 -1.2389
-15 1 4 -47.9440 -0.6015
-15 1 5 -16.6145 -0.1065
-15 1 6 34.9684 -0.7047
-15 1 7 -3.3835 0.1137
-15 1 8 -17.7783 -0.6887
-15 1 9 23.2842 -0.0248
-15 1 10 8.6758 -0.6699
-15 1 11 -6.9503 0.5429
-15 1 12 -19.8212 -0.5647
-15 1 13 24.5486 1.2301
-15 1 14 20.4723 -0.3936
-15 1 15 -4.9996 0.9340
-15 1 16 2.5187 -0.4108
-15 1 17 -22.4285 1.0768
-15 1 18 0.9569 0.1110
-15 1 19 -8.2755 1.2737
-15 1 20 -19.2724 0.3053
-15 1 21 13.7926 1.0518
-15 1 22 16.5483 0.1672
-15 1 23 -2.0612 0.8559
-15 1 24 -4.0842 0.3815
-15 1 25 9.0591 0.4771
-15 1 26 -4.3910 0.4543
-15 1 27 3.1834 0.0760
-15 1 28 10.4380 0.5665
-15 1 29 -12.5171 0.1748
-15 1 30 -4.4041 0.3840
-15 1 31 -3.0835 0.0709
-15 3 1 14.0748 -0.2052
-15 3 2 -25.9519 0.0304
-15 3 3 -48.5027 0.3518
-15 3 4 -1.4965 0.6641
-15 3 5 84.6928 0.0301
-15 3 6 12.0138 0.6990
-15 3 7 -33.2700 0.0829
-15 3 8 26.0948 0.7437
-15 3 9 -15.4782 0.0025
-15 3 10 -12.4627 0.6443
-15 3 11 0.3694 -0.1775
-15 3 12 0.0722 0.5488
-15 3 13 1.8285 -0.2219
-15 3 14 -9.2028 0.3990
-15 3 15 -4.2359 -0.2717
-15 3 16 -5.0047 0.2419
-15 3 17 21.0432 -0.2069
-15 3 18 -5.6707 0.0419
-15 3 19 -18.0725 -0.2144
-15 3 20 15.0468 -0.1846
-15 3 21 19.5845 -0.3665
-15 3 22 1.5676 -0.3215
-15 3 23 -11.3498 -0.1750
-15 3 24 -0.6531 -0.3776
-15 3 25 -12.7649 -0.0867
-15 3 26 -6.7390 -0.5524
-15 3 27 9.4187 0.0591
-15 3 28 -8.5197 -0.3924
-15 3 29 1.1189 -0.1517
-15 3 30 6.7566 -0.1494
-15 3 31 1.5155 0.0329
-15 5 1 -14.8612 0.1000
-15 5 2 6.4592 -0.0143
-15 5 3 19.1152 -0.0624
-15 5 4 37.4558 -0.1023
-15 5 5 -14.3714 -0.0263
-15 5 6 -42.5742 -0.2424
-15 5 7 13.4668 -0.1086
-15 5 8 -24.7146 -0.2205
-15 5 9 -6.1554 -0.1652
-15 5 10 29.7141 -0.1055
-15 5 11 -16.4148 -0.1523
-15 5 12 -20.7304 -0.0872
-15 5 13 27.9947 -0.1028
-15 5 14 27.9354 -0.0329
-15 5 15 -9.1113 -0.1189
-15 5 16 5.9825 -0.0504
-15 5 17 -24.6114 -0.2282
-15 5 18 -17.6394 0.0351
-15 5 19 23.3238 -0.1331
-15 5 20 4.9540 -0.0581
-15 5 21 -2.6180 -0.1502
-15 5 22 -6.9726 0.0611
-15 5 23 -8.7208 -0.0507
-15 5 24 -7.2002 0.0769
-15 5 25 7.1818 -0.1629
-15 5 26 17.3820 0.1078
-15 5 27 1.4488 -0.1832
-15 5 28 2.5875 -0.0180
-15 5 29 2.1002 0.1977
-15 5 30 -3.8156 0.0838
-15 7 1 4.5570 0.2186
-15 7 2 -10.4160 0.0629
-15 7 3 -19.1866 0.3107
-15 7 4 -9.8833 -0.0035
-15 7 5 -0.3335 0.0653
-15 7 6 22.1200 -0.0775
-15 7 7 2.3745 0.1785
-15 7 8 11.0543 -0.0735
-15 7 9 13.3746 0.0467
-15 7 10 -15.1219 -0.1863
-15 7 11 -9.3112 0.0398
-15 7 12 34.1640 -0.1917
-15 7 13 24.5859 0.0494
-15 7 14 -44.2697 -0.0761
-15 7 15 -19.2207 -0.0553
-15 7 16 -11.3330 -0.0752
-15 7 17 0.5296 -0.0621
-15 7 18 31.8469 0.0523
-15 7 19 -1.8915 0.0551
-15 7 20 -3.7539 0.0390
-15 7 21 2.0157 -0.0246
-15 7 22 -6.5147 0.0656
-15 7 23 3.2487 0.0245
-15 7 24 14.0325 0.1432
-15 7 25 5.0225 0.1011
-15 7 26 -10.3324 0.0258
-15 7 27 -5.6871 -0.1520
-15 7 28 -2.5960 0.3236
-15 7 29 0.5885 0.2038
-15 9 1 -4.1573 -0.1161
-15 9 2 5.0079 -0.1122
-15 9 3 13.9711 -0.2402
-15 9 4 24.3476 -0.0894
-15 9 5 14.8829 -0.1982
-15 9 6 -16.9134 -0.0691
-15 9 7 -10.5286 -0.0352
-15 9 8 -18.9646 0.0179
-15 9 9 -10.1710 0.0543
-15 9 10 9.4911 0.0598
-15 9 11 -1.3370 0.0308
-15 9 12 5.3261 0.0113
-15 9 13 -24.4898 0.1736
-15 9 14 -7.6488 -0.0017
-15 9 15 16.9250 0.1962
-15 9 16 14.7074 -0.0320
-15 9 17 18.3263 0.1531
-15 9 18 -8.2769 0.0499
-15 9 19 -7.0086 0.1503
-15 9 20 -3.1195 0.0612
-15 9 21 -3.1345 0.1207
-15 9 22 4.4040 -0.1219
-15 9 23 -3.0530 0.0928
-15 9 24 -6.9539 0.1038
-15 9 25 -6.0369 0.0612
-15 9 26 2.3987 -0.1879
-15 9 27 3.2237 -0.0399
-15 9 28 5.2559 0.3068
-15 11 1 17.4947 0.0592
-15 11 2 2.3685 -0.0404
-15 11 3 -7.8234 0.0211
-15 11 4 -3.9722 0.0879
-15 11 5 -26.3639 -0.0482
-15 11 6 0.9879 0.1578
-15 11 7 5.2804 -0.0122
-15 11 8 -2.8606 0.0663
-15 11 9 21.6894 -0.1041
-15 11 10 -0.0311 0.0365
-15 11 11 6.2463 -0.0639
-15 11 12 10.0627 0.0284
-15 11 13 -2.6171 -0.0333
-15 11 14 -0.4723 0.0558
-15 11 15 1.2612 -0.0358
-15 11 16 -3.8565 0.1075
-15 11 17 -15.4423 -0.0060
-15 11 18 -1.8252 -0.0544
-15 11 19 -2.2407 0.0887
-15 11 20 3.5538 -0.0368
-15 11 21 6.1754 -0.0865
-15 11 22 -7.8274 -0.1170
-15 11 23 3.7491 -0.0600
-15 11 24 5.8657 -0.0204
-15 11 25 6.1905 0.1871
-15 11 26 0.2046 -0.2887
-15 13 1 3.6551 0.0738
-15 13 2 -2.2276 -0.0302
-15 13 3 -3.8867 0.0490
-15 13 4 -13.3965 -0.0701
-15 13 5 19.8344 -0.0136
-15 13 6 18.8497 0.0247
-15 13 7 -20.1403 0.0624
-15 13 8 -1.2268 0.1223
-15 13 9 7.9463 0.0580
-15 13 10 4.8925 -0.0161
-15 13 11 -1.6421 -0.0663
-15 13 12 -12.9410 0.0803
-15 13 13 -15.4400 -0.0425
-15 13 14 -0.7698 0.0197
-15 13 15 8.2473 -0.1179
-15 13 16 -2.1446 0.0122
-15 13 17 12.3571 -0.1167
-15 13 18 2.6193 0.0706
-15 13 19 -1.8849 -0.0981
-15 13 20 2.1753 -0.0049
-15 13 21 -5.2716 0.0049
-15 13 22 6.7003 -0.1938
-15 13 23 -2.0730 -0.2724
-15 13 24 -0.2201 0.4214
-15 15 1 8.6267 0.1056
-15 15 2 2.4757 -0.0843
-15 15 3 -1.0626 0.1029
-15 15 4 11.9975 0.0168
-15 15 5 -8.5850 0.0336
-15 15 6 -17.3238 -0.0014
-15 15 7 10.0727 0.0357
-15 15 8 7.5499 -0.0510
-15 15 9 0.9405 -0.0340
-15 15 10 -8.9214 -0.1233
-15 15 11 -5.3318 0.0174
-15 15 12 1.9845 -0.1233
-15 15 13 -0.1191 0.0945
-15 15 14 10.9484 -0.0884
-15 15 15 1.9620 0.1124
-15 15 16 3.0218 -0.0838
-15 15 17 -6.7784 -0.0249
-15 15 18 -11.6965 0.2892
-15 15 19 5.1655 0.0281
-15 15 20 4.4974 -0.0713
-15 15 21 1.9186 -0.1657
-15 17 1 6.7755 0.1907
-15 17 2 -7.0851 -0.1702
-15 17 3 -5.9894 -0.1846
-15 17 4 -13.6988 -0.1191
-15 17 5 0.9317 -0.0214
-15 17 6 19.7713 0.0013
-15 17 7 -5.2707 -0.0604
-15 17 8 -6.4491 0.0522
-15 17 9 0.0178 -0.1190
-15 17 10 -2.4519 -0.2004
-15 17 11 8.3233 0.0429
-15 17 12 0.5294 0.1099
-15 17 13 -2.7678 -0.0418
-15 17 14 -1.5987 0.1182
-15 17 15 1.2194 -0.2757
-15 17 16 2.0452 0.0499
-14 0 2 -27.6391 -1.7338
-14 0 4 -20.9396 -0.5917
-14 0 6 -1.9562 -1.1585
-14 0 8 9.5352 -0.4877
-14 0 10 -12.3836 -0.5585
-14 0 12 33.7591 -0.0797
-14 0 14 8.6127 0.7545
-14 0 16 -18.9947 0.8094
-14 0 18 -19.3757 1.1013
-14 0 20 10.6875 1.3698
-14 0 22 3.1275 1.2079
-14 0 24 0.8475 1.2861
-14 0 26 6.8570 1.0368
-14 0 28 -3.6840 0.5379
-14 0 30 -5.2382 0.3809
-14 2 1 -19.1057 -1.2099
-14 2 2 -7.8013 0.2085
-14 2 3 -4.5079 0.6279
-14 2 4 12.7630 0.5407
-14 2 5 18.1410 0.3183
-14 2 6 51.4940 0.3385
-14 2 7 -5.4244 0.6890
-14 2 8 -43.5767 0.3241
-14 2 9 2.5716 0.7693
-14 2 10 0.4368 0.1640
-14 2 11 16.5722 1.0077
-14 2 12 -6.9615 0.0304
-14 2 13 -12.3328 0.9676
-14 2 14 -4.4216 -0.3105
-14 2 15 -12.2895 0.7651
-14 2 16 3.7969 -0.4701
-14 2 17 0.1723 0.7148
-14 2 18 14.3768 -0.5296
-14 2 19 5.5633 0.5254
-14 2 20 -2.6728 -0.5700
-14 2 21 6.0472 0.1573
-14 2 22 9.0504 -0.6568
-14 2 23 -4.7065 0.0860
-14 2 24 -21.1141 -0.6606
-14 2 25 1.4414 -0.2104
-14 2 26 -0.1917 -0.5059
-14 2 27 -3.8766 -0.1291
-14 2 28 11.7400 -0.2371
-14 2 29 -6.3281 -0.6586
-14 2 30 -2.0397 0.0838
-14 2 31 4.9097 -0.0358
-14 4 1 1.8220 0.2932
-14 4 2 -0.2741 0.2376
-14 4 3 30.8586 -0.1091
-14 4 4 13.8448 0.1535
-14 4 5 10.2547 -0.3809
-14 4 6 -41.0873 -0.1121
-14 4 7 -53.0486 -0.4171
-14 4 8 28.1571 -0.0413
-14 4 9 6.5948 -0.5920
-14 4 10 -5.0398 -0.0019
-14 4 11 5.0693 -0.6215
-14 4 12 -0.1269 -0.0320
-14 4 13 4.8364 -0.4373
-14 4 14 12.6988 0.0447
-14 4 15 4.1826 -0.5448
-14 4 16 -15.1078 -0.0595
-14 4 17 9.3888 -0.3969
-14 4 18 -11.9065 0.0433
-14 4 19 -5.4330 -0.2636
-14 4 20 19.8405 -0.1347
-14 4 21 -3.2393 -0.1955
-14 4 22 -14.6032 -0.0726
-14 4 23 -17.2560 -0.1169
-14 4 24 7.1012 0.0570
-14 4 25 15.0141 0.0127
-14 4 26 3.8304 0.0024
-14 4 27 12.2047 0.1345
-14 4 28 -5.4610 -0.1625
-14 4 29 -7.4142 0.3246
-14 4 30 3.9516 -0.1647
-14 6 1 -12.9977 -0.0038
-14 6 2 -6.6449 0.0707
-14 6 3 -0.0808 0.1988
-14 6 4 -9.6842 0.0671
-14 6 5 -21.1672 0.0460
-14 6 6 -0.0996 -0.0218
-14 6 7 37.9948 0.0995
-14 6 8 5.4473 0.1259
-14 6 9 -2.8412 0.0059
-14 6 10 3.1965 0.0508
-14 6 11 9.8696 0.0544
-14 6 12 9.4430 0.0653
-14 6 13 1.7973 0.0111
-14 6 14 -18.0878 0.0578
-14 6 15 -41.5479 -0.0845
-14 6 16 17.2928 0.0606
-14 6 17 12.2113 -0.0662
-14 6 18 -2.2301 0.0461
-14 6 19 24.3167 0.0099
-14 6 20 -7.9050 0.1030
-14 6 21 -16.9922 0.0771
-14 6 22 3.2247 0.0661
-14 6 23 13.0312 0.0583
-14 6 24 11.0343 0.1616
-14 6 25 -0.9901 0.0378
-14 6 26 -8.5522 -0.0764
-14 6 27 -7.8901 0.1467
-14 6 28 -1.3392 0.3668
-14 6 29 -4.1343 -0.2084
-14 8 1 -14.4961 -0.0149
-14 8 2 32.7964 -0.2497
-14 8 3 35.7787 -0.1021
-14 8 4 -6.7429 -0.1828
-14 8 5 -9.7945 -0.1471
-14 8 6 5.0963 -0.2735
-14 8 7 -13.0063 0.0401
-14 8 8 -1.0962 -0.1793
-14 8 9 -11.7174 0.1262
-14 8 10 1.1257 -0.0594
-14 8 11 10.6488 0.0403
-14 8 12 -22.1907 0.0084
-14 8 13 -19.1072 0.1724
-14 8 14 -12.5955 -0.0004
-14 8 15 34.8150 0.0550
-14 8 16 27.0605 0.1056
-14 8 17 -10.6839 0.1332
-14 8 18 7.0235 0.1581
-14 8 19 -5.6276 0.0757
-14 8 20 -15.8480 0.1078
-14 8 21 0.3094 -0.0575
-14 8 22 9.2385 0.1202
-14 8 23 -1.9340 0.0391
-14 8 24 -11.2845 0.1657
-14 8 25 -9.6829 -0.1033
-14 8 26 2.9877 0.0247
-14 8 27 14.0121 0.0383
-14 8 28 -5.5149 0.1201
-14 10 1 26.6455 0.0092
-14 10 2 22.4090 0.0900
-14 10 3 -41.8233 -0.0060
-14 10 5 8.4230 0.0238
-14 10 7 15.3152 0.1365
-14 10 8 4.7476 0.1588
-14 10 9 -1.4473 0.0381
-14 10 10 20.3079 -0.0903
-14 10 11 -10.0624 0.0379
-14 10 12 -3.5339 -0.0415
-14 10 13 12.4738 0.0773
-14 10 14 14.0890 -0.0328
-14 10 15 -1.0493 0.1212
-14 10 16 -17.6079 -0.1000
-14 10 17 -3.9905 -0.0382
-14 10 18 -5.6082 -0.1053
-14 10 19 -3.8515 0.1486
-14 10 20 -2.3477 -0.1823
-14 10 21 3.8413 -0.0631
-14 10 22 5.2369 -0.0867
-14 10 23 0.4851 -0.0082
-14 10 24 3.4608 0.0471
-14 10 25 3.5010 -0.0700
-14 10 26 7.7913 -0.2826
-14 10 27 -5.7672 0.0703
-14 12 1 -9.1799 0.0121
-14 12 2 -26.3666 -0.0340
-14 12 3 -7.7326 -0.0967
-14 12 4 33.2182 0.0799
-14 12 5 -0.5848 -0.0779
-14 12 6 5.2924 0.0910
-14 12 7 11.9337 -0.0441
-14 12 8 -14.2537 0.0564
-14 12 9 7.2974 -0.0116
-14 12 10 -3.4805 0.0399
-14 12 11 -14.7189 -0.0827
-14 12 12 -5.0679 0.0868
-14 12 13 -4.0451 0.0125
-14 12 14 -5.1434 0.0314
-14 12 15 3.0866 -0.0555
-14 12 16 10.9377 -0.0776
-14 12 17 -4.2235 -0.1494
-14 12 18 6.8632 0.0415
-14 12 19 5.6777 -0.0273
-14 12 20 -1.4773 -0.2057
-14 12 21 3.9021 0.1486
-14 12 22 2.7625 -0.1133
-14 12 23 -2.3480 -0.1663
-14 12 24 -9.6033 0.1400
-14 12 25 2.4618 0.0543
-14 14 1 14.2976 0.1710
-14 14 2 8.8633 0.0012
-14 14 3 0.7212 0.0230
-14 14 4 -13.0711 0.0221
-14 14 5 3.8913 0.0565
-14 14 6 4.4549 0.0132
-14 14 7 -10.0961 -0.0464
-14 14 8 8.1459 -0.0192
-14 14 9 1.2516 -0.0891
-14 14 10 -11.8620 -0.1089
-14 14 11 -10.9817 -0.0251
-14 14 12 9.7663 0.0501
-14 14 13 17.4849 -0.0787
-14 14 14 2.2354 0.1199
-14 14 15 3.4760 -0.0984
-14 14 16 -10.7597 -0.0435
-14 14 17 0.2443 0.0258
-14 14 18 1.9496 0.1639
-14 14 19 -8.5554 -0.0556
-14 14 20 -0.7261 0.0633
-14 14 21 2.0194 -0.1551
-14 14 22 0.5013 -0.1896
-14 16 1 -3.8717 -0.0400
-14 16 2 -12.9270 -0.0368
-14 16 3 -12.1807 -0.0956
-14 16 4 6.2051 -0.1034
-14 16 5 -0.2588 -0.0556
-14 16 6 5.1580 -0.0576
-14 16 7 10.1658 0.0210
-14 16 8 -12.7977 -0.0359
-14 16 9 -1.8005 0.0201
-14 16 10 -1.2229 -0.0280
-14 16 11 -0.0189 0.0843
-14 16 12 16.5394 -0.0220
-14 16 13 -2.7766 0.1232
-14 16 14 -6.7291 -0.0318
-14 16 15 -7.6054 0.0490
-14 16 16 1.0273 -0.2118
-14 16 17 6.5372 -0.0002
-14 16 18 -2.5540 0.3171
-14 16 19 2.6448 -0.2265
-14 18 1 1.7857 -0.0501
-14 18 2 -4.6319 -0.1572
-14 18 3 6.4697 -0.0490
-14 18 4 5.1975 0.1383
-14 18 5 3.8093 0.0394
-14 18 6 2.7235 0.0313
-14 18 7 -9.5498 0.0756
-14 18 8 1.6973 0.0319
-14 18 9 2.9402 0.0180
-14 18 10 -5.9600 0.0242
-14 18 11 7.9769 0.1783
-14 18 12 1.8914 0.0262
-14 18 13 -8.1922 -0.1182
-13 1 1 -37.7334 -0.4831
-13 1 2 -21.7341 -0.7526
-13 1 3 70.3221 0.4908
-13 1 4 45.8758 0.2676
-13 1 5 -33.5983 0.5933
-13 1 6 -39.9573 -0.1115
-13 1 7 33.5315 1.3317
-13 1 8 18.3435 0.2182
-13 1 9 -14.2860 0.7288
-13 1 10 -6.0316 0.5293
-13 1 11 7.7752 0.7158
-13 1 12 27.7638 0.7306
-13 1 13 -48.1077 0.8202
-13 1 14 -31.1026 0.8223
-13 1 15 15.2142 0.1808
-13 1 16 -0.0328 0.6029
-13 1 17 17.3798 -0.1902
-13 1 18 6.1511 0.7952
-13 1 19 5.5499 -0.4187
-13 1 20 9.1333 0.7307
-13 1 21 -2.4734 -0.6210
-13 1 22 -10.0467 0.3684
-13 1 23 -3.5482 -0.7087
-13 1 24 2.7709 0.3254
-13 1 25 -12.2707 -0.9407
-13 1 26 2.2013 0.1526
-13 1 27 5.0139 -0.7557
-13 1 28 -7.2709 -0.1437
-13 1 29 6.3095 -0.6886
-13 1 30 1.8600 0.1959
-13 1 31 2.1488 -0.2713
-13 3 1 48.7500 0.2293
-13 3 2 50.3587 0.5587
-13 3 3 -11.4986 0.2632
-13 3 4 -23.2870 0.0684
-13 3 5 -37.0229 -0.0369
-13 3 6 5.6501 -0.2420
-13 3 7 9.0953 -0.4173
-13 3 8 -19.7779 -0.3578
-13 3 9 4.9882 -0.0999
-13 3 10 -4.4726 -0.5745
-13 3 11 7.2926 -0.0968
-13 3 12 -3.3945 -0.7802
-13 3 13 1.8696 -0.1751
-13 3 14 11.3693 -0.7991
-13 3 15 3.8398 -0.1155
-13 3 16 9.6014 -0.8930
-13 3 17 -6.9119 0.1051
-13 3 18 -0.4046 -0.8441
-13 3 19 -3.1520 0.1761
-13 3 20 -1.1543 -0.6507
-13 3 21 -12.4317 0.0923
-13 3 22 -14.7511 -0.5286
-13 3 23 10.0099 0.0458
-13 3 24 0.2550 -0.4124
-13 3 25 13.1698 0.2642
-13 3 26 11.1696 -0.1942
-13 3 27 -12.8763 0.2130
-13 3 28 6.2045 -0.0117
-13 3 29 0.0387 0.2446
-13 3 30 -2.5687 -0.0424
-13 5 1 -12.4392 -0.0453
-13 5 2 -47.5989 -0.1158
-13 5 3 -6.5490 -0.1545
-13 5 4 -4.7383 0.1981
-13 5 5 -7.3500 -0.2560
-13 5 6 15.4565 0.1124
-13 5 7 8.7236 0.0033
-13 5 8 9.9286 0.2488
-13 5 9 3.8439 -0.0948
-13 5 10 11.2856 0.2999
-13 5 11 8.1029 -0.0803
-13 5 12 6.1906 0.3070
-13 5 13 -24.0740 -0.0318
-13 5 14 -19.6340 0.1732
-13 5 15 14.6310 -0.0805
-13 5 16 -8.2353 0.3266
-13 5 17 9.3947 0.0108
-13 5 18 4.7464 0.1837
-13 5 19 -1.3377 -0.0001
-13 5 20 1.9981 0.1588
-13 5 21 -12.8872 0.0399
-13 5 22 11.6165 0.1657
-13 5 23 14.8187 0.1499
-13 5 24 5.0512 0.1655
-13 5 25 -3.6124 0.0628
-13 5 26 -16.1688 0.1415
-13 5 27 0.6129 0.2133
-13 5 28 -0.5782 0.1678
-13 5 29 -4.4608 -0.2151
-13 5 30 1.8919 -0.3324
-13 7 1 -11.4986 0.0129
-13 7 2 20.0077 -0.0504
-13 7 3 49.4562 -0.1521
-13 7 4 4.9386 -0.1749
-13 7 5 -32.8232 -0.0670
-13 7 6 -2.5079 -0.2506
-13 7 7 18.7955 -0.0805
-13 7 8 -2.9664 0.0320
-13 7 9 1.1448 -0.0972
-13 7 10 -22.5283 0.0259
-13 7 11 -6.6368 -0.1079
-13 7 12 -11.1070 0.0421
-13 7 13 -23.9202 0.0277
-13 7 14 28.7661 0.1345
-13 7 15 16.0352 -0.0221
-13 7 16 12.4125 0.0710
-13 7 17 2.3491 -0.0092
-13 7 18 -17.9343 0.1768
-13 7 19 2.5527 0.0969
-13 7 20 -1.1498 0.1097
-13 7 21 -4.5399 0.0333
-13 7 22 2.9250 0.1636
-13 7 23 1.2517 0.0608
-13 7 24 -10.8119 -0.0086
-13 7 25 -11.5454 0.0887
-13 7 26 2.7718 -0.0753
-13 7 27 8.8049 0.1319
-13 7 28 3.9952 -0.1277
-13 7 29 -3.4593 -0.2143
-13 9 1 -8.6868 -0.0258
-13 9 2 28.6477 -0.1420
-13 9 3 -9.7071 0.1109
-13 9 4 -82.4788 0.1213
-13 9 5 -16.7930 0.1954
-13 9 6 62.7688 0.0597
-13 9 7 3.9987 0.2214
-13 9 8 -5.9007 -0.0041
-13 9 9 -8.0827 0.2368
-13 9 10 -0.8930 -0.0287
-13 9 11 17.9847 0.0887
-13 9 12 -10.7037 0.0226
-13 9 13 16.6548 0.0474
-13 9 14 21.0473 -0.0486
-13 9 15 -5.4935 -0.0255
-13 9 16 -16.4676 -0.0276
-13 9 17 -18.8430 -0.0553
-13 9 18 2.6241 0.0377
-13 9 19 4.8821 -0.0284
-13 9 20 -4.7697 -0.0968
-13 9 21 -3.4651 -0.1182
-13 9 22 9.1782 0.0258
-13 9 23 2.5157 -0.3357
-13 9 24 -4.0412 0.1046
-13 9 25 5.1465 -0.0574
-13 9 26 9.2940 -0.0984
-13 9 27 2.2650 -0.0919
-13 9 28 -10.5008 -0.0478
-13 11 1 3.0396 0.1176
-13 11 2 -7.4889 0.1325
-13 11 3 -31.7619 -0.0936
-13 11 4 15.2986 0.0058
-13 11 5 63.1884 -0.0458
-13 11 6 -10.2105 -0.0534
-13 11 7 -11.2416 0.0101
-13 11 8 9.7721 -0.0378
-13 11 9 -17.9920 -0.0156
-13 11 10 -3.3297 -0.0618
-13 11 11 -10.2064 0.0115
-13 11 12 -5.4814 -0.0467
-13 11 13 10.4917 0.1012
-13 11 14 -0.9113 -0.0708
-13 11 15 -12.5799 -0.0003
-13 11 16 -0.8332 -0.2292
-13 11 17 14.4654 0.0730
-13 11 18 -0.7820 -0.0282
-13 11 19 5.7952 -0.1009
-13 11 20 5.4182 -0.1172
-13 11 21 0.6133 0.1587
-13 11 22 3.1500 -0.1776
-13 11 23 -5.2973 0.0253
-13 11 24 -8.0401 0.1634
-13 11 25 0.8199 -0.2052
-13 11 26 4.5488 -0.1348
-13 13 1 -4.0151 -0.0161
-13 13 2 10.9386 0.0329
-13 13 3 14.8351 0.0070
-13 13 4 4.2614 0.1117
-13 13 5 -24.9333 -0.0050
-13 13 6 3.9856 0.0573
-13 13 7 12.5897 -0.1150
-13 13 8 -22.8673 0.0701
-13 13 9 -4.2280 -0.0816
-13 13 10 5.1491 -0.0439
-13 13 11 0.0384 -0.0544
-13 13 12 9.5283 0.0219
-13 13 13 20.8912 -0.0634
-13 13 14 -0.6811 0.0070
-13 13 15 -16.1758 -0.0757
-13 13 16 6.5504 -0.0625
-13 13 17 -7.4141 0.0208
-13 13 18 3.5537 0.1174
-13 13 19 5.7807 0.0553
-13 13 20 -14.3414 0.0322
-13 13 21 -5.1571 -0.0063
-13 13 22 1.7925 -0.1828
-13 13 23 -1.7114 0.2825
-13 13 24 2.4184 0.1919
-13 15 1 -6.1390 -0.0094
-13 15 2 -10.4820 -0.0704
-13 15 3 -2.1918 -0.1217
-13 15 4 -1.9154 -0.0991
-13 15 5 8.9570 0.0549
-13 15 6 -0.7738 -0.0913
-13 15 7 -8.3655 -0.0122
-13 15 8 7.7079 -0.0301
-13 15 9 -0.8488 -0.0297
-13 15 10 -1.2747 0.1293
-13 15 11 2.4584 0.0252
-13 15 12 9.5242 0.1024
-13 15 13 0.2252 0.0207
-13 15 14 -21.5372 0.0667
-13 15 15 3.0072 -0.1174
-13 15 16 1.0948 -0.0671
-13 15 17 3.5572 -0.1295
-13 15 18 6.6043 -0.0356
-13 15 19 -6.3171 0.2359
-13 15 20 0.4099 0.3448
-13 15 21 4.4261 -0.3101
-13 17 1 -1.4869 -0.0336
-13 17 2 13.8224 0.0192
-13 17 3 2.2751 0.0183
-13 17 4 2.0202 0.0268
-13 17 5 1.0668 0.0483
-13 17 6 -1.9023 0.0482
-13 17 7 2.3390 0.0562
-13 17 8 -3.4401 -0.0142
-13 17 9 1.5595 0.0889
-13 17 10 0.5793 0.0051
-13 17 11 -3.8722 0.0678
-13 17 12 5.1605 0.0146
-13 17 13 -1.8858 -0.0861
-13 17 14 -3.2718 -0.2719
-13 17 15 -1.8045 -0.0190
-13 17 16 4.4166 0.0296
-13 17 17 4.1328 0.2567
-13 19 5 -3.3507 0.2171
-13 19 6 -4.2449 -0.1280
-12 0 2 15.5138 0.0785
-12 0 4 73.5399 0.0223
-12 0 6 -103.7505 0.9322
-12 0 8 90.4541 1.6827
-12 0 10 -8.9798 1.3653
-12 0 12 -35.6298 1.2099
-12 0 14 -26.3589 1.6612
-12 0 16 28.9369 0.9050
-12 0 18 -0.6918 0.6496
-12 0 20 11.6819 0.3073
-12 0 22 -1.1585 -0.2928
-12 0 24 -10.1204 -0.3800
-12 0 26 -12.0060 -0.6813
-12 0 28 10.0185 -0.9024
-12 0 30 5.0869 -0.4785
-12 2 1 55.0415 0.6567
-12 2 2 42.8257 0.2694
-12 2 3 -0.5947 0.6728
-12 2 4 -73.5891 0.2438
-12 2 5 -54.4289 0.6490
-12 2 6 12.9765 -0.4360
-12 2 7 68.2191 0.1376
-12 2 8 6.0732 -0.7814
-12 2 9 -38.2936 0.0720
-12 2 10 -16.2167 -0.6821
-12 2 11 -21.1503 -0.1406
-12 2 12 25.1429 -0.5093
-12 2 13 10.2283 -0.4269
-12 2 14 6.9261 -0.6968
-12 2 15 18.6250 -0.7494
-12 2 16 -0.7345 -0.6045
-12 2 17 -3.6887 -0.7158
-12 2 18 -6.2377 -0.3334
-12 2 19 0.2997 -0.8035
-12 2 20 -12.5139 0.0226
-12 2 21 -6.4741 -0.9526
-12 2 22 -9.5569 0.0933
-12 2 23 -4.6609 -0.7011
-12 2 24 27.7340 0.0839
-12 2 25 -1.2526 -0.5097
-12 2 26 -4.8877 0.3034
-12 2 27 10.3032 -0.5193
-12 2 28 -6.8132 0.5044
-12 2 29 3.8173 -0.1198
-12 2 30 0.2575 0.0893
-12 2 31 -2.5093 -0.4595
-12 4 1 -24.2766 0.0905
-12 4 2 -58.2738 -0.0798
-12 4 3 -66.0012 -0.4568
-12 4 4 29.2625 -0.2444
-12 4 5 35.4473 -0.2544
-12 4 6 10.1948 -0.2445
-12 4 7 19.5580 0.0446
-12 4 8 -15.4670 0.1362
-12 4 9 -22.0090 0.0854
-12 4 10 14.6725 -0.0264
-12 4 11 45.5757 0.1853
-12 4 12 -10.0783 -0.1863
-12 4 13 -28.9618 0.3451
-12 4 14 -9.0219 -0.0113
-12 4 15 9.7255 0.3964
-12 4 16 18.0625 -0.0116
-12 4 17 -19.9327 0.4544
-12 4 18 -10.6703 -0.0422
-12 4 19 2.2745 0.5146
-12 4 20 10.3985 -0.0502
-12 4 21 2.7002 0.4815
-12 4 22 -0.4853 -0.0800
-12 4 23 29.2909 0.4342
-12 4 24 -3.9786 0.0236
-12 4 25 -20.5933 0.3219
-12 4 26 1.9371 0.1271
-12 4 27 -6.1401 0.3331
-12 4 28 2.9942 -0.0410
-12 4 29 2.6655 0.1875
-12 4 30 -4.1013 -0.0223
-12 6 1 -4.2061 -0.0667
-12 6 2 8.5891 0.0137
-12 6 3 44.2623 -0.0661
-12 6 4 25.6595 0.0839
-12 6 5 -17.7477 -0.1054
-12 6 6 -7.1039 0.1571
-12 6 7 1.4942 -0.1681
-12 6 8 -9.5418 0.0844
-12 6 9 8.3760 -0.1669
-12 6 10 16.2770 0.0657
-12 6 11 -54.9543 -0.1440
-12 6 12 -22.1524 0.0964
-12 6 13 25.5989 -0.0457
-12 6 14 19.5870 0.1195
-12 6 15 29.9649 0.0046
-12 6 16 -23.4096 0.0605
-12 6 17 -22.6210 0.0510
-12 6 18 13.7570 0.0801
-12 6 19 8.9773 -0.0201
-12 6 20 -4.1013 0.0899
-12 6 21 -4.4272 0.0517
-12 6 22 6.8862 0.1211
-12 6 23 -13.5183 0.0959
-12 6 24 -13.3377 -0.0378
-12 6 25 5.6915 0.1861
-12 6 26 0.3190 -0.0192
-12 6 27 2.4133 -0.1033
-12 6 28 4.6737 0.0156
-12 6 29 1.6460 -0.2282
-12 8 1 -4.9311 -0.0463
-12 8 2 -6.5222 -0.1520
-12 8 3 -10.2010 -0.1193
-12 8 4 -25.2667 0.0459
-12 8 5 -29.9321 0.1950
-12 8 6 23.0688 0.0954
-12 8 7 32.6097 0.1934
-12 8 8 -24.6180 0.1470
-12 8 9 -4.4211 0.0112
-12 8 10 -15.5371 0.1481
-12 8 11 15.3841 -0.0321
-12 8 12 43.2252 0.1756
-12 8 13 -5.1169 0.0162
-12 8 14 8.4435 0.0716
-12 8 15 -14.3594 -0.1442
-12 8 16 -29.9757 0.0212
-12 8 17 6.0549 -0.0806
-12 8 18 5.3045 0.0703
-12 8 19 -1.4678 -0.0830
-12 8 20 2.8953 -0.0135
-12 8 21 -0.3760 -0.0664
-12 8 22 -8.5677 -0.0853
-12 8 23 6.6330 -0.2258
-12 8 24 8.3278 -0.0913
-12 8 25 -1.3130 -0.1164
-12 8 26 3.5274 -0.2534
-12 8 27 4.1505 0.1756
-12 8 28 0.5170 -0.1841
-12 10 1 -9.0163 0.1290
-12 10 2 7.8948 0.1341
-12 10 3 10.7366 0.2084
-12 10 5 22.9622 0.0815
-12 10 6 41.6537 -0.0878
-12 10 7 -33.4737 -0.0399
-12 10 8 -13.3056 -0.1819
-12 10 9 11.1316 -0.0083
-12 10 10 -6.6979 -0.1596
-12 10 11 5.1121 0.0399
-12 10 12 -14.1722 -0.0829
-12 10 13 -2.5371 -0.0302
-12 10 14 1.7139 -0.0274
-12 10 15 -13.7684 -0.0757
-12 10 16 2.0188 -0.0516
-12 10 17 11.4716 0.0087
-12 10 18 10.7407 0.0206
-12 10 19 1.7024 -0.1763
-12 10 20 0.7906 0.0061
-12 10 21 -3.1524 -0.1093
-12 10 22 1.9926 -0.0712
-12 10 23 0.8382 0.0958
-12 10 24 -4.1102 0.2076
-12 10 25 0.4287 -0.3233
-12 10 26 0.6073 0.1534
-12 10 27 -2.3643 0.1576
-12 12 1 17.3252 0.0323
-12 12 2 8.5972 -0.0047
-12 12 3 8.1370 -0.0321
-12 12 4 -8.9689 0.0261
-12 12 5 3.5819 0.0328
-12 12 6 -14.1541 -0.0466
-12 12 7 -10.1087 -0.0349
-12 12 8 -0.8784 -0.0016
-12 12 9 -16.0112 0.0327
-12 12 10 9.2127 -0.0447
-12 12 11 21.9944 0.0405
-12 12 12 9.7832 -0.0722
-12 12 13 -2.3276 0.0823
-12 12 14 -1.1231 -0.1330
-12 12 15 -3.8788 -0.0683
-12 12 16 -2.3474 -0.1101
-12 12 17 9.7820 0.1411
-12 12 18 -11.1360 0.0068
-12 12 19 -2.2042 0.1688
-12 12 20 -0.4660 0.0483
-12 12 21 -9.2173 -0.0784
-12 12 22 0.0336 -0.0545
-12 12 23 1.7641 0.3013
-12 12 24 0.5669 -0.0375
-12 12 25 4.0887 -0.2007
-12 14 1 -1.6327 -0.0548
-12 14 2 -0.3197 0.0054
-12 14 3 -8.8827 -0.1146
-12 14 4 -0.8969 -0.0835
-12 14 5 2.8503 -0.0766
-12 14 6 -1.6346 0.0337
-12 14 7 -8.3327 -0.1003
-12 14 8 0.1290 0.0518
-12 14 9 21.3524 -0.0841
-12 14 10 9.0204 0.1057
-12 14 11 -5.1143 0.0207
-12 14 12 -13.5488 0.0364
-12 14 13 -4.8247 0.0588
-12 14 14 -3.5574 -0.0015
-12 14 15 -8.4247 -0.0075
-12 14 16 13.8836 0.0461
-12 14 17 -2.5821 -0.0101
-12 14 18 1.8342 0.0804
-12 14 19 3.7277 0.0942
-12 14 20 -6.0746 0.0259
-12 14 21 6.4826 -0.0742
-12 14 22 4.4428 -0.0320
-12 14 23 -3.0422 0.3344
-12 16 1 0.5596 -0.0505
-12 16 2 9.7473 -0.0638
-12 16 3 12.8042 0.0604
-12 16 5 -4.8183 0.0696
-12 16 6 5.6539 -0.0534
-12 16 7 1.6238 0.0502
-12 16 8 10.0932 0.0546
-12 16 9 -7.5957 0.0304
-12 16 10 -6.7928 0.0354
-12 16 11 4.7272 -0.0571
-12 16 12 -5.0895 0.0685
-12 16 13 -0.5371 -0.1635
-12 16 14 3.3052 -0.0811
-12 16 15 5.4439 -0.1317
-12 16 16 -2.3275 0.0142
-12 16 17 2.5365 0.3599
-12 16 18 0.4740 0.3776
-12 16 19 -4.2835 -0.0290
-12 18 1 2.2321 0.0174
-12 18 2 0.3543 -0.0655
-12 18 3 -12.9276 0.1831
-12 18 4 -4.3353 -0.0446
-12 18 5 8.3531 0.1754
-12 18 6 -2.9042 0.0582
-12 18 7 -0.2481 -0.1879
-12 18 8 1.5796 0.0154
-12 18 9 -1.7546 0.0126
-12 18 10 2.4155 -0.0488
-12 18 11 -4.7160 0.0108
-12 18 12 -2.4538 -0.1237
-12 18 13 5.7294 0.0756
-12 18 14 -1.4923 0.0746
-11 1 1 74.2508 1.0489
-11 1 2 49.4419 0.7003
-11 1 3 -64.0247 0.5714
-11 1 4 -48.0847 0.8563
-11 1 5 -11.7720 -0.1340
-11 1 6 9.4879 0.7287
-11 1 7 38.1128 -0.1148
-11 1 8 34.1167 0.6297
-11 1 9 -64.0149 -0.9968
-11 1 10 -35.8337 0.1932
-11 1 11 19.3656 -1.2078
-11 1 12 -16.1345 0.4462
-11 1 13 48.1991 -0.9950
-11 1 14 29.9024 0.2654
-11 1 15 -14.0024 -1.2652
-11 1 16 -1.3605 -0.3855
-11 1 17 -11.3036 -1.2115
-11 1 18 -12.0515 -0.4000
-11 1 19 6.4429 -1.0292
-11 1 20 5.1219 -0.2563
-11 1 21 -17.6793 -0.7347
-11 1 22 1.0369 -0.6508
-11 1 23 5.6543 -0.2380
-11 1 24 -1.7260 -0.6048
-11 1 25 8.4712 -0.1520
-11 1 26 -11.2104 -0.4275
-11 1 27 7.5294 0.0441
-11 1 28 16.5857 -0.4992
-11 1 29 -7.3638 0.4979
-11 1 30 -2.9155 -0.4153
-11 3 1 -23.6373 0.1299
-11 3 2 -104.4163 -0.0451
-11 3 3 -25.1956 -0.2992
-11 3 4 23.3108 -0.8746
-11 3 5 59.5722 -0.0380
-11 3 6 26.7713 -0.7939
-11 3 7 -14.8389 -0.0568
-11 3 8 -30.1188 -0.4370
-11 3 9 -4.9714 0.1525
-11 3 10 28.8447 -0.3887
-11 3 11 5.8721 0.3970
-11 3 12 26.1112 -0.3127
-11 3 13 -11.2781 0.2565
-11 3 14 -28.7239 0.0091
-11 3 15 -3.9745 0.1729
-11 3 16 2.9958 0.1263
-11 3 17 1.2537 0.2490
-11 3 18 -11.8011 0.3790
-11 3 19 1.9638 0.2616
-11 3 20 1.5377 0.4457
-11 3 21 19.7136 0.2359
-11 3 22 16.2839 0.5479
-11 3 23 -11.8093 -0.0182
-11 3 24 6.4814 0.6158
-11 3 25 -12.3141 0.0018
-11 3 26 -8.1830 0.5804
-11 3 27 18.0940 0.0122
-11 3 28 -7.9350 0.3788
-11 3 29 -7.6179 -0.1239
-11 3 30 0.9820 0.4853
-11 5 3 52.4783 0.0057
-11 5 4 24.4766 0.1348
-11 5 5 -0.6865 0.0464
-11 5 6 -27.1690 0.2751
-11 5 7 -15.1145 0.2779
-11 5 8 6.1717 0.0599
-11 5 10 -4.3166 -0.0778
-11 5 11 8.8673 0.0770
-11 5 12 -43.7471 0.0128
-11 5 13 3.2202 0.2443
-11 5 14 42.1621 -0.0471
-11 5 15 -6.0599 0.1529
-11 5 16 -6.0131 -0.0628
-11 5 17 -16.7147 0.2109
-11 5 18 3.0260 -0.0214
-11 5 19 20.8615 0.1239
-11 5 20 5.7725 -0.0395
-11 5 21 -8.1163 0.0954
-11 5 22 -17.0384 -0.1123
-11 5 23 0.1828 0.2053
-11 5 24 -8.3552 -0.1917
-11 5 25 -3.9836 0.1465
-11 5 26 15.3385 0.0515
-11 5 27 -4.9045 -0.1587
-11 5 28 -3.3704 0.0790
-11 5 29 8.5339 0.0068
-11 5 30 -1.1858 -0.3797
-11 7 1 28.3010 -0.1960
-11 7 2 -4.4362 0.0559
-11 7 3 -23.8566 -0.2420
-11 7 4 -6.1425 0.0115
-11 7 5 -0.6375 0.0203
-11 7 6 -26.9095 0.1147
-11 7 7 0.0472 -0.0878
-11 7 8 16.6920 0.1884
-11 7 9 -10.6667 -0.0741
-11 7 10 16.1075 0.1494
-11 7 11 -15.0302 -0.0294
-11 7 12 24.4772 0.0956
-11 7 13 46.3160 0.0834
-11 7 14 -38.6136 0.0741
-11 7 15 -21.6829 0.0038
-11 7 16 -1.0836 -0.0595
-11 7 17 -3.5027 0.0020
-11 7 18 13.7205 -0.1344
-11 7 19 2.2277 -0.0252
-11 7 20 -11.2809 -0.0674
-11 7 21 1.3596 0.0070
-11 7 22 10.6369 -0.2102
-11 7 23 -8.2701 -0.0476
-11 7 24 3.1169 -0.0830
-11 7 25 11.5489 -0.1634
-11 7 26 -4.1961 -0.2495
-11 7 27 2.3044 0.1298
-11 7 28 4.9592 -0.3928
-11 7 29 -5.1772 -0.4313
-11 9 1 -5.5122 0.2168
-11 9 2 2.9414 0.1689
-11 9 3 5.9292 0.2981
-11 9 4 32.4029 0.0993
-11 9 5 -3.9918 0.0650
-11 9 6 -13.3815 0.0801
-11 9 7 24.0101 -0.1060
-11 9 8 -8.9493 -0.0999
-11 9 9 7.2351 -0.1763
-11 9 10 -2.8846 -0.0858
-11 9 11 -4.3709 -0.0744
-11 9 12 14.6334 0.0725
-11 9 13 -32.4078 -0.2125
-11 9 14 -17.1393 0.0291
-11 9 15 8.6834 -0.1539
-11 9 16 0.4116 0.0174
-11 9 17 15.6464 -0.1066
-11 9 18 16.4181 -0.0076
-11 9 19 -3.0241 -0.1320
-11 9 20 -4.9226 0.0358
-11 9 21 6.1480 -0.1037
-11 9 22 -12.0999 -0.0159
-11 9 23 -2.3671 0.0873
-11 9 24 12.4340 -0.1373
-11 9 25 -1.0772 -0.1155
-11 9 26 -4.2072 0.3384
-11 9 27 -2.4497 0.1942
-11 9 28 -3.6627 -0.3437
-11 11 1 26.3135 -0.0293
-11 11 2 -3.1201 0.0271
-11 11 3 5.6917 -0.0025
-11 11 4 3.6950 -0.1674
-11 11 5 -29.2384 0.0306
-11 11 6 -0.0201 -0.1429
-11 11 7 -7.6954 0.0084
-11 11 8 -5.7969 -0.0332
-11 11 9 4.0503 0.0259
-11 11 10 0.3917 -0.0428
-11 11 11 18.0296 0.0982
-11 11 12 2.9827 -0.0036
-11 11 13 -8.8844 0.0932
-11 11 14 -2.7051 -0.0445
-11 11 15 7.0530 -0.1131
-11 11 16 13.1814 0.0451
-11 11 17 1.7598 -0.0195
-11 11 18 -9.4914 0.0434
-11 11 19 -18.9306 0.0562
-11 11 20 -0.5578 0.0839
-11 11 21 -0.0280 -0.1023
-11 11 22 0.9446 0.2242
-11 11 23 9.8128 0.1477
-11 11 24 -0.0193 -0.1324
-11 11 25 -9.1051 -0.0617
-11 11 26 -0.4616 0.3835
-11 13 1 3.6980 -0.0080
-11 13 2 -3.2009 0.0610
-11 13 3 1.5284 -0.0013
-11 13 4 -22.2513 -0.0854
-11 13 5 -2.3676 -0.1004
-11 13 6 9.1026 -0.1008
-11 13 7 -0.2728 0.0133
-11 13 8 9.0701 -0.0410
-11 13 9 13.7861 0.0234
-11 13 10 12.1639 0.0115
-11 13 11 -8.4882 0.0924
-11 13 12 -21.9705 -0.0216
-11 13 13 -17.9298 0.0237
-11 13 14 10.0506 -0.0398
-11 13 15 14.3680 0.1563
-11 13 16 -10.3764 -0.0317
-11 13 17 -1.2223 0.1514
-11 13 18 -2.2007 0.0564
-11 13 19 5.9834 0.0405
-11 13 20 5.9878 -0.0939
-11 13 21 2.7964 0.0439
-11 13 22 4.3795 0.1323
-11 13 23 -1.6980 0.0480
-11 13 24 -5.0563 -0.2377
-11 15 1 8.2563 -0.1105
-11 15 2 -4.8051 -0.0264
-11 15 3 -9.0041 -0.0285
-11 15 4 3.0463 0.0254
-11 15 5 0.2089 -0.0456
-11 15 6 5.4849 0.1079
-11 15 7 8.1392 -0.0562
-11 15 8 0.1838 0.1376
-11 15 9 -0.2104 0.0291
-11 15 10 -15.8620 -0.0259
-11 15 11 -4.0374 -0.0114
-11 15 12 4.1092 0.0457
-11 15 13 1.1545 -0.0203
-11 15 14 11.1279 -0.0657
-11 15 15 -0.4169 -0.0785
-11 15 16 1.2935 0.0924
-11 15 17 -0.4508 0.1324
-11 15 18 -1.2938 0.0343
-11 15 19 -2.9553 -0.0656
-11 15 20 -0.0465 -0.2416
-11 15 21 1.7982 -0.0014
-11 17 1 3.0987 0.0602
-11 17 2 -8.3193 0.0546
-11 17 3 -4.8606 0.0186
-11 17 4 -11.2095 0.0101
-11 17 5 7.9513 0.0063
-11 17 6 12.1977 0.0224
-11 17 7 -9.2142 0.0269
-11 17 8 -0.6199 0.0192
-11 17 9 -3.1091 0.0059
-11 17 10 0.9000 -0.0056
-11 17 11 8.1373 -0.0679
-11 17 12 -9.3234 -0.0271
-11 17 13 -0.9426 -0.0130
-11 17 14 7.1188 0.3523
-11 17 15 -1.2682 0.0457
-11 17 16 -0.1011 -0.1683
-11 17 17 0.3496 0.0109
-11 19 1 -10.1044 0.0265
-11 19 2 -6.0127 -0.0881
-11 19 3 0.0264 0.1921
-11 19 4 5.9761 -0.1809
-11 19 5 9.9256 -0.0107
-11 19 6 -0.3421 -0.0607
-11 19 7 -5.2441 -0.1665
-11 19 8 -3.6449 0.1523
-11 19 9 0.2696 -0.0477
-11 19 10 2.0589 -0.0697
-10 0 2 67.1181 2.6187
-10 0 4 -31.3155 0.3966
-10 0 6 15.5236 0.1157
-10 0 8 -44.0780 0.6694
-10 0 12 56.3917 -1.0777
-10 0 14 30.0156 -0.8805
-10 0 16 -30.5965 -1.5554
-10 0 18 -0.3073 -1.5133
-10 0 20 -3.3672 -1.3433
-10 0 22 -2.7046 -1.3534
-10 0 24 3.3394 -0.8322
-10 0 26 4.2056 -0.5948
-10 0 28 5.9717 -0.3509
-10 0 30 -5.4889 0.1843
-10 2 1 44.9352 1.1612
-10 2 2 -29.8309 -0.5177
-10 2 3 -39.8802 -0.7975
-10 2 4 21.7220 -0.3881
-10 2 5 13.2215 -0.7444
-10 2 6 29.4891 -0.0600
-10 2 7 -20.3921 -0.8697
-10 2 8 -15.0645 -0.2558
-10 2 9 1.2892 -0.9889
-10 2 10 35.5612 0.1290
-10 2 11 47.4514 -0.7878
-10 2 12 -35.2699 0.6017
-10 2 13 -3.4965 -0.6363
-10 2 14 -4.6249 0.6478
-10 2 15 -32.8545 -0.7558
-10 2 16 -11.7960 0.5407
-10 2 17 11.7696 -0.2954
-10 2 18 14.1237 0.6923
-10 2 19 -0.2282 0.0034
-10 2 20 6.9961 0.7381
-10 2 21 1.9437 0.1433
-10 2 22 12.8919 0.6506
-10 2 23 5.0301 0.2674
-10 2 24 -22.0439 0.4428
-10 2 25 4.5559 0.3447
-10 2 26 3.4488 0.3633
-10 2 27 -1.5263 0.4981
-10 2 28 3.1640 0.0743
-10 2 29 -8.4140 0.8057
-10 2 30 0.1360 -0.2203
-10 4 1 -18.8750 -0.1744
-10 4 2 -17.0859 0.0295
-10 4 3 79.6413 0.1027
-10 4 4 12.5784 -0.1452
-10 4 5 -16.4773 0.3892
-10 4 6 1.8958 0.0093
-10 4 7 -21.6510 0.7109
-10 4 8 -22.1454 0.1395
-10 4 9 29.9276 0.4822
-10 4 10 12.2935 0.0044
-10 4 11 -51.4498 0.4270
-10 4 12 8.1204 -0.0487
-10 4 13 5.0055 0.4609
-10 4 14 -5.8727 -0.0025
-10 4 15 0.8728 0.2568
-10 4 16 1.3390 0.0245
-10 4 17 25.2784 0.2317
-10 4 18 1.8294 0.0974
-10 4 19 -3.3039 0.1345
-10 4 20 -6.6020 0.1344
-10 4 21 -1.3705 -0.0283
-10 4 22 -0.0621 -0.0784
-10 4 23 -27.1356 -0.0083
-10 4 24 4.6775 0.0734
-10 4 25 10.1087 -0.1970
-10 4 26 -3.8579 0.1026
-10 4 27 6.5464 -0.3190
-10 4 28 -6.6669 0.1520
-10 4 29 -0.5651 -0.3048
-10 4 30 7.4036 -0.3167
-10 6 1 -11.4530 0.0128
-10 6 2 54.7136 -0.0905
-10 6 3 -17.5775 -0.0924
-10 6 4 -46.8558 -0.0713
-10 6 5 11.2409 0.0034
-10 6 6 -6.3744 -0.0093
-10 6 7 -52.5028 -0.1221
-10 6 8 31.7043 -0.0828
-10 6 9 43.3768 0.0512
-10 6 10 -35.8760 -0.1309
-10 6 11 22.5896 0.0695
-10 6 12 3.3716 -0.0926
-10 6 13 -3.6461 0.0557
-10 6 14 10.7679 -0.0209
-10 6 15 -30.8122 0.0711
-10 6 16 12.6018 -0.0815
-10 6 17 19.4370 -0.0400
-10 6 18 -16.6748 -0.1223
-10 6 19 -16.9092 -0.0163
-10 6 20 3.1342 -0.1143
-10 6 21 12.4159 -0.1405
-10 6 22 -2.1128 -0.0932
-10 6 23 5.8083 -0.2105
-10 6 24 2.6440 -0.0975
-10 6 25 -0.2566 -0.0795
-10 6 26 4.0223 -0.0382
-10 6 27 -3.2301 -0.0915
-10 6 28 2.1111 -0.3229
-10 6 29 1.9207 -0.5030
-10 8 1 27.4309 0.1092
-10 8 2 -5.3836 0.3396
-10 8 3 -3.7189 0.1122
-10 8 4 10.9869 0.2665
-10 8 5 7.9666 -0.0004
-10 8 6 -27.8360 0.2209
-10 8 7 21.4830 -0.0141
-10 8 8 54.4966 -0.0322
-10 8 9 -31.1125 -0.2040
-10 8 10 -3.7470 -0.0486
-10 8 11 -6.2517 -0.0802
-10 8 12 -15.3161 0.0540
-10 8 13 15.5914 -0.0630
-10 8 14 -27.1589 -0.0827
-10 8 15 -3.8024 -0.0503
-10 8 16 27.7447 -0.2043
-10 8 17 -4.0991 -0.0599
-10 8 18 -3.3042 -0.1999
-10 8 19 15.8843 0.0420
-10 8 20 3.7329 -0.0900
-10 8 21 -4.9385 0.0738
-10 8 22 1.1816 -0.0884
-10 8 23 -14.0438 0.1321
-10 8 24 0.8661 -0.2114
-10 8 25 8.9938 0.0694
-10 8 26 -3.5161 0.1911
-10 8 27 -0.4525 -0.1516
-10 8 28 -4.4185 -0.2679
-10 10 1 5.3208 0.0183
-10 10 2 4.4931 -0.0183
-10 10 3 -19.4729 0.0035
-10 10 4 -2.2179 -0.1710
-10 10 5 1.1216 -0.1329
-10 10 6 -19.5024 -0.1864
-10 10 7 9.7434 -0.1816
-10 10 8 -5.9255 0.0965
-10 10 9 -2.6485 -0.0428
-10 10 10 -0.6766 0.1658
-10 10 11 -2.5605 0.0041
-10 10 12 15.7577 0.0153
-10 10 13 -9.3368 -0.0149
-10 10 14 -5.1713 0.0927
-10 10 15 18.5007 -0.1469
-10 10 16 10.2569 0.1129
-10 10 17 0.6329 -0.0410
-10 10 18 -7.7672 0.1460
-10 10 19 -16.5101 0.0291
-10 10 20 -10.4060 0.0753
-10 10 21 8.7469 0.0669
-10 10 22 -4.2670 0.0865
-10 10 23 4.0926 -0.0945
-10 10 24 10.9681 0.0001
-10 10 25 -7.6976 0.3238
-10 10 26 -7.5314 0.1354
-10 10 27 2.7775 -0.2533
-10 12 1 -6.1294 0.0057
-10 12 2 -20.6288 -0.0127
-10 12 3 -0.2962 0.0164
-10 12 4 18.9640 -0.0869
-10 12 5 -26.5493 0.0077
-10 12 6 -8.4187 -0.0555
-10 12 7 30.9460 0.0367
-10 12 8 20.9216 -0.0930
-10 12 9 -5.9565 0.0791
-10 12 10 -7.7741 -0.0129
-10 12 11 -1.1963 0.0473
-10 12 12 -15.8344 0.0545
-10 12 13 -3.0534 -0.0432
-10 12 14 5.0319 -0.0419
-10 12 15 6.7601 0.1410
-10 12 16 1.5598 0.1066
-10 12 17 -19.0994 0.0086
-10 12 18 -1.9223 -0.0108
-10 12 19 10.3655 -0.0826
-10 12 20 12.6977 0.2248
-10 12 21 3.1419 0.0463
-10 12 22 -1.1416 0.0665
-10 12 23 -1.1294 -0.0751
-10 12 24 -4.0226 -0.0756
-10 12 25 -4.3914 0.1134
-10 14 1 -1.1914 -0.0367
-10 14 2 -3.6886 0.0579
-10 14 3 -4.0633 -0.0481
-10 14 4 -11.9350 -0.0715
-10 14 5 7.8606 -0.0179
-10 14 6 22.7980 -0.0238
-10 14 7 8.7628 0.1693
-10 14 8 -14.3254 0.0576
-10 14 9 -16.0125 0.0946
-10 14 10 -3.2585 0.0155
-10 14 11 -9.0495 0.0053
-10 14 12 14.9912 -0.0355
-10 14 13 10.8550 0.0398
-10 14 14 -5.5352 -0.0142
-10 14 15 6.4303 0.0034
-10 14 16 -3.8588 -0.0791
-10 14 17 3.4296 0.1638
-10 14 18 2.8502 -0.1779
-10 14 19 -3.4107 -0.1221
-10 14 20 -2.4351 -0.0630
-10 14 21 -2.7383 0.1207
-10 14 22 -3.5170 0.1844
-10 16 1 -6.6986 -0.0877
-10 16 2 -3.1000 0.1399
-10 16 3 -3.0030 -0.0061
-10 16 4 8.3668 0.0819
-10 16 5 3.8922 -0.0201
-10 16 6 -0.7239 0.0367
-10 16 7 -6.1393 -0.0312
-10 16 8 -9.0856 0.0801
-10 16 9 7.8517 -0.0090
-10 16 10 0.6046 -0.0165
-10 16 11 4.4425 -0.0012
-10 16 12 2.0097 -0.0113
-10 16 13 -11.1350 0.0213
-10 16 14 6.2478 0.0284
-10 16 15 5.5327 0.0453
-10 16 16 -5.1223 0.0337
-10 16 17 -6.6880 -0.2719
-10 16 18 -0.0937 -0.2686
-10 16 19 5.1537 0.1906
-10 18 1 5.9772 0.0647
-10 18 2 -9.2793 0.0362
-10 18 3 -2.0149 -0.1047
-10 18 4 10.2445 0.0459
-10 18 5 3.8500 -0.1143
-10 18 6 -1.1408 0.0596
-10 18 7 -1.2111 0.0469
-10 18 8 0.5351 -0.0200
-10 18 9 -4.2655 0.0008
-10 18 10 -1.4755 -0.1097
-10 18 11 2.6710 -0.0851
-10 18 12 1.5133 0.1250
-10 18 13 1.4770 -0.0964
-10 18 14 0.4745 0.0492
-10 18 15 -2.9127 -0.1171
-9 1 1 12.0266 0.4089
-9 1 2 31.8329 0.4545
-9 1 3 8.9693 -1.4261
-9 1 4 21.3473 -0.4038
-9 1 5 -63.5097 -0.6372
-9 1 6 -50.2490 -0.2783
-9 1 7 59.1222 -0.4899
-9 1 8 -6.1436 -0.5858
-9 1 9 38.0110 -0.7898
-9 1 10 33.7005 -0.8887
-9 1 11 -1.6364 -0.5118
-9 1 12 5.2225 -0.7840
-9 1 13 -39.0212 0.2408
-9 1 14 -1.8213 -0.5984
-9 1 15 -9.4172 0.4080
-9 1 16 -21.5896 -0.9309
-9 1 17 3.3498 0.6925
-9 1 18 19.0957 -0.6127
-9 1 19 13.3533 0.8440
-9 1 20 -8.8431 -0.2077
-9 1 21 9.0346 0.9804
-9 1 22 5.4005 -0.2963
-9 1 23 -4.2854 1.0532
-9 1 24 -2.9438 -0.0367
-9 1 25 -1.2420 0.7555
-9 1 26 13.2029 0.1757
-9 1 27 -11.7294 0.7650
-9 1 28 -14.3513 0.1334
-9 1 29 5.5002 0.8758
-9 1 30 3.8920 0.3869
-9 3 1 73.1328 -0.2723
-9 3 3 -36.6143 0.0563
-9 3 4 -6.3995 0.2277
-9 3 5 -1.4043 -0.0035
-9 3 6 40.5834 0.4369
-9 3 8 -14.3675 0.7715
-9 3 9 -2.5691 0.0615
-9 3 11 -12.9143 0.1177
-9 3 12 -39.2587 0.8456
-9 3 13 23.9770 -0.0686
-9 3 14 7.0981 0.8170
-9 3 15 -13.0376 -0.1701
-9 3 16 11.6673 0.8436
-9 3 17 32.1903 -0.1994
-9 3 18 24.2385 0.6686
-9 3 19 -28.7856 -0.1241
-9 3 20 -17.6791 0.4895
-9 3 21 -2.6075 -0.2410
-9 3 22 -3.5624 0.2592
-9 3 23 0.3931 -0.2222
-9 3 24 -8.6184 0.1583
-9 3 25 11.4920 -0.2078
-9 3 26 -4.0027 -0.0160
-9 3 27 -11.1302 -0.1136
-9 3 28 9.9248 -0.1285
-9 3 29 5.6690 -0.3114
-9 3 30 1.5661 -0.8854
-9 5 1 1.4587 0.0836
-9 5 2 -40.3218 -0.0817
-9 5 3 16.3518 0.0035
-9 5 4 -12.2036 -0.1805
-9 5 5 -22.7239 0.2172
-9 5 6 2.3221 -0.1128
-9 5 7 -11.3179 0.1218
-9 5 8 -27.6566 -0.3973
-9 5 10 30.2930 -0.3109
-9 5 11 -48.9587 -0.0718
-9 5 12 25.4673 -0.1440
-9 5 13 5.2714 0.0645
-9 5 14 -14.9125 -0.2369
-9 5 15 19.6780 0.0137
-9 5 16 3.7608 -0.2975
-9 5 17 2.3217 -0.0319
-9 5 18 -22.9093 -0.1323
-9 5 19 -21.5655 -0.0558
-9 5 20 2.8675 -0.1649
-9 5 21 14.7285 -0.1859
-9 5 22 12.8484 -0.1735
-9 5 23 -6.9220 -0.1623
-9 5 24 6.4310 -0.2033
-9 5 25 3.0529 -0.1069
-9 5 26 -2.5240 -0.2029
-9 5 27 4.8098 -0.1002
-9 5 28 -1.0317 -0.1513
-9 5 29 -2.6431 0.0158
-9 7 1 2.9200 0.0576
-9 7 2 21.9405 0.1847
-9 7 3 -24.6989 0.2328
-9 7 4 -14.8334 0.1989
-9 7 5 17.9626 0.0639
-9 7 6 26.4868 0.0544
-9 7 7 -7.4408 0.1969
-9 7 8 30.6647 -0.0158
-9 7 9 22.9584 -0.0153
-9 7 10 -70.8291 -0.1167
-9 7 11 12.8245 0.0770
-9 7 12 13.6507 -0.1626
-9 7 13 -22.7287 0.0501
-9 7 14 22.7343 -0.0936
-9 7 15 -3.6710 -0.0653
-9 7 16 -6.2462 -0.0749
-9 7 17 5.6132 -0.0639
-9 7 18 -6.4674 -0.1349
-9 7 19 1.6791 -0.0914
-9 7 20 19.8186 -0.0761
-9 7 21 6.8716 -0.0994
-9 7 22 -17.4686 0.0200
-9 7 23 -1.6368 -0.0778
-9 7 24 1.8328 0.2109
-9 7 25 -2.2955 -0.0504
-9 7 26 -3.2774 0.1679
-9 7 27 -2.1652 -0.1639
-9 7 28 0.3945 0.1151
-9 9 1 13.0638 -0.0840
-9 9 2 -19.4735 -0.0026
-9 9 3 0.9613 -0.1705
-9 9 4 -8.7309 -0.0459
-9 9 5 9.6127 -0.2169
-9 9 6 6.5768 -0.0724
-9 9 7 -22.3547 -0.2819
-9 9 8 -5.4816 -0.0527
-9 9 9 -20.5489 -0.0389
-9 9 10 18.2923 0.0706
-9 9 11 8.6217 0.0411
-9 9 12 -19.6136 0.0707
-9 9 13 23.1523 0.0445
-9 9 14 7.2880 -0.0429
-9 9 15 -7.7422 -0.0022
-9 9 16 9.0290 -0.0506
-9 9 17 -1.8742 0.1174
-9 9 18 -11.9982 0.0201
-9 9 19 1.2726 0.2227
-9 9 20 -0.5362 0.0708
-9 9 21 -12.7006 0.2170
-9 9 22 5.1140 -0.1429
-9 9 23 1.7406 0.0978
-9 9 24 -2.2694 0.0607
-9 9 25 1.6670 0.2059
-9 9 26 1.6834 -0.1648
-9 9 27 0.1559 0.0213
-9 11 1 -13.1278 0.0385
-9 11 2 -6.9732 -0.0484
-9 11 3 -10.1639 0.0192
-9 11 4 1.6079 0.0166
-9 11 5 23.5997 -0.0802
-9 11 6 -15.1546 0.0395
-9 11 7 -1.3811 0.1043
-9 11 8 28.8788 0.0639
-9 11 9 9.4726 -0.0335
-9 11 10 -26.5403 0.1735
-9 11 11 -13.4084 -0.1537
-9 11 12 20.0922 0.0290
-9 11 13 4.6727 -0.0576
-9 11 14 -7.4739 0.0243
-9 11 15 -7.7514 0.0805
-9 11 16 -3.3313 0.1687
-9 11 17 -4.4320 -0.0469
-9 11 18 -3.3496 0.0894
-9 11 19 11.4460 -0.0831
-9 11 20 4.6234 0.0943
-9 11 21 7.3479 0.0029
-9 11 22 -1.8862 0.0112
-9 11 23 -7.2391 0.0147
-9 11 24 1.5268 -0.0203
-9 11 25 2.9740 0.1880
-9 11 26 -2.5993 -0.0053
-9 13 1 -15.9667 -0.0777
-9 13 2 4.6275 -0.0443
-9 13 3 4.5566 0.0289
-9 13 4 5.9523 -0.0855
-9 13 5 -1.1313 0.0753
-9 13 6 2.7294 -0.0293
-9 13 7 12.1685 0.0584
-9 13 8 -8.6286 0.0925
-9 13 9 -32.7677 0.1193
-9 13 10 -2.8843 0.0001
-9 13 11 23.8176 0.0744
-9 13 12 3.5662 -0.0503
-9 13 13 7.8095 -0.0109
-9 13 14 -9.0455 0.0393
-9 13 15 -8.2831 -0.0450
-9 13 16 15.3519 0.0149
-9 13 17 0.0571 -0.0270
-9 13 18 2.4553 -0.0953
-9 13 19 0.1639 -0.0034
-9 13 20 -3.5139 0.0500
-9 13 21 -6.6536 -0.2154
-9 13 22 -7.5927 0.0943
-9 13 23 1.5053 -0.1885
-9 13 24 7.1448 -0.1559
-9 15 1 -12.0533 0.0041
-9 15 2 -0.2024 0.0250
-9 15 3 8.5752 0.0466
-9 15 4 6.0411 0.1057
-9 15 5 4.4945 0.0766
-9 15 6 -9.6681 0.0304
-9 15 7 -10.4235 0.1066
-9 15 8 -3.0310 -0.1308
-9 15 9 3.2421 0.0109
-9 15 10 15.9517 -0.0428
-9 15 11 0.1890 -0.1053
-9 15 12 2.1025 -0.0175
-9 15 13 -8.8102 -0.0022
-9 15 14 -12.2997 -0.0774
-9 15 15 15.1484 0.1576
-9 15 16 1.1957 -0.0382
-9 15 17 -10.4201 -0.0986
-9 15 18 -1.8726 -0.1315
-9 15 19 3.5785 -0.0806
-9 15 20 1.4570 0.0077
-9 15 21 -1.4650 0.3710
-9 17 1 -0.8928 0.0176
-9 17 2 18.9226 0.1232
-9 17 3 -4.3153 -0.0297
-9 17 4 0.3223 0.0206
-9 17 5 1.2253 -0.0259
-9 17 6 -13.2781 -0.0232
-9 17 7 6.6677 -0.0149
-9 17 8 10.9463 0.0070
-9 17 9 -2.8203 -0.0709
-9 17 10 -8.3753 -0.0225
-9 17 11 -0.6657 0.0086
-9 17 12 3.6017 -0.0741
-9 17 13 2.7463 -0.0484
-9 17 14 0.1109 -0.0552
-9 17 15 -3.5345 0.0757
-9 17 16 -3.2340 0.0530
-9 17 17 1.1159 -0.1460
-9 19 1 9.5211 -0.2393
-9 19 2 -4.3826 0.0580
-9 19 3 0.6429 -0.0466
-9 19 4 5.1450 0.0692
-9 19 5 -14.3087 -0.0735
-9 19 6 0.0038 0.0415
-9 19 7 13.2359 -0.0951
-9 19 8 -6.4846 -0.0443
-9 19 9 -7.9879 -0.0675
-9 19 10 8.3094 -0.0193
-9 19 11 5.0667 0.1229
-8 0 4 -2.4098 -0.3641
-8 0 6 -64.7696 -1.8514
-8 0 8 115.3191 -0.9400
-8 0 10 2.3078 -1.3726
-8 0 12 -34.5685 -1.3875
-8 0 14 11.9857 -0.6175
-8 0 16 -26.5166 -0.3051
-8 0 18 4.8359 0.1504
-8 0 20 10.8640 0.5230
-8 0 22 6.3589 0.5700
-8 0 24 2.2150 1.1144
-8 0 26 -0.7927 0.9846
-8 0 28 -18.3524 0.6236
-8 0 30 9.5802 1.1284
-8 2 1 -17.6993 -1.3867
-8 2 2 32.1001 -0.4758
-8 2 3 -23.9153 -0.0704
-8 2 4 -25.0518 0.2563
-8 2 6 12.5587 0.8186
-8 2 7 54.9275 0.2264
-8 2 8 -34.7213 0.5005
-8 2 9 -28.3371 0.2154
-8 2 10 -6.3420 0.4511
-8 2 11 -32.4979 0.6432
-8 2 12 2.1438 0.6397
-8 2 13 16.6305 0.9099
-8 2 14 10.6686 0.3946
-8 2 15 -15.2453 0.8272
-8 2 16 17.3304 0.0945
-8 2 17 18.4129 0.8667
-8 2 18 6.2461 -0.0857
-8 2 19 1.0645 0.9844
-8 2 20 -30.0180 -0.2295
-8 2 21 -1.7919 0.7128
-8 2 22 4.5010 -0.3370
-8 2 23 -4.9499 0.5837
-8 2 24 4.3386 -0.5497
-8 2 25 -3.2558 0.3776
-8 2 26 -2.1129 -0.4545
-8 2 27 -10.2393 0.2262
-8 2 28 4.4890 -0.2210
-8 2 29 14.1630 -0.1901
-8 2 30 0.0866 -0.8169
-8 4 1 10.3643 0.1735
-8 4 2 -35.2236 0.2944
-8 4 4 32.7694 0.1978
-8 4 5 -13.8849 -0.0247
-8 4 6 -21.6815 0.0660
-8 4 7 -9.8328 -0.0864
-8 4 8 20.3942 0.0336
-8 4 9 -4.8130 -0.3889
-8 4 10 -8.7019 0.1198
-8 4 11 25.7082 -0.5002
-8 4 12 -1.9062 0.0596
-8 4 13 11.7124 -0.3973
-8 4 14 -8.2713 0.0146
-8 4 15 13.7412 -0.5115
-8 4 16 12.8012 0.0593
-8 4 17 -33.8004 -0.5543
-8 4 18 -17.3273 0.1008
-8 4 19 -9.7626 -0.6110
-8 4 20 10.7078 0.0406
-8 4 21 13.8359 -0.4643
-8 4 22 -3.8939 -0.0545
-8 4 23 9.1560 -0.3678
-8 4 24 4.2207 0.0041
-8 4 25 -3.0677 -0.3126
-8 4 26 -2.8426 -0.0728
-8 4 27 7.1315 -0.1101
-8 4 28 4.8141 -0.3001
-8 4 29 -3.2210 -0.2299
-8 6 1 -0.3308 -0.0607
-8 6 2 -8.2390 -0.0433
-8 6 3 -15.1899 0.2717
-8 6 4 -18.2064 -0.0258
-8 6 5 31.1150 0.2246
-8 6 6 30.8912 -0.0622
-8 6 7 32.3950 0.1759
-8 6 8 -25.2567 -0.1074
-8 6 9 -23.0817 0.0635
-8 6 10 21.7681 -0.1211
-8 6 11 -30.1599 0.1371
-8 6 12 18.1600 -0.0031
-8 6 13 8.0403 -0.0685
-8 6 14 -11.2250 -0.0929
-8 6 15 14.1283 -0.0837
-8 6 16 -23.4557 -0.0665
-8 6 17 -9.8821 0.0600
-8 6 18 22.7599 -0.0738
-8 6 19 14.9064 -0.0201
-8 6 20 -4.2513 -0.1212
-8 6 21 -4.4920 -0.0644
-8 6 22 5.0988 -0.0420
-8 6 23 -2.0713 -0.0542
-8 6 24 -2.4461 0.0971
-8 6 25 -4.9003 0.0977
-8 6 26 -1.5858 -0.0899
-8 6 27 -3.0234 0.4204
-8 6 28 -0.3052 0.2437
-8 6 29 -0.3556 0.2591
-8 8 1 -19.2944 0.0458
-8 8 2 1.0390 -0.0021
-8 8 3 -5.5217 -0.0515
-8 8 4 40.0174 -0.0961
-8 8 5 6.3663 -0.2422
-8 8 6 -10.3902 -0.1658
-8 8 7 -35.6680 -0.0045
-8 8 8 -40.3584 -0.2371
-8 8 9 25.7949 -0.0150
-8 8 10 2.9599 -0.1021
-8 8 11 18.6913 -0.0046
-8 8 12 4.9257 -0.0547
-8 8 13 -17.7612 0.2190
-8 8 14 22.4372 -0.0910
-8 8 15 1.2379 0.1015
-8 8 16 -18.3070 0.0523
-8 8 17 1.2094 0.0054
-8 8 18 5.2398 0.0919
-8 8 19 -9.4854 0.0626
-8 8 20 -1.0212 0.0635
-8 8 21 4.6254 0.0974
-8 8 22 -8.1016 0.1943
-8 8 23 4.4148 0.1952
-8 8 24 -1.3632 0.2498
-8 8 25 -4.7427 -0.1376
-8 8 26 4.3976 0.1675
-8 8 27 5.4648 -0.0749
-8 8 28 1.3041 0.1786
-8 10 1 30.1170 -0.2040
-8 10 2 -10.7704 -0.0302
-8 10 3 6.4824 -0.0618
-8 10 4 -2.9850 0.0809
-8 10 5 -12.2130 -0.0349
-8 10 6 9.0003 0.0970
-8 10 7 -6.1251 0.0580
-8 10 8 16.5132 0.1691
-8 10 9 18.5633 0.0324
-8 10 10 -3.1538 0.0389
-8 10 11 -16.1756 0.0139
-8 10 12 2.4921 0.0308
-8 10 13 20.6973 0.0094
-8 10 14 -12.5055 -0.0421
-8 10 15 -25.3944 0.0538
-8 10 16 -7.1844 0.0110
-8 10 17 11.3808 0.1267
-8 10 18 6.6551 -0.0246
-8 10 19 4.3712 0.1523
-8 10 20 5.5030 -0.0287
-8 10 21 -8.1351 -0.0316
-8 10 22 5.6297 -0.0962
-8 10 23 0.5942 0.1627
-8 10 24 -4.7609 -0.1587
-8 10 25 5.2056 0.0465
-8 10 26 1.6574 0.0367
-8 12 1 -7.5336 -0.0049
-8 12 2 2.1286 -0.0327
-8 12 3 21.5285 0.0757
-8 12 4 -9.7954 0.0118
-8 12 5 8.5992 -0.0239
-8 12 6 4.3353 0.1180
-8 12 7 -17.4832 0.0087
-8 12 8 -5.6297 0.0211
-8 12 9 -5.0102 -0.0304
-8 12 10 -11.9989 0.0751
-8 12 11 20.7538 -0.0744
-8 12 12 22.8039 0.1163
-8 12 13 -23.7500 -0.0433
-8 12 14 -12.8735 0.0839
-8 12 15 7.3933 -0.0114
-8 12 16 14.3239 0.0066
-8 12 17 10.6873 -0.0990
-8 12 18 -4.0693 0.0480
-8 12 19 -5.4617 -0.0827
-8 12 20 -8.6774 -0.1379
-8 12 21 3.4444 -0.0569
-8 12 22 -2.3363 0.0537
-8 12 23 -4.3852 -0.2249
-8 12 24 3.9903 -0.0303
-8 12 25 2.5285 0.2185
-8 14 1 2.9066 0.0781
-8 14 2 14.5677 0.0615
-8 14 3 -9.0206 0.0683
-8 14 4 -4.3133 0.0626
-8 14 5 6.4525 0.0906
-8 14 6 -14.8176 0.0119
-8 14 7 -14.3650 0.0970
-8 14 8 14.6826 -0.0524
-8 14 9 11.3421 -0.0581
-8 14 10 4.9534 -0.1442
-8 14 11 10.5935 -0.0704
-8 14 12 -16.7845 -0.0669
-8 14 13 -6.9129 -0.0315
-8 14 14 3.1087 -0.0019
-8 14 15 -0.5185 0.0209
-8 14 16 5.2366 0.0389
-8 14 17 -5.1362 -0.1404
-8 14 18 -6.1183 0.0061
-8 14 19 -1.3863 -0.0287
-8 14 20 5.1654 -0.1042
-8 14 21 2.0828 -0.0118
-8 14 22 0.9378 0.0641
-8 16 1 -1.0272 -0.0150
-8 16 2 -0.6839 0.0314
-8 16 3 10.3945 0.1530
-8 16 4 -4.9975 -0.0674
-8 16 5 -7.7590 0.0009
-8 16 6 -4.9403 0.0078
-8 16 7 8.3344 -0.1248
-8 16 8 14.2191 -0.1352
-8 16 9 -10.0221 -0.0173
-8 16 10 -3.2022 -0.0693
-8 16 11 0.7785 0.0970
-8 16 12 -3.4339 0.0145
-8 16 13 -0.2028 0.0290
-8 16 14 1.8182 0.0804
-8 16 15 1.1523 0.0622
-8 16 16 -0.4174 -0.0671
-8 16 17 1.0740 -0.0574
-8 16 18 0.2259 -0.1163
-8 16 19 -1.7112 -0.0446
-8 18 1 0.9743 -0.0739
-8 18 2 10.7536 -0.0154
-8 18 3 -9.9578 -0.0763
-8 18 4 -9.3753 -0.0589
-8 18 5 1.6870 -0.0277
-8 18 6 -4.9643 -0.0848
-8 18 7 7.8517 -0.0240
-8 18 8 1.5461 -0.0454
-8 18 9 -8.0243 -0.0885
-8 18 10 4.8580 -0.0104
-8 18 11 5.6674 0.2106
-8 18 12 -3.0448 0.1173
-8 18 13 0.4055 -0.0368
-8 18 14 -4.1523 -0.0882
-8 18 15 0.5144 0.1220
-8 20 3 -1.9518 -0.0232
-8 20 4 0.8252 0.0129
-7 1 1 16.3294 -1.1374
-7 1 2 -3.7073 -1.3460
-7 1 3 30.7640 -0.3147
-7 1 4 -18.3428 -0.3764
-7 1 5 42.7453 0.0976
-7 1 6 49.5292 -0.4678
-7 1 7 -45.6364 1.2329
-7 1 8 11.8154 -0.3357
-7 1 9 -60.1581 1.0767
-7 1 10 -40.3988 -0.2585
-7 1 11 29.5199 0.9978
-7 1 12 6.3437 0.0311
-7 1 13 8.6363 1.3581
-7 1 14 9.3056 0.5952
-7 1 15 -2.4660 1.0861
-7 1 16 -1.9314 0.3957
-7 1 17 17.7485 0.7954
-7 1 18 -6.2414 0.4411
-7 1 19 -10.0275 0.4755
-7 1 20 3.9929 0.7162
-7 1 21 -6.1411 0.1361
-7 1 22 3.5670 0.6189
-7 1 23 2.9795 -0.0027
-7 1 24 1.3551 0.5689
-7 1 25 -12.2947 -0.4772
-7 1 26 -11.2399 0.3706
-7 1 27 9.3989 -0.6542
-7 1 28 3.6192 0.3051
-7 1 29 5.1189 -0.5254
-7 1 30 1.6058 0.2817
-7 3 1 -0.5766 -0.0854
-7 3 2 2.3183 0.6465
-7 3 3 -2.8886 0.6426
-7 3 4 14.6551 0.7900
-7 3 5 -6.4731 0.0839
-7 3 6 -77.7461 0.2931
-7 3 7 17.4922 -0.3661
-7 3 8 25.0950 0.2468
-7 3 9 9.0677 -0.2213
-7 3 10 1.7796 0.1520
-7 3 11 -2.6772 -0.2075
-7 3 12 28.7351 -0.1264
-7 3 13 7.8418 -0.2165
-7 3 14 -8.3344 -0.4143
-7 3 15 -15.8962 -0.2251
-7 3 16 9.2010 -0.5355
-7 3 17 -20.5558 -0.1951
-7 3 18 -33.3910 -0.5340
-7 3 19 20.4093 -0.1151
-7 3 20 12.1247 -0.6751
-7 3 21 5.5730 0.0265
-7 3 22 1.9734 -0.8113
-7 3 23 -7.4416 0.0204
-7 3 24 3.2008 -0.6139
-7 3 25 0.9786 0.1941
-7 3 26 3.3867 -0.3767
-7 3 27 4.2946 0.1785
-7 3 28 4.0598 -0.2644
-7 3 29 -4.5790 -0.2758
-7 5 1 -24.8937 0.0439
-7 5 2 21.0518 -0.1434
-7 5 3 18.9079 -0.1064
-7 5 4 -51.3136 -0.0203
-7 5 5 -13.4304 -0.2475
-7 5 6 95.6379 -0.0077
-7 5 7 23.2673 -0.1104
-7 5 8 -16.8161 0.0454
-7 5 9 -45.4584 -0.1082
-7 5 10 -22.1245 0.0874
-7 5 11 55.3571 -0.1957
-7 5 12 -1.6504 0.1143
-7 5 13 -19.9403 -0.2306
-7 5 14 -18.1774 0.1175
-7 5 15 5.7878 -0.1727
-7 5 16 4.0226 0.0951
-7 5 17 -18.7917 -0.1412
-7 5 18 33.2074 0.0195
-7 5 19 26.6838 -0.0930
-7 5 20 -14.0715 0.1603
-7 5 21 -12.9470 -0.1875
-7 5 22 -1.7445 0.2518
-7 5 23 9.9359 -0.0396
-7 5 24 -0.7342 0.1127
-7 5 25 -9.5114 0.0219
-7 5 26 -3.3984 0.0807
-7 5 27 2.5818 0.1233
-7 5 28 -3.4548 0.0883
-7 5 29 2.2207 -0.0394
-7 7 1 -0.6995 0.1949
-7 7 2 6.5490 0.0471
-7 7 3 -10.4371 0.1270
-7 7 4 25.5708 -0.1235
-7 7 5 68.2710 -0.0325
-7 7 6 -64.8905 -0.2941
-7 7 7 -54.2439 0.0865
-7 7 8 -1.9994 -0.1389
-7 7 9 -10.1011 -0.0719
-7 7 10 51.1157 -0.0533
-7 7 11 4.9360 -0.0538
-7 7 12 -17.4152 -0.0472
-7 7 14 6.1468 0.0555
-7 7 15 12.8258 -0.0120
-7 7 16 -10.9237 0.1908
-7 7 17 -0.6685 0.0039
-7 7 18 1.9145 0.1479
-7 7 19 -9.9749 0.0553
-7 7 20 -9.7054 0.0639
-7 7 21 4.7818 0.0909
-7 7 22 10.0431 0.1002
-7 7 23 -4.6187 0.2423
-7 7 26 7.9589 0.2922
-7 7 27 6.2848 0.0450
-7 7 28 1.1812 -0.5234
-7 9 1 -2.3896 -0.1970
-7 9 2 30.6099 -0.2515
-7 9 3 -6.8808 -0.0662
-7 9 4 9.5499 -0.0538
-7 9 5 -42.9484 0.0238
-7 9 6 -26.7496 0.0586
-7 9 7 46.4863 0.1003
-7 9 8 14.7107 0.0466
-7 9 9 13.0733 0.1922
-7 9 10 4.2494 -0.0214
-7 9 11 -11.3559 0.1580
-7 9 12 -3.1718 0.0046
-7 9 13 2.9990 0.1053
-7 9 14 -8.1700 -0.0158
-7 9 15 -18.3768 0.1082
-7 9 16 -6.1988 -0.1021
-7 9 17 3.2544 0.0813
-7 9 18 19.6679 0.0217
-7 9 19 3.5770 0.0129
-7 9 20 -5.3999 0.0392
-7 9 21 6.3621 0.0009
-7 9 22 -4.6394 0.1917
-7 9 23 1.2443 -0.0726
-7 9 24 0.9547 -0.1417
-7 9 25 1.1562 0.0390
-7 9 26 1.2351 -0.1907
-7 9 27 -3.9312 -0.4163
-7 11 1 41.6901 0.0406
-7 11 2 -7.9199 0.1272
-7 11 3 1.4717 -0.0648
-7 11 4 7.2341 0.0901
-7 11 5 -12.4970 -0.0027
-7 11 6 14.2421 0.1262
-7 11 7 0.2973 0.0891
-7 11 8 -15.2740 -0.0038
-7 11 9 -0.6653 -0.0818
-7 11 10 1.4428 -0.0464
-7 11 11 -5.0157 -0.0351
-7 11 12 4.2757 0.0430
-7 11 13 -5.1273 0.0212
-7 11 14 -15.0542 -0.0164
-7 11 15 15.5612 0.0540
-7 11 16 15.9088 -0.0340
-7 11 17 10.1621 0.0258
-7 11 18 -1.9918 -0.0746
-7 11 19 -13.4348 0.0330
-7 11 20 -2.9856 -0.2234
-7 11 21 -2.9755 -0.0053
-7 11 22 5.0242 -0.1210
-7 11 23 0.5669 -0.1392
-7 11 24 -2.9636 0.0707
-7 11 25 -2.9685 0.0392
-7 13 1 2.7952 -0.0121
-7 13 2 4.0118 0.0781
-7 13 3 2.9063 0.1563
-7 13 4 -24.2459 0.0747
-7 13 5 -11.4270 0.0433
-7 13 6 8.3998 0.0423
-7 13 7 2.4498 -0.0719
-7 13 8 -1.2241 0.0368
-7 13 10 7.5469 -0.0794
-7 13 11 -5.6485 -0.1123
-7 13 12 -3.3210 0.0612
-7 13 13 -13.6152 -0.0366
-7 13 14 12.0803 0.0648
-7 13 15 9.9609 -0.1728
-7 13 16 -14.5038 -0.0464
-7 13 17 -5.3556 -0.0373
-7 13 18 1.5724 -0.0884
-7 13 19 -4.1048 -0.0636
-7 13 20 -0.4118 0.0846
-7 13 21 10.8909 0.0148
-7 13 22 0.2086 -0.1680
-7 13 23 -0.3777 0.1140
-7 15 1 12.2982 0.1351
-7 15 2 -0.2307 0.0025
-7 15 3 -18.3243 0.0084
-7 15 4 1.1819 -0.0566
-7 15 5 10.2314 -0.0212
-7 15 6 4.2483 -0.0319
-7 15 7 -2.2769 -0.0968
-7 15 8 9.7919 -0.1256
-7 15 9 3.0487 -0.0498
-7 15 10 -18.6323 -0.0928
-7 15 11 1.4248 0.1613
-7 15 12 -1.3246 0.0960
-7 15 13 -2.2717 0.0349
-7 15 14 6.8739 0.1722
-7 15 15 -0.6855 -0.0674
-7 15 16 -0.1037 -0.0611
-7 15 17 4.4668 -0.0773
-7 15 18 -2.9746 -0.0260
-7 15 19 -2.9034 0.1734
-7 15 20 5.7796 0.2435
-7 15 21 1.5525 -0.1553
-7 17 1 9.0606 -0.0511
-7 17 2 -13.9256 0.0109
-7 17 3 4.2165 -0.0649
-7 17 4 -3.8339 -0.1630
-7 17 5 -7.1754 -0.0612
-7 17 6 6.5995 -0.1469
-7 17 7 1.0524 0.0263
-7 17 8 -5.6119 0.0310
-7 17 9 -5.9085 -0.0554
-7 17 10 7.5991 0.0796
-7 17 11 4.4810 0.1249
-7 17 12 -5.5586 0.1236
-7 17 13 2.3015 0.1645
-7 17 14 8.9736 -0.3557
-7 17 15 -5.3325 -0.2923
-7 17 16 -6.7833 0.2234
-7 17 17 2.1215 0.0509
-7 19 1 -13.9982 0.0269
-7 19 2 -3.4992 -0.0424
-7 19 3 -0.6190 -0.0009
-7 19 4 -2.9266 0.0151
-7 19 5 9.1168 0.0717
-7 19 6 -0.2429 0.0270
-7 19 7 -3.0258 0.0655
-7 19 8 7.6219 0.0813
-7 19 9 4.6565 0.1534
-7 19 10 -3.6666 -0.0473
-7 19 11 -3.5019 0.1583
-7 19 12 -3.2014 -0.0211
-6 0 2 131.8796 -1.9226
-6 0 4 76.3175 -0.3374
-6 0 6 -2.3614 -0.3240
-6 0 8 -72.1948 0.8532
-6 0 10 -30.9271 1.1960
-6 0 12 49.0193 1.1988
-6 0 14 -35.8479 1.6657
-6 0 16 46.8508 1.4494
-6 0 18 -16.2388 1.4467
-6 0 20 -5.5749 1.2391
-6 0 22 1.3719 0.5253
-6 0 24 1.7661 0.5526
-6 0 26 -15.0812 0.1173
-6 0 28 17.9208 -0.4031
-6 2 2 -2.4328 0.5078
-6 2 3 22.9019 1.0423
-6 2 4 -18.7692 0.5099
-6 2 5 -63.0735 0.9809
-6 2 6 -26.3666 0.0815
-6 2 7 -37.5038 0.7238
-6 2 8 57.5919 -0.2904
-6 2 9 23.9597 0.7640
-6 2 10 -2.0872 -0.6426
-6 2 11 24.2637 0.6185
-6 2 12 4.1085 -0.6396
-6 2 13 -18.0829 0.4510
-6 2 14 0.5275 -0.6961
-6 2 15 19.7825 0.0854
-6 2 16 -32.3455 -0.7958
-6 2 17 -21.6007 -0.1589
-6 2 18 -1.2642 -0.7304
-6 2 19 1.0939 -0.2646
-6 2 20 24.7133 -0.4351
-6 2 21 3.2594 -0.4925
-6 2 22 -5.5853 -0.4233
-6 2 23 -1.8001 -0.4879
-6 2 24 -4.5548 -0.2574
-6 2 25 -1.7376 -0.6146
-6 2 26 7.6418 0.1500
-6 2 27 10.9192 -0.6101
-6 2 28 -4.8648 0.2885
-6 2 29 -6.8062 -0.1818
-6 4 1 6.5367 0.3832
-6 4 2 -1.7824 0.0022
-6 4 4 -17.6292 0.0337
-6 4 5 -31.9986 -0.6073
-6 4 6 31.5942 -0.3338
-6 4 7 104.5676 -0.3754
-6 4 8 -23.6853 0.0659
-6 4 9 -57.2223 -0.3608
-6 4 10 -6.5252 0.1103
-6 4 11 12.1462 -0.3543
-6 4 12 14.1990 -0.1251
-6 4 13 -19.4997 -0.2103
-6 4 14 -15.5659 -0.0028
-6 4 15 -22.7464 -0.0885
-6 4 16 20.6605 -0.1348
-6 4 17 31.9538 0.0562
-6 4 18 0.5613 -0.0981
-6 4 19 20.4052 0.1193
-6 4 20 -3.4708 0.0101
-6 4 21 -18.9418 0.0660
-6 4 22 -1.0358 -0.0473
-6 4 23 1.1553 0.3538
-6 4 24 0.4317 -0.0166
-6 4 25 -0.8751 0.3723
-6 4 26 0.5932 -0.0761
-6 4 27 -4.4076 0.1401
-6 4 28 -1.4049 -0.2217
-6 4 29 -0.4617 -0.0603
-6 6 1 -5.1619 -0.1166
-6 6 2 30.6090 0.0925
-6 6 3 24.2035 0.0771
-6 6 4 -29.0438 0.1169
-6 6 5 -1.5847 -0.0863
-6 6 6 50.3046 0.0257
-6 6 7 -87.8843 -0.0778
-6 6 8 -32.3458 0.1491
-6 6 9 50.0644 -0.0766
-6 6 10 -4.4147 0.0883
-6 6 11 16.9743 -0.0557
-6 6 12 -6.6287 0.0237
-6 6 13 -19.6176 -0.0476
-6 6 14 1.0756 0.1487
-6 6 15 30.2165 -0.0176
-6 6 16 13.8442 0.1170
-6 6 17 -19.6509 0.0918
-6 6 18 -4.4648 0.1151
-6 6 19 -14.3315 0.1708
-6 6 20 -12.1283 0.1309
-6 6 21 7.9182 0.1857
-6 6 22 6.1844 0.0596
-6 6 23 -1.9800 0.1093
-6 6 24 -2.5743 0.1451
-6 6 25 4.8109 0.0596
-6 6 26 0.3775 0.2057
-6 6 28 1.9827 -0.2386
-6 8 2 -5.0950 -0.3711
-6 8 3 0.9039 -0.1497
-6 8 5 8.7693 0.0225
-6 8 6 -41.1767 -0.0519
-6 8 7 19.7497 0.1371
-6 8 8 76.4533 0.0418
-6 8 9 -31.0067 0.1768
-6 8 10 -7.3637 0.0685
-6 8 11 20.2411 -0.0004
-6 8 12 -23.9024 0.1071
-6 8 13 -14.4660 0.0166
-6 8 14 18.2418 0.1339
-6 8 15 -4.6422 0.0459
-6 8 16 -16.9511 0.1364
-6 8 17 5.2498 -0.0421
-6 8 18 -1.0858 0.1084
-6 8 19 9.2256 -0.1215
-6 8 20 8.8144 0.1107
-6 8 21 -0.6412 -0.1274
-6 8 22 1.7269 0.1076
-6 8 23 -0.7673 0.0028
-6 8 24 1.6220 -0.0687
-6 8 25 -5.6056 0.1260
-6 8 26 0.7970 -0.2803
-6 8 27 0.0060 -0.7158
-6 10 1 -8.7529 0.0220
-6 10 2 31.4290 0.1567
-6 10 3 -14.4248 0.1064
-6 10 4 -2.9550 0.0496
-6 10 5 1.7936 0.1370
-6 10 6 6.1989 -0.0051
-6 10 7 30.2268 0.1407
-6 10 8 -20.8083 -0.0245
-6 10 9 -22.0599 -0.0340
-6 10 10 10.5886 -0.0618
-6 10 11 -14.2075 0.0534
-6 10 12 -21.4421 -0.1344
-6 10 13 19.3611 0.0446
-6 10 14 13.4076 -0.0786
-6 10 15 -3.4150 0.0197
-6 10 16 15.0228 -0.0630
-6 10 17 -1.1466 0.0662
-6 10 18 1.5827 -0.1664
-6 10 19 -0.2430 -0.0175
-6 10 20 -9.2423 0.0030
-6 10 21 1.5188 -0.1123
-6 10 22 -1.0457 -0.0798
-6 10 23 -2.0806 -0.1127
-6 10 24 -5.4252 0.0258
-6 10 25 1.8741 -0.4102
-6 10 26 2.6387 -0.4105
-6 12 1 9.6993 0.0332
-6 12 2 -11.4512 -0.0426
-6 12 3 -11.3204 -0.0282
-6 12 4 4.5850 0.1490
-6 12 5 -10.2961 -0.0182
-6 12 6 -4.4238 0.1150
-6 12 7 16.2459 -0.0590
-6 12 8 4.2851 -0.0177
-6 12 9 -14.8074 -0.0312
-6 12 10 2.8174 -0.1774
-6 12 11 3.1160 -0.0036
-6 12 12 4.6787 0.0053
-6 12 13 12.6743 -0.0337
-6 12 14 -6.4624 0.0621
-6 12 15 2.9973 -0.0838
-6 12 16 -11.0739 -0.1840
-6 12 17 -12.7004 0.0673
-6 12 18 6.0641 -0.1177
-6 12 19 1.1320 0.0051
-6 12 20 -1.3348 -0.0555
-6 12 21 1.5767 -0.0458
-6 12 22 3.6092 -0.0415
-6 12 23 -1.5001 0.2514
-6 12 24 3.6543 0.0962
-6 14 1 -6.4647 -0.0060
-6 14 2 -0.1270 0.0526
-6 14 3 -3.5848 -0.0133
-6 14 4 -1.3943 -0.0362
-6 14 5 8.9689 -0.0455
-6 14 6 17.7591 -0.0855
-6 14 7 4.2896 -0.1050
-6 14 8 -24.8286 -0.0234
-6 14 9 3.5929 -0.1700
-6 14 10 12.0417 0.1295
-6 14 11 -15.8367 0.0270
-6 14 12 2.1619 0.0751
-6 14 13 -0.4574 0.1157
-6 14 14 -0.0491 -0.0242
-6 14 15 2.0494 -0.1194
-6 14 16 -2.3969 0.1993
-6 14 17 5.6678 -0.0466
-6 14 18 5.1272 -0.0523
-6 14 19 -3.7256 0.3007
-6 14 20 -2.0970 0.0757
-6 14 21 3.1714 -0.1255
-6 14 22 -1.8448 0.1081
-6 16 1 12.8857 -0.0060
-6 16 2 6.3270 -0.0729
-6 16 3 -13.3950 -0.0054
-6 16 4 8.9379 -0.0920
-6 16 5 2.5703 -0.0471
-6 16 6 -7.7073 -0.0924
-6 16 7 -6.0291 -0.0241
-6 16 8 -0.5189 0.0999
-6 16 9 2.4859 0.0201
-6 16 10 -6.2801 0.0078
-6 16 11 3.5438 0.1261
-6 16 12 5.1611 0.0525
-6 16 13 1.6621 0.0042
-6 16 14 6.3049 -0.0786
-6 16 15 2.1619 -0.2668
-6 16 16 -12.7822 -0.0471
-6 16 17 -4.6533 0.1815
-6 16 18 6.6014 0.3319
-6 16 19 1.9369 0.0598
-6 18 1 6.7547 -0.0234
-6 18 2 -15.6078 -0.0401
-6 18 3 2.0123 -0.0452
-6 18 4 7.2321 -0.0023
-6 18 5 -3.8587 0.0081
-6 18 6 6.3249 0.0548
-6 18 7 1.0893 0.1959
-6 18 8 -2.5187 0.0514
-6 18 9 5.0900 0.1587
-6 18 10 3.5022 0.1309
-6 18 11 0.7673 -0.2756
-6 18 12 -2.2247 -0.0475
-6 18 13 -6.3538 0.1081
-6 18 14 0.9885 -0.2565
-6 18 15 -6.8825 0.1233
-6 20 1 0.5651 -0.0226
-6 20 2 2.7149 -0.0469
-6 20 3 0.7444 0.0335
-6 20 4 -2.4437 0.0057
-6 20 5 6.0113 0.1936
-6 20 6 -1.2258 0.0206
-6 20 7 -4.7345 0.0260
-5 1 2 13.6231 -0.3582
-5 1 4 61.1709 0.6582
-5 1 5 -101.1134 0.2460
-5 1 6 -101.1622 0.7255
-5 1 7 62.9167 0.9320
-5 1 8 27.0980 1.0301
-5 1 9 18.3748 0.0189
-5 1 10 11.1891 0.5069
-5 1 11 7.5749 -0.4808
-5 1 12 0.1448 0.7106
-5 1 13 -13.3830 -0.6385
-5 1 14 -17.5256 0.8959
-5 1 15 22.1853 -0.9049
-5 1 16 24.6104 0.3423
-5 1 17 -50.7423 -1.0367
-5 1 18 -13.8523 0.2521
-5 1 19 20.1526 -1.1883
-5 1 20 0.4437 0.2091
-5 1 21 2.4047 -1.0724
-5 1 22 -3.5407 -0.1456
-5 1 23 2.6673 -0.5934
-5 1 24 0.7698 -0.2049
-5 1 25 2.4718 -0.6774
-5 1 26 2.9342 -0.2242
-5 1 27 1.2572 -0.4285
-5 1 28 2.2744 -0.3420
-5 1 29 -9.8139 0.1490
-5 3 1 11.2505 0.1355
-5 3 2 -2.7448 0.3787
-5 3 3 22.2148 -0.1090
-5 3 4 -20.9852 -0.4464
-5 3 5 -30.4056 -0.0524
-5 3 6 46.6680 -0.8897
-5 3 7 36.1743 -0.2681
-5 3 8 28.1882 -0.7771
-5 3 9 -23.5763 -0.0310
-5 3 10 -31.8538 -0.8089
-5 3 11 -13.9136 0.2215
-5 3 12 -3.7758 -0.8376
-5 3 14 5.8406 -0.7028
-5 3 15 13.9328 0.1338
-5 3 16 -25.0602 -0.6190
-5 3 17 24.2822 0.2801
-5 3 18 36.3065 -0.2757
-5 3 19 -16.6553 0.2989
-5 3 20 -0.3286 -0.1049
-5 3 21 0.6257 0.1844
-5 3 22 -7.0937 -0.0112
-5 3 23 -0.9319 0.1153
-5 3 24 3.4851 0.1232
-5 3 25 -1.8381 0.1839
-5 3 26 -3.0566 0.1898
-5 3 27 1.6518 0.1039
-5 3 28 -5.3979 0.1936
-5 3 29 0.9399 -0.3411
-5 5 1 8.0369 -0.1099
-5 5 2 30.0446 0.0620
-5 5 4 -6.0376 0.0989
-5 5 5 -9.3296 -0.2411
-5 5 6 -21.4156 0.2495
-5 5 7 28.6394 0.1245
-5 5 8 -50.8645 0.3062
-5 5 9 -16.3492 0.0150
-5 5 10 39.8009 0.1603
-5 5 11 -7.0893 -0.0439
-5 5 12 -1.9112 0.2057
-5 5 13 13.5892 0.0472
-5 5 14 10.3872 0.2044
-5 5 15 -8.1225 0.0675
-5 5 16 17.8355 0.1959
-5 5 17 5.9151 0.1434
-5 5 18 -33.4187 0.1513
-5 5 19 -8.2862 0.1543
-5 5 20 0.1078 0.1601
-5 5 21 -6.5248 0.1151
-5 5 22 0.9734 0.1452
-5 5 23 7.4659 0.1195
-5 5 24 -0.9337 0.1529
-5 5 25 1.7345 -0.0142
-5 5 26 9.0011 0.1081
-5 5 27 -5.3827 -0.1080
-5 5 28 0.5279 -0.2452
-5 7 1 24.4073 -0.1698
-5 7 2 -49.9179 -0.1183
-5 7 3 -20.9121 -0.2413
-5 7 4 15.0974 -0.0752
-5 7 5 -34.9162 -0.1601
-5 7 6 45.5775 -0.0265
-5 7 7 0.7727 -0.0886
-5 7 8 0.3872 0.2022
-5 7 9 41.0988 0.0499
-5 7 10 -33.9923 0.1685
-5 7 11 -5.5398 -0.0850
-5 7 12 20.9857 0.0229
-5 7 13 -22.2868 0.0590
-5 7 14 -17.9230 0.0911
-5 7 15 26.7565 0.0804
-5 7 16 1.5837 0.0806
-5 7 17 -22.4866 0.0992
-5 7 18 2.4201 0.0487
-5 7 19 0.9408 0.0745
-5 7 20 9.2600 -0.0710
-5 7 21 10.9669 -0.0052
-5 7 22 2.1559 -0.2347
-5 7 23 -0.5870 0.1160
-5 7 24 -0.2485 -0.1893
-5 7 25 0.0784 0.0419
-5 7 26 -11.7492 -0.1520
-5 7 27 -1.9728 -0.1109
-5 9 1 -19.1826 0.0812
-5 9 2 5.1797 0.0841
-5 9 3 41.4249 0.2254
-5 9 4 -26.1491 0.1024
-5 9 5 19.1811 0.1923
-5 9 6 16.7870 0.0722
-5 9 7 -14.1526 0.1786
-5 9 8 7.6686 0.0059
-5 9 9 -27.3528 -0.0761
-5 9 10 -14.7456 -0.0955
-5 9 11 8.4827 -0.0599
-5 9 12 -18.8349 0.0122
-5 9 13 -0.1108 -0.0833
-5 9 14 51.4327 0.0946
-5 9 15 6.3108 -0.0858
-5 9 16 -30.8513 -0.0356
-5 9 17 7.6590 -0.1620
-5 9 18 -1.0477 -0.0232
-5 9 19 4.3425 -0.2526
-5 9 20 8.8733 0.0432
-5 9 21 -10.4347 -0.1786
-5 9 22 -6.0825 0.0529
-5 9 23 -1.0909 -0.1535
-5 9 24 -4.3816 0.0225
-5 9 25 -4.0301 -0.2855
-5 9 26 8.2552 -0.3428
-5 11 1 -12.5138 0.0176
-5 11 2 -5.1690 0.0084
-5 11 3 -16.6857 0.0260
-5 11 4 6.0606 -0.0129
-5 11 5 12.1936 -0.0308
-5 11 6 -10.4377 -0.0889
-5 11 7 -3.1033 0.0196
-5 11 8 -0.3499 -0.0695
-5 11 9 -10.3592 0.1118
-5 11 10 -4.1161 -0.1183
-5 11 11 16.6568 -0.0227
-5 11 12 16.4267 -0.0597
-5 11 13 21.4100 0.0316
-5 11 14 -7.0539 -0.0914
-5 11 15 -36.2435 -0.0321
-5 11 16 4.3774 -0.0634
-5 11 17 -2.1657 0.0341
-5 11 18 -1.6375 -0.1046
-5 11 19 8.8283 0.0849
-5 11 20 -7.5220 -0.0805
-5 11 21 -2.0262 -0.1157
-5 11 22 5.2191 0.1700
-5 11 23 1.2939 0.0507
-5 11 24 0.6403 -0.1990
-5 11 25 7.5414 -0.0992
-5 13 1 -16.7039 -0.0569
-5 13 2 10.3393 0.0205
-5 13 3 17.2557 -0.0477
-5 13 4 7.1512 0.0182
-5 13 5 0.7585 -0.0910
-5 13 6 -1.3840 -0.0066
-5 13 7 2.0242 -0.0809
-5 13 8 -6.7763 -0.0411
-5 13 9 -15.3211 -0.1093
-5 13 10 18.6602 0.0082
-5 13 11 11.6550 0.0974
-5 13 12 -14.9045 -0.0771
-5 13 13 -6.7810 0.1205
-5 13 14 -9.2761 -0.0103
-5 13 15 8.3829 -0.0074
-5 13 16 3.2294 0.1566
-5 13 17 2.0535 0.0142
-5 13 18 6.3154 0.0346
-5 13 19 -0.9594 0.1768
-5 13 20 0.2365 -0.1537
-5 13 21 -1.7305 0.1472
-5 13 22 0.3321 0.2684
-5 13 23 -1.7256 -0.0095
-5 15 1 2.8851 -0.0894
-5 15 2 13.4073 -0.0971
-5 15 3 3.3695 -0.0156
-5 15 4 -7.0819 0.0188
-5 15 5 -3.7261 -0.0954
-5 15 6 -10.4967 0.0296
-5 15 7 -1.3491 0.0015
-5 15 8 -2.1725 0.0801
-5 15 9 1.3921 0.0516
-5 15 10 4.0829 0.0769
-5 15 11 -3.4670 -0.0873
-5 15 12 5.7807 0.1086
-5 15 13 4.2450 0.0130
-5 15 14 1.2474 -0.1401
-5 15 15 -1.3637 0.0314
-5 15 16 -2.4405 0.0136
-5 15 17 -5.0874 0.0050
-5 15 18 3.4387 0.2834
-5 15 19 2.7637 -0.1463
-5 15 20 -7.8578 -0.4310
-5 17 1 -3.9173 -0.0029
-5 17 2 6.1344 0.0038
-5 17 3 -10.7653 0.0865
-5 17 4 6.9306 -0.0180
-5 17 5 4.4465 0.0471
-5 17 6 -4.2040 0.0071
-5 17 7 4.2441 0.0160
-5 17 8 2.1804 0.1128
-5 17 9 1.4967 0.0949
-5 17 10 5.2960 0.0704
-5 17 11 3.1170 -0.1003
-5 17 12 -1.1097 -0.1203
-5 17 13 -8.0715 0.0414
-5 17 14 -8.1744 0.0781
-5 17 15 3.0471 0.0557
-5 17 16 -0.1725 0.0879
-5 17 17 4.3097 0.0608
-5 19 1 14.8419 -0.0151
-5 19 2 -0.1130 0.0330
-5 19 3 0.9526 0.0067
-5 19 4 4.4430 -0.0436
-5 19 5 -5.9726 0.0832
-5 19 6 -1.9372 0.1842
-5 19 7 0.3562 0.0478
-5 19 8 -4.8592 -0.0289
-5 19 9 -1.5443 -0.0140
-5 19 10 0.7167 -0.2198
-5 19 11 -2.4237 -0.2661
-5 19 12 -6.3333 0.1689
-4 0 8 57.9289 1.4468
-4 0 10 -2.7730 0.8163
-4 0 12 -12.9818 0.2622
-4 0 14 13.2706 0.1552
-4 0 16 -0.9329 -0.6686
-4 0 18 -23.7017 -0.6972
-4 0 20 3.0002 -0.8965
-4 0 22 -2.0838 -1.3205
-4 0 24 10.1695 -0.9388
-4 0 26 2.5901 -0.6423
-4 0 28 -3.7499 -0.7919
-4 2 2 42.5781 -0.0159
-4 2 4 20.1512 -0.6186
-4 2 5 10.8782 -0.0083
-4 2 6 -4.0679 -0.4597
-4 2 8 -9.7194 -0.5455
-4 2 9 -0.1280 -0.9022
-4 2 10 7.7094 -0.5057
-4 2 11 -36.4075 -0.8584
-4 2 12 -40.4918 -0.1158
-4 2 13 26.2302 -0.7773
-4 2 14 28.1445 0.1791
-4 2 15 -0.4040 -1.1004
-4 2 16 5.2874 0.2130
-4 2 17 -15.0446 -0.8788
-4 2 18 14.3626 0.3404
-4 2 19 10.6775 -0.6066
-4 2 20 -15.2083 0.5473
-4 2 21 6.7328 -0.4377
-4 2 22 8.0913 0.6347
-4 2 23 -0.7142 -0.3881
-4 2 24 -6.0141 0.3756
-4 2 25 1.9896 -0.1061
-4 2 26 -1.9432 0.2225
-4 2 27 -4.1943 0.1723
-4 2 28 2.0126 0.2062
-4 2 29 -1.4274 -0.2073
-4 4 1 25.4426 -0.0278
-4 4 2 36.0621 -0.0466
-4 4 4 -52.1560 -0.1593
-4 4 6 14.6305 -0.1746
-4 4 7 -20.4332 0.5712
-4 4 8 14.3804 -0.0042
-4 4 9 -18.9822 0.5776
-4 4 10 -28.6088 -0.0648
-4 4 11 13.2557 0.4618
-4 4 12 39.9014 -0.0515
-4 4 13 27.9091 0.5305
-4 4 14 -4.7054 -0.0846
-4 4 15 -6.6885 0.5631
-4 4 16 -21.2333 -0.0608
-4 4 17 -2.8668 0.5965
-4 4 18 3.6539 0.0517
-4 4 19 -15.6390 0.4531
-4 4 20 1.3140 -0.0460
-4 4 21 0.4865 0.2727
-4 4 22 -7.9075 -0.1110
-4 4 23 1.7120 0.2696
-4 4 24 10.4911 0.0730
-4 4 25 -2.9852 0.1442
-4 4 26 -1.7326 0.1261
-4 4 27 5.0107 0.2610
-4 4 28 -4.4753 -0.1629
-4 6 1 0.5788 -0.1103
-4 6 2 -0.6395 0.0018
-4 6 3 -108.1329 -0.2893
-4 6 4 14.4129 -0.0422
-4 6 5 98.8972 -0.1058
-4 6 6 -39.7375 0.0504
-4 6 7 13.5820 -0.1065
-4 6 8 2.6610 0.1637
-4 6 9 -12.6436 -0.0387
-4 6 10 40.1491 -0.0122
-4 6 11 -2.3215 -0.0043
-4 6 12 -20.9360 0.0169
-4 6 13 -3.7559 0.0874
-4 6 14 -9.5616 0.1195
-4 6 15 -18.4248 -0.0099
-4 6 16 10.9642 0.0479
-4 6 17 11.7699 -0.0730
-4 6 18 -7.6030 0.1128
-4 6 19 -1.5383 0.0172
-4 6 20 3.5641 -0.0468
-4 6 21 12.3063 -0.0508
-4 6 22 7.1047 -0.0041
-4 6 23 1.8929 -0.1983
-4 6 24 -5.5819 0.0754
-4 6 25 -6.7890 -0.1062
-4 6 26 0.7802 -0.0331
-4 6 27 -5.4942 -0.1299
-4 6 28 1.0799 0.3594
-4 8 1 16.4160 0.1057
-4 8 2 -34.4082 0.1389
-4 8 3 33.5351 0.1608
-4 8 4 83.6856 0.1746
-4 8 6 3.0233 0.2551
-4 8 7 13.1856 0.1141
-4 8 8 -40.3550 0.1463
-4 8 9 11.8331 -0.0774
-4 8 10 -4.7974 -0.0210
-4 8 11 -30.8755 -0.1852
-4 8 12 12.2960 0.0601
-4 8 13 22.1622 -0.0813
-4 8 14 -1.8943 -0.0308
-4 8 15 22.6520 0.0184
-4 8 16 1.0970 -0.1361
-4 8 17 -26.5326 -0.1095
-4 8 18 6.0443 -0.1523
-4 8 19 6.3580 -0.1029
-4 8 20 7.4773 -0.1864
-4 8 21 -3.2813 -0.0696
-4 8 22 -16.0150 -0.2433
-4 8 23 -4.3466 0.0407
-4 8 24 0.6962 -0.2447
-4 8 25 5.5854 0.1949
-4 8 26 1.4712 -0.0406
-4 8 27 0.4372 0.1495
-4 10 1 5.4509 0.0808
-4 10 2 -9.2596 0.0382
-4 10 3 9.0311 0.0525
-4 10 4 -22.6728 -0.0221
-4 10 5 5.1626 -0.0912
-4 10 6 6.3194 -0.1863
-4 10 7 -29.6474 -0.0269
-4 10 8 -5.8059 -0.0757
-4 10 9 16.8385 -0.0053
-4 10 10 0.8797 0.0031
-4 10 11 12.6705 -0.0800
-4 10 13 -6.3465 0.0154
-4 10 14 -9.8872 0.0610
-4 10 15 -14.8453 -0.2020
-4 10 16 -27.2933 0.0405
-4 10 17 19.5276 -0.1319
-4 10 18 3.0120 0.0401
-4 10 19 -8.6401 0.0195
-4 10 20 2.7914 0.0408
-4 10 21 -4.4779 -0.0255
-4 10 22 3.0699 0.2218
-4 10 23 8.9122 -0.2445
-4 10 24 6.0785 0.1874
-4 10 25 -2.1682 0.2227
-4 12 1 -16.3283 -0.0841
-4 12 2 8.5286 -0.0531
-4 12 3 22.1184 0.0026
-4 12 4 15.6408 -0.0767
-4 12 5 -9.2467 0.0098
-4 12 6 -16.1854 -0.0936
-4 12 7 -2.6770 0.0051
-4 12 8 14.8496 -0.0351
-4 12 9 10.1281 0.0572
-4 12 10 -8.3722 -0.0873
-4 12 11 10.3659 0.0115
-4 12 12 -6.7141 -0.0956
-4 12 13 -24.3056 0.0940
-4 12 14 -6.6918 -0.0095
-4 12 15 1.8677 0.0945
-4 12 16 23.9386 0.1006
-4 12 17 -0.8033 -0.0300
-4 12 18 -7.5474 0.0812
-4 12 19 6.7049 0.0874
-4 12 20 4.5990 -0.0416
-4 12 21 0.3080 0.3590
-4 12 22 -2.9893 -0.0759
-4 12 23 0.2999 -0.3262
-4 12 24 -6.5546 0.4211
-4 14 1 21.6478 -0.0199
-4 14 2 8.3454 -0.0338
-4 14 3 8.0899 -0.0598
-4 14 4 -18.8177 0.0435
-4 14 5 -21.8548 -0.1139
-4 14 6 2.2199 0.0275
-4 14 7 2.7190 0.0445
-4 14 8 7.5532 0.0346
-4 14 9 -2.8152 0.1402
-4 14 10 -5.4322 0.0569
-4 14 11 2.4648 -0.0369
-4 14 12 2.6134 0.0437
-4 14 13 4.2074 0.0755
-4 14 14 2.0919 -0.0897
-4 14 15 4.6583 0.1222
-4 14 16 -6.8259 -0.0695
-4 14 17 -2.3913 -0.0504
-4 14 18 -0.4622 0.1721
-4 14 19 2.3641 -0.2189
-4 14 20 -0.4287 -0.0472
-4 14 21 -9.0703 0.2959
-4 16 1 -17.2357 -0.0507
-4 16 2 -8.3240 0.0480
-4 16 3 -0.9275 0.0169
-4 16 4 -8.2578 0.0690
-4 16 5 7.9085 0.0609
-4 16 6 6.3550 0.0209
-4 16 7 7.4433 -0.0340
-4 16 8 2.5109 0.1117
-4 16 9 -5.6887 0.0006
-4 16 10 6.2173 0.0255
-4 16 11 9.9145 -0.0382
-4 16 12 -8.2544 -0.0647
-4 16 13 -10.2946 -0.0092
-4 16 14 -0.8094 0.0269
-4 16 15 -2.1182 -0.0225
-4 16 16 5.1703 0.1459
-4 16 17 3.4912 0.1118
-4 16 18 0.6512 -0.3310
-4 18 1 -1.8274 0.0314
-4 18 2 13.2346 0.0458
-4 18 3 7.9099 0.0891
-4 18 4 -1.2094 0.0097
-4 18 5 -2.1864 0.0164
-4 18 6 -4.7840 0.0364
-4 18 7 -6.0370 0.0510
-4 18 8 -0.4158 0.0170
-4 18 9 1.5133 0.0390
-4 18 10 -3.3665 -0.0073
-4 18 11 -10.2640 -0.1930
-4 18 12 -0.4091 -0.1240
-4 18 13 7.5367 -0.0142
-4 18 14 2.0997 0.0772
-4 20 1 -7.0604 0.0503
-4 20 2 3.6920 0.1090
-4 20 3 1.3933 -0.0399
-4 20 4 -7.6676 0.1170
-4 20 5 -9.1600 -0.0827
-4 20 6 0.7210 -0.1784
-4 20 7 9.0007 0.0028
-3 1 5 80.6156 -1.0795
-3 1 7 -72.1931 -0.9191
-3 1 8 -58.1094 0.1765
-3 1 9 24.1220 -1.1065
-3 1 10 31.8087 -0.4484
-3 1 11 -40.6670 -1.2351
-3 1 12 -42.1269 -0.5447
-3 1 13 18.6084 -0.8436
-3 1 14 38.6989 -0.3803
-3 1 15 6.9660 -0.5089
-3 1 16 -20.4725 -0.7361
-3 1 17 4.8834 -0.1086
-3 1 18 2.8503 -0.8109
-3 1 19 6.0446 0.0236
-3 1 20 -0.8991 -0.5271
-3 1 21 1.4514 0.2048
-3 1 22 9.0344 -0.5846
-3 1 23 -1.5010 0.6355
-3 1 24 -4.2338 -0.4134
-3 1 25 -5.0691 0.7022
-3 1 26 2.2158 -0.3518
-3 1 27 3.1532 0.5652
-3 1 28 -0.1890 -0.2688
-3 3 1 40.2271 -0.2872
-3 3 3 -26.8402 -0.4102
-3 3 6 -39.7626 -0.2523
-3 3 7 -32.4511 0.3302
-3 3 8 10.3377 0.1113
-3 3 9 22.8420 0.1123
-3 3 10 -34.1953 0.3563
-3 3 11 -7.1458 0.2021
-3 3 12 49.6540 0.5831
-3 3 13 50.2555 0.1908
-3 3 14 0.2372 0.6624
-3 3 15 -52.8113 0.0829
-3 3 16 -15.4177 0.6286
-3 3 17 5.5729 -0.0696
-3 3 18 2.6068 0.7647
-3 3 19 0.1722 0.0277
-3 3 20 -5.0899 0.7161
-3 3 21 0.8309 -0.1014
-3 3 22 -5.4480 0.5296
-3 3 23 -2.3939 -0.2608
-3 3 24 3.2416 0.5477
-3 3 25 6.9042 -0.1834
-3 3 26 -2.8342 0.3459
-3 3 27 -4.4828 -0.0684
-3 3 28 1.4870 0.1379
-3 5 1 -40.9453 0.1701
-3 5 2 -40.3999 -0.0876
-3 5 3 1.2405 0.1136
-3 5 4 -44.6934 -0.1269
-3 5 5 44.6596 0.1348
-3 5 6 72.5623 0.0463
-3 5 7 -51.5856 0.1582
-3 5 8 0.0394 -0.1520
-3 5 9 13.3930 0.2203
-3 5 10 16.4425 -0.2126
-3 5 11 32.0583 0.1885
-3 5 12 -16.3652 -0.1181
-3 5 13 -41.4156 0.1756
-3 5 14 -29.5370 -0.1381
-3 5 15 4.7253 0.0869
-3 5 16 8.2758 -0.1256
-3 5 17 9.2387 0.1247
-3 5 18 12.3192 -0.1671
-3 5 19 -2.1997 0.1368
-3 5 20 -5.2774 -0.2596
-3 5 21 6.7807 0.0397
-3 5 22 16.2934 -0.2111
-3 5 23 -2.8173 0.0575
-3 5 24 -7.6721 -0.0992
-3 5 25 -3.7545 0.1714
-3 5 26 -3.5290 -0.0586
-3 5 27 3.6290 -0.0387
-3 5 28 1.7655 -0.1759
-3 7 1 45.2625 -0.0569
-3 7 2 50.1752 0.1233
-3 7 3 -50.1303 -0.0177
-3 7 4 42.3440 0.2943
-3 7 5 89.3292 0.0027
-3 7 6 -96.5705 0.1517
-3 7 7 -19.2132 0.1881
-3 7 8 41.5244 0.0723
-3 7 9 -23.1939 -0.0466
-3 7 10 -3.9911 0.0172
-3 7 12 -23.3055 -0.0652
-3 7 13 26.6942 0.0424
-3 7 14 31.9099 -0.1475
-3 7 15 -20.6009 -0.0910
-3 7 16 5.2998 -0.1685
-3 7 17 17.7981 -0.0717
-3 7 18 -13.4694 -0.1193
-3 7 19 -3.6775 -0.1794
-3 7 20 6.7872 -0.0736
-3 7 21 2.5718 -0.1546
-3 7 22 -19.2196 -0.1376
-3 7 23 -11.8376 -0.1127
-3 7 24 10.1510 0.0393
-3 7 25 4.0429 -0.1940
-3 7 26 5.7304 -0.0524
-3 7 27 2.6848 -0.1220
-3 9 1 8.7718 0.1211
-3 9 2 -55.5463 0.0531
-3 9 4 49.1781 -0.0058
-3 9 5 -58.2182 -0.0803
-3 9 6 -22.1140 -0.0810
-3 9 7 26.6468 -0.2119
-3 9 8 -17.3913 -0.0028
-3 9 9 5.4159 -0.1440
-3 9 10 32.3296 -0.0175
-3 9 11 -2.6715 -0.1061
-3 9 12 12.3986 0.0214
-3 9 13 21.5905 -0.0435
-3 9 14 -47.8518 0.0662
-3 9 15 -10.5406 -0.0865
-3 9 16 25.2580 -0.0175
-3 9 17 -16.2691 -0.0200
-3 9 18 0.7871 -0.0530
-3 9 19 -1.0713 0.1753
-3 9 20 -7.4456 -0.0507
-3 9 21 0.4816 0.0981
-3 9 22 6.8936 -0.0338
-3 9 23 13.9513 0.0525
-3 9 24 3.6282 0.3084
-3 9 25 -0.9459 0.4329
-3 9 26 -5.5462 -0.4084
-3 11 1 -14.8176 0.0356
-3 11 2 7.8572 -0.1466
-3 11 3 25.1068 -0.0729
-3 11 4 -11.5829 -0.0207
-3 11 5 -1.5913 -0.0959
-3 11 7 -5.7425 0.0501
-3 11 8 13.0721 -0.0179
-3 11 9 31.4599 0.0378
-3 11 10 -5.6056 0.0499
-3 11 11 -35.2183 -0.0777
-3 11 12 3.4439 0.0304
-3 11 13 -17.0819 0.0211
-3 11 14 -11.3474 0.0315
-3 11 15 24.8938 -0.0157
-3 11 16 1.5402 0.1227
-3 11 17 6.7876 -0.1357
-3 11 18 -6.4656 0.1829
-3 11 19 -2.2702 0.0664
-3 11 20 16.4207 0.1541
-3 11 21 4.8301 0.2242
-3 11 22 -8.6383 -0.1854
-3 11 23 -6.0493 -0.1615
-3 11 24 0.3582 0.5490
-3 13 1 20.6329 -0.0332
-3 13 2 10.6441 -0.0689
-3 13 3 -22.9564 0.0050
-3 13 4 -1.7304 -0.0397
-3 13 5 -15.0296 0.0593
-3 13 6 -4.1407 -0.0685
-3 13 7 20.6589 0.0750
-3 13 8 3.2279 0.0488
-3 13 9 -7.1657 0.1142
-3 13 10 -19.4816 0.0319
-3 13 11 1.3625 0.0566
-3 13 12 12.6433 -0.0233
-3 13 13 3.8809 0.0795
-3 13 14 7.1230 0.0156
-3 13 15 -0.1956 0.0507
-3 13 16 3.2984 -0.0590
-3 13 17 -10.9203 0.0307
-3 13 18 -3.5655 0.0478
-3 13 19 6.5328 -0.1197
-3 13 20 -1.1558 0.1874
-3 13 21 -10.4971 0.0422
-3 13 22 -3.8386 -0.5674
-3 15 1 -0.2055 -0.0487
-3 15 2 -34.0613 -0.0052
-3 15 3 3.8843 0.0653
-3 15 4 3.3476 0.0565
-3 15 5 -2.1508 0.0285
-3 15 6 18.8404 0.0330
-3 15 7 2.2875 0.0532
-3 15 8 3.5413 0.0471
-3 15 9 2.0995 0.0156
-3 15 10 -8.4880 0.0161
-3 15 11 2.1441 -0.0736
-3 15 12 9.0476 -0.1627
-3 15 13 -8.4920 0.0247
-3 15 14 -10.2462 0.0118
-3 15 15 6.4749 -0.0157
-3 15 16 -1.4212 -0.0434
-3 15 17 0.0932 0.0498
-3 15 18 1.6196 -0.1657
-3 15 19 0.9848 -0.0030
-3 15 20 -0.3741 0.4050
-3 17 1 -10.6049 0.1124
-3 17 2 5.0198 0.1120
-3 17 3 15.8672 -0.0122
-3 17 4 -0.4415 0.1350
-3 17 5 -1.9153 0.0080
-3 17 6 5.6774 -0.0096
-3 17 7 -1.5243 0.0660
-3 17 8 -14.1958 -0.0091
-3 17 9 -7.5990 -0.0399
-3 17 10 -0.8216 0.0458
-3 17 11 2.0078 -0.1093
-3 17 12 -2.6578 -0.1188
-3 17 13 2.0907 -0.1402
-3 17 14 7.8723 0.0866
-3 17 15 -0.9115 0.1938
-3 17 16 0.2816 0.0167
-3 19 1 -8.5046 -0.0219
-3 19 2 0.5104 0.0160
-3 19 3 5.3406 0.0108
-3 19 4 -8.9313 0.0499
-3 19 5 -4.5855 0.0230
-3 19 6 0.5335 -0.2830
-3 19 7 -1.8458 -0.0687
-3 19 8 8.4099 0.0089
-3 19 9 4.0792 -0.1748
-3 19 10 -1.9359 -0.0166
-3 19 11 4.6377 -0.0988
-2 0 4 15.5400 0.3889
-2 0 6 85.9560 -1.2758
-2 0 8 -69.2470 -0.8945
-2 0 10 38.2806 -1.5040
-2 0 12 -59.3639 -1.7236
-2 0 14 24.6923 -1.3389
-2 0 16 4.4251 -1.3738
-2 0 18 10.7797 -0.8100
-2 0 20 15.8623 -0.3996
-2 0 22 -12.5339 -0.4550
-2 0 24 -4.0543 0.1815
-2 0 26 4.6986 0.5047
-2 0 28 2.4470 0.6805
-2 2 4 -42.7025 -0.2403
-2 2 5 18.0519 -0.7620
-2 2 6 4.2828 0.5628
-2 2 7 -67.6756 -0.4456
-2 2 8 -34.5362 0.5732
-2 2 9 44.1742 -0.6247
-2 2 10 20.2034 0.5968
-2 2 11 -37.9611 -0.1719
-2 2 12 34.8917 0.7660
-2 2 13 38.9953 0.2175
-2 2 14 -7.0761 0.7559
-2 2 15 -11.4830 0.2824
-2 2 16 -36.2967 0.5881
-2 2 17 8.4837 0.4625
-2 2 18 19.9093 0.2646
-2 2 19 -3.2941 0.5780
-2 2 20 -17.2023 0.2442
-2 2 21 -10.2789 0.5599
-2 2 22 6.7017 0.2187
-2 2 23 -1.3696 0.6763
-2 2 24 2.3539 -0.1171
-2 2 25 5.9558 0.6268
-2 2 26 0.8408 -0.2186
-2 2 27 -5.6939 0.4838
-2 2 28 -2.9177 -0.5957
-2 4 2 -48.9181 0.0444
-2 4 3 -19.2103 0.5439
-2 4 4 43.2860 0.2639
-2 4 5 -13.3595 0.2779
-2 4 7 23.4599 0.2365
-2 4 8 16.4975 -0.0992
-2 4 10 -9.3121 0.0855
-2 4 11 22.8325 0.1110
-2 4 12 -4.9668 0.1459
-2 4 13 -48.2152 -0.0223
-2 4 14 -19.4500 0.0413
-2 4 15 -16.0903 -0.2734
-2 4 16 21.1367 0.0302
-2 4 17 31.9893 -0.1307
-2 4 18 -5.2552 0.1077
-2 4 19 -13.8240 -0.2325
-2 4 20 6.5886 0.1219
-2 4 21 9.8072 -0.2771
-2 4 22 0.1471 -0.0101
-2 4 23 7.8276 -0.3379
-2 4 24 -4.5216 0.2374
-2 4 25 -6.0331 -0.4129
-2 4 26 -0.6759 0.0953
-2 4 27 0.4819 -0.1780
-2 4 28 5.0081 0.1247
-2 6 1 46.7260 0.0608
-2 6 2 46.5002 -0.1585
-2 6 3 45.0353 0.0643
-2 6 5 -10.6527 0.2689
-2 6 6 53.9643 -0.1145
-2 6 7 -46.3742 0.0975
-2 6 8 -3.3739 -0.0862
-2 6 9 19.3915 -0.0145
-2 6 10 -23.7028 -0.0417
-2 6 11 -23.8855 0.0997
-2 6 12 -2.9841 -0.1622
-2 6 13 13.8258 -0.0308
-2 6 14 15.6298 -0.1876
-2 6 15 16.2693 -0.0682
-2 6 16 1.5140 -0.1188
-2 6 17 4.8269 -0.1092
-2 6 18 -1.7866 -0.1167
-2 6 19 -6.2852 -0.1732
-2 6 20 -1.1875 -0.1455
-2 6 21 -8.6359 -0.1299
-2 6 22 0.8138 -0.1438
-2 6 23 -7.7616 0.0137
-2 6 24 -3.1803 -0.0976
-2 6 25 11.3519 0.0322
-2 6 26 -0.6600 -0.3540
-2 6 27 0.5678 -0.3861
-2 8 1 14.3931 0.1227
-2 8 2 -49.7598 0.1517
-2 8 3 -51.7049 0.0333
-2 8 4 10.7179 0.0802
-2 8 5 37.4039 -0.1545
-2 8 6 -55.8803 0.0106
-2 8 7 -2.9983 -0.1429
-2 8 8 40.9584 -0.1508
-2 8 9 -11.8727 -0.0664
-2 8 10 -2.2318 -0.1284
-2 8 11 30.3232 -0.0132
-2 8 12 -2.6684 -0.0700
-2 8 13 -11.2190 0.0021
-2 8 14 5.8947 -0.1287
-2 8 15 -24.1237 0.0012
-2 8 16 9.0628 -0.0402
-2 8 17 16.1817 0.1773
-2 8 18 -24.2476 -0.0646
-2 8 19 -4.9763 0.1489
-2 8 20 0.5455 -0.0355
-2 8 21 3.9120 0.0872
-2 8 22 8.8665 0.1707
-2 8 23 6.9608 0.0136
-2 8 24 7.9452 0.2384
-2 8 25 -7.3167 -0.1087
-2 8 26 -4.3525 -0.1069
-2 10 1 -28.4237 -0.0485
-2 10 2 -21.9857 -0.1267
-2 10 3 26.4565 -0.1188
-2 10 4 19.1099 0.0343
-2 10 5 -22.6015 -0.0989
-2 10 6 14.9991 -0.0145
-2 10 7 21.0921 -0.0454
-2 10 8 2.0030 -0.0035
-2 10 9 -3.3609 -0.0484
-2 10 10 0.5679 0.1568
-2 10 11 -21.2678 -0.0291
-2 10 12 -27.9947 0.1146
-2 10 13 18.2593 0.0548
-2 10 14 -6.4802 0.0317
-2 10 15 3.6945 -0.0191
-2 10 16 26.0827 0.0261
-2 10 17 -17.2083 0.0352
-2 10 18 -2.4389 0.1766
-2 10 19 8.9062 0.0186
-2 10 20 5.6599 -0.0283
-2 10 21 5.4515 0.2315
-2 10 22 -1.3761 -0.1397
-2 10 23 -6.7250 0.2773
-2 10 24 -11.3347 0.1833
-2 10 25 -0.2489 -0.5835
-2 12 1 -27.7070 0.0345
-2 12 2 8.7451 -0.0968
-2 12 3 3.2305 0.0375
-2 12 4 -20.0132 -0.0911
-2 12 5 14.8442 -0.0199
-2 12 6 -4.4000 0.0529
-2 12 7 -0.8455 0.0370
-2 12 8 4.9325 0.1125
-2 12 9 -15.4020 0.0049
-2 12 10 -8.6192 0.0663
-2 12 11 -6.6548 0.0874
-2 12 12 22.6764 0.0144
-2 12 13 8.9539 -0.0419
-2 12 14 -1.9660 0.0595
-2 12 15 12.8251 -0.0334
-2 12 16 -11.2059 0.0370
-2 12 17 -4.2347 0.0279
-2 12 18 -2.4634 0.1461
-2 12 19 0.8357 -0.0289
-2 12 20 -0.9155 0.1075
-2 12 21 -7.1709 -0.2512
-2 12 22 -3.5828 -0.2453
-2 12 23 2.3001 0.3926
-2 14 1 3.4423 0.0322
-2 14 2 -3.8290 -0.0126
-2 14 3 -26.3638 0.0531
-2 14 4 27.9055 0.0534
-2 14 5 13.0875 0.1043
-2 14 6 -5.3464 0.0201
-2 14 7 6.0263 0.0984
-2 14 8 -5.2217 -0.0216
-2 14 9 4.1637 0.0138
-2 14 10 0.2710 -0.0663
-2 14 11 -1.4936 -0.0997
-2 14 12 -0.1194 -0.0540
-2 14 13 4.7622 -0.0038
-2 14 14 -2.9851 -0.0386
-2 14 15 -13.6602 0.0315
-2 14 16 5.3078 -0.0970
-2 14 17 -1.9450 -0.0521
-2 14 18 1.7248 0.0166
-2 14 19 5.9175 0.0225
-2 14 20 -1.6306 -0.0190
-2 14 21 0.2672 -0.3491
-2 16 1 4.5845 0.0681
-2 16 2 -6.2659 0.1023
-2 16 3 18.2934 0.0654
-2 16 4 8.1766 0.0427
-2 16 5 -6.5628 0.0420
-2 16 6 2.5255 0.0059
-2 16 7 -1.9206 0.0608
-2 16 8 -11.1667 -0.1010
-2 16 9 -12.6805 -0.0974
-2 16 10 -0.7251 0.0281
-2 16 11 3.8643 -0.0757
-2 16 12 9.7641 -0.0350
-2 16 13 -4.7078 0.0587
-2 16 14 -9.3334 -0.0269
-2 16 15 11.2980 0.1860
-2 16 16 3.2822 -0.1601
-2 16 17 -1.7654 -0.1184
-2 16 18 -0.0137 0.2112
-2 18 1 -4.0002 0.0658
-2 18 2 2.4224 -0.0090
-2 18 3 -5.5113 0.0164
-2 18 4 -0.8453 -0.0391
-2 18 5 0.0376 -0.1383
-2 18 6 -1.3680 -0.0295
-2 18 7 -3.7877 -0.1801
-2 18 8 -3.0568 -0.0441
-2 18 9 10.3187 -0.1297
-2 18 10 8.3502 -0.2497
-2 18 11 6.2542 0.1812
-2 18 12 -2.2001 0.2967
-2 18 13 -5.6264 -0.1075
-2 18 14 3.7636 0.2052
-2 20 1 4.9286 -0.1203
-2 20 2 0.2322 -0.0460
-2 20 3 4.4332 -0.0830
-2 20 4 3.7508 -0.1309
-2 20 5 0.6064 -0.0652
-2 20 6 1.3813 -0.2394
-2 20 7 -2.8629 0.1844
-1 1 4 11.5161 -0.7893
-1 1 5 -34.9331 -0.6718
-1 1 6 -35.7109 -0.6537
-1 1 7 0.1944 0.1378
-1 1 8 14.2992 -0.6018
-1 1 9 -31.6791 0.7350
-1 1 10 -6.4893 -0.8064
-1 1 11 52.4044 0.7803
-1 1 12 6.8116 -0.7255
-1 1 13 -12.2581 1.0330
-1 1 14 -13.9653 -0.0425
-1 1 15 9.1944 1.0676
-1 1 16 17.2353 -0.1916
-1 1 17 -10.8139 1.3219
-1 1 18 6.8495 -0.0806
-1 1 19 -7.2701 0.8706
-1 1 20 -5.2174 0.2690
-1 1 21 -22.8834 0.4884
-1 1 22 -12.3800 0.3535
-1 1 23 23.1942 0.6326
-1 1 24 6.5846 0.4163
-1 1 25 -3.0229 0.3809
-1 1 26 0.0723 0.2854
-1 1 27 -2.7225 -0.0126
-1 1 28 -1.8165 0.7130
-1 3 1 6.2543 -0.0511
-1 3 3 -11.9238 0.2898
-1 3 4 13.7552 0.9621
-1 3 5 -4.7316 0.2949
-1 3 6 -42.1828 0.6211
-1 3 7 29.5554 -0.0740
-1 3 8 43.2238 0.6774
-1 3 9 19.3879 -0.2340
-1 3 10 11.8037 0.7191
-1 3 11 -41.7393 -0.1513
-1 3 12 -18.7553 0.6056
-1 3 13 -8.3900 -0.2092
-1 3 14 -10.4863 0.3575
-1 3 15 19.0314 -0.2644
-1 3 16 -3.2330 0.1455
-1 3 17 4.9175 -0.3700
-1 3 18 1.4493 0.0360
-1 3 19 -10.1014 -0.1289
-1 3 20 -4.4370 -0.1134
-1 3 21 14.4681 0.0099
-1 3 22 15.2960 -0.2616
-1 3 23 -5.7896 -0.1549
-1 3 24 -0.0464 -0.1946
-1 3 25 -1.7317 0.0106
-1 3 26 -2.6719 -0.4156
-1 3 27 -0.1907 -0.0275
-1 5 1 27.6111 0.1992
-1 5 2 69.2730 -0.0968
-1 5 3 11.3055 0.0345
-1 5 4 -15.9073 -0.1719
-1 5 5 -55.3770 -0.0581
-1 5 6 23.3428 -0.0754
-1 5 7 63.4769 -0.1554
-1 5 8 -34.1434 -0.1426
-1 5 9 -35.4970 0.0123
-1 5 10 -22.5841 -0.2102
-1 5 12 11.0830 -0.1707
-1 5 13 11.0294 -0.1631
-1 5 14 21.3888 -0.1670
-1 5 15 4.3875 -0.1758
-1 5 16 3.1548 -0.0973
-1 5 17 3.8423 -0.0543
-1 5 18 -2.2565 -0.1382
-1 5 19 -9.3609 -0.2214
-1 5 20 3.1992 -0.0619
-1 5 21 -1.4486 -0.1966
-1 5 22 -15.0102 -0.0919
-1 5 23 8.2179 -0.0782
-1 5 24 2.1570 -0.2336
-1 5 25 -5.4586 -0.0686
-1 5 26 0.8161 0.0434
-1 5 27 -1.1036 -0.4205
-1 7 1 39.3681 0.3345
-1 7 2 -64.4199 0.0516
-1 7 3 -41.7273 0.2057
-1 7 4 -6.2661 0.0458
-1 7 5 -8.0614 0.0318
-1 7 6 25.9680 -0.2146
-1 7 7 -7.3953 0.0429
-1 7 8 -4.5202 -0.2504
-1 7 9 4.2389 -0.0501
-1 7 10 8.3610 -0.0120
-1 7 11 13.7619 -0.0008
-1 7 12 14.5436 -0.0469
-1 7 13 -11.8847 -0.0456
-1 7 14 -19.2828 -0.0853
-1 7 15 14.0296 -0.0453
-1 7 16 0.2332 0.0217
-1 7 17 -8.5693 0.0152
-1 7 18 -12.9457 0.1619
-1 7 19 -4.9279 -0.0726
-1 7 20 11.0952 0.1123
-1 7 21 -3.1273 0.0730
-1 7 22 11.4208 0.2766
-1 7 23 9.6287 -0.0659
-1 7 24 -10.1648 0.3207
-1 7 25 -0.3684 -0.1198
-1 7 26 0.0259 -0.4476
-1 9 1 -43.1873 -0.2203
-1 9 2 0.8768 -0.1373
-1 9 4 -9.4120 -0.0735
-1 9 5 13.0280 -0.0664
-1 9 6 39.4735 0.0108
-1 9 7 12.7499 -0.0760
-1 9 8 -30.4964 0.0234
-1 9 9 -2.1923 0.0614
-1 9 10 -5.1051 0.0063
-1 9 11 -10.0448 0.2056
-1 9 12 -9.8503 -0.0151
-1 9 13 -15.8114 0.0711
-1 9 14 31.7730 0.0042
-1 9 15 6.3363 0.1550
-1 9 16 -15.9235 0.0026
-1 9 17 4.1932 0.2113
-1 9 18 2.8285 0.0203
-1 9 19 11.5154 0.0538
-1 9 20 -2.4742 -0.0597
-1 9 21 -2.3247 0.2359
-1 9 22 2.3924 -0.1186
-1 9 23 -8.0353 0.0970
-1 9 24 -2.3290 -0.0253
-1 9 25 -3.8872 -0.3717
-1 11 1 0.6591 0.1026
-1 11 2 -16.1391 0.0420
-1 11 3 10.4224 0.0532
-1 11 4 11.6077 0.0094
-1 11 5 6.8800 -0.0733
-1 11 6 0.6538 0.1321
-1 11 7 -42.2071 -0.0752
-1 11 8 -0.7856 0.0454
-1 11 9 6.5137 0.0112
-1 11 10 -10.8216 0.0896
-1 11 11 20.4081 0.0769
-1 11 12 2.7455 0.1130
-1 11 13 14.3849 -0.1001
-1 11 14 4.5232 -0.0191
-1 11 15 -9.3455 0.0257
-1 11 16 4.0654 -0.0001
-1 11 17 -6.7034 0.0596
-1 11 18 -1.1471 0.0998
-1 11 19 -6.5677 -0.1402
-1 11 20 -2.8811 -0.0748
-1 11 21 -0.4446 0.0892
-1 11 22 0.1282 0.0488
-1 11 23 3.5001 0.0322
-1 13 1 -28.5302 0.0072
-1 13 2 27.1831 0.0775
-1 13 3 14.0948 0.0064
-1 13 4 -20.4940 0.0025
-1 13 5 14.5614 0.1054
-1 13 6 -3.1337 -0.0137
-1 13 7 -0.0799 0.1101
-1 13 8 9.2678 0.0496
-1 13 9 -8.0335 -0.1153
-1 13 10 13.1353 0.0605
-1 13 11 1.8327 -0.0974
-1 13 12 -10.7038 -0.0252
-1 13 13 -5.8032 -0.0027
-1 13 14 10.0339 -0.1180
-1 13 15 -3.9766 -0.0223
-1 13 16 -20.0861 -0.0158
-1 13 17 9.4036 -0.0680
-1 13 18 4.2609 0.1535
-1 13 19 3.5569 -0.1916
-1 13 20 2.6360 -0.2304
-1 13 21 1.0385 -0.1522
-1 15 1 20.4358 0.1088
-1 15 2 16.2848 0.0848
-1 15 3 -9.9246 0.0689
-1 15 4 11.7755 -0.0209
-1 15 5 2.5178 -0.0167
-1 15 6 -10.6925 0.0022
-1 15 7 -4.4004 -0.0514
-1 15 8 -9.3710 -0.0724
-1 15 9 -7.0843 0.0037
-1 15 10 3.4658 -0.1894
-1 15 11 8.6522 0.1041
-1 15 12 -5.5458 0.1918
-1 15 13 5.2363 -0.1715
-1 15 14 -3.1279 0.0483
-1 15 15 -10.7210 0.1204
-1 15 16 16.6078 -0.2214
-1 15 17 5.1661 0.0383
-1 15 18 -1.6270 0.2079
-1 15 19 -2.7987 -0.1956
-1 17 1 0.1311 0.0005
-1 17 2 -2.8362 -0.0386
-1 17 3 -0.7668 -0.0856
-1 17 4 -7.6618 -0.0084
-1 17 5 -2.6355 -0.0966
-1 17 6 -7.9003 -0.1278
-1 17 7 -3.0633 -0.0376
-1 17 8 8.2896 -0.1046
-1 17 9 11.7246 -0.0440
-1 17 10 12.9968 -0.0577
-1 17 11 -7.6670 0.0692
-1 17 12 -7.4201 0.2056
-1 17 13 1.3317 0.1063
-1 17 14 3.4768 -0.1714
-1 17 15 7.1027 -0.0303
-1 17 16 -2.0775 -0.1693
-1 19 1 2.7150 0.0221
-1 19 2 3.4881 -0.0213
-1 19 3 -8.1880 -0.0582
-1 19 4 10.0144 -0.1877
-1 19 5 4.2808 -0.1127
-1 19 6 -4.0414 0.0626
-1 19 7 4.7653 -0.0957
-1 19 8 -1.4047 0.2372
-1 19 9 -2.3845 0.1005
-1 19 10 -3.3498 0.0999
-1 19 11 -6.9248 0.4743
0 0 4 6.5384 -0.7843
0 0 6 -21.3015 -1.3613
0 0 8 12.1971 -0.4191
0 0 10 -42.9644 0.0148
0 0 12 83.6192 0.3114
0 0 14 -49.3942 0.8814
0 0 16 37.1425 0.8454
0 0 18 -24.6088 1.2048
0 0 20 -10.5302 1.4467
0 0 22 -7.7803 0.7725
0 0 24 14.9343 0.7414
0 0 26 -9.5377 0.7284
0 2 0 -77.3500 -0.2965
0 2 2 11.8799 0.3999
0 2 3 33.3470 0.3624
0 2 4 10.5061 0.4204
0 2 5 11.5798 0.6894
0 2 6 -34.0046 0.5494
0 2 7 -8.7892 0.8964
0 2 8 83.8019 0.3552
0 2 9 2.2652 0.8144
0 2 10 -36.0268 -0.1384
0 2 11 29.1648 0.8468
0 2 12 -41.9730 -0.2870
0 2 13 -37.6642 0.9781
0 2 14 24.4140 -0.2870
0 2 15 21.6952 0.7568
0 2 16 5.8166 -0.4107
0 2 17 -23.4598 0.5036
0 2 18 -9.6138 -0.6995
0 2 19 -1.0827 0.3873
0 2 20 14.0809 -0.6440
0 2 21 6.7373 0.2049
0 2 22 1.4731 -0.4291
0 2 23 6.5488 -0.0094
0 2 24 -3.4459 -0.1740
0 2 25 -2.3818 -0.2702
0 2 26 -0.8063 -0.0392
0 2 27 3.3113 -0.0649
0 4 1 60.4170 0.3469
0 4 2 47.5905 0.2677
0 4 3 25.8910 -0.0318
0 4 4 -14.1453 0.1972
0 4 5 -32.5186 -0.4793
0 4 6 -19.8132 -0.1489
0 4 7 84.1641 -0.4663
0 4 8 6.8993 0.0242
0 4 9 -99.7658 -0.5015
0 4 10 -9.5559 0.0686
0 4 11 7.3778 -0.4782
0 4 12 18.1179 0.0293
0 4 13 35.3540 -0.5576
0 4 14 -0.3339 0.1266
0 4 15 6.5780 -0.5550
0 4 16 1.3511 -0.1222
0 4 17 -16.4912 -0.3618
0 4 18 -4.2954 0.0719
0 4 19 22.1381 -0.3523
0 4 20 -2.4827 0.1025
0 4 21 -13.9180 -0.2109
0 4 22 1.3225 -0.1688
0 4 23 -2.2846 0.0179
0 4 24 3.0124 -0.2079
0 4 25 -4.4975 -0.1491
0 4 26 -4.7896 -0.1518
0 4 27 1.6374 -0.3959
0 6 0 35.5566 0.0782
0 6 1 -18.9399 0.0700
0 6 2 4.5687 0.0721
0 6 3 -63.8248 0.1225
0 6 4 -25.1020 -0.0096
0 6 5 25.3880 0.0282
0 6 6 18.9307 -0.1046
0 6 7 -2.4622 -0.0088
0 6 8 -32.4947 0.0309
0 6 9 6.9880 -0.0443
0 6 10 21.0135 -0.0273
0 6 11 30.3115 0.0007
0 6 12 8.9392 -0.0663
0 6 13 -20.8596 -0.0169
0 6 14 -6.8868 -0.0234
0 6 15 3.4148 0.0837
0 6 16 -10.1893 -0.0021
0 6 17 -18.7002 0.0518
0 6 18 9.0805 0.0167
0 6 19 -1.0431 0.0880
0 6 20 -1.0803 0.0454
0 6 21 16.1176 0.1641
0 6 22 -7.7552 -0.0631
0 6 23 -1.2206 0.1329
0 6 24 5.5422 0.2397
0 6 25 -6.0175 0.2967
0 6 26 2.9074 -0.3985
0 8 0 -44.1537 -0.0856
0 8 1 -22.8566 -0.0678
0 8 3 20.3850 -0.1426
0 8 5 -12.1231 -0.1031
0 8 6 17.7684 -0.1219
0 8 7 38.7234 0.0628
0 8 8 -28.1578 -0.0437
0 8 9 -45.8130 0.2113
0 8 10 36.4370 0.0289
0 8 11 3.7590 0.1271
0 8 12 -30.6763 0.0604
0 8 13 -0.5798 -0.0165
0 8 14 1.9991 0.1316
0 8 15 13.4645 0.0719
0 8 16 -8.1696 0.1514
0 8 17 -4.1125 0.0730
0 8 18 16.1336 0.1322
0 8 19 12.2336 -0.0817
0 8 20 2.1364 0.2817
0 8 21 -23.4391 0.0465
0 8 22 -5.4343 0.0855
0 8 23 12.4407 -0.1618
0 8 24 -4.8519 0.0484
0 8 25 0.1239 -0.4239
0 10 0 -29.5057 -0.1253
0 10 1 9.9079 -0.1066
0 10 2 36.1285 0.0944
0 10 3 -1.2496 0.0360
0 10 4 -13.2740 0.0816
0 10 5 5.2072 0.0878
0 10 6 14.3190 0.0664
0 10 7 -34.9902 0.0649
0 10 8 -58.5756 0.0780
0 10 9 46.3254 -0.0251
0 10 10 31.6570 -0.0544
0 10 11 -19.4761 0.1177
0 10 12 14.4896 -0.0900
0 10 13 -4.5802 0.0668
0 10 14 11.9765 -0.0795
0 10 15 6.5295 0.1137
0 10 16 -17.4852 -0.0107
0 10 17 1.9290 0.0300
0 10 18 4.9243 -0.1131
0 10 19 -10.2729 -0.0847
0 10 20 -17.1305 -0.0642
0 10 21 7.7075 0.1018
0 10 22 10.2821 -0.1899
0 10 23 -2.3371 0.1210
0 10 24 2.6958 -0.1541
0 12 0 -21.1041 0.0753
0 12 1 5.0549 0.0275
0 12 2 5.6617 0.0872
0 12 3 12.2667 0.0199
0 12 4 -7.5751 0.0714
0 12 5 -20.5952 -0.0056
0 12 6 4.0883 0.0127
0 12 7 -3.4819 -0.0385
0 12 8 30.1704 0.0827
0 12 9 17.0215 -0.0367
0 12 10 -23.0905 0.0846
0 12 11 9.8628 -0.0276
0 12 12 -10.4688 0.0349
0 12 13 -10.7917 -0.1078
0 12 14 6.9568 -0.0993
0 12 15 -4.2731 -0.0078
0 12 16 -11.5734 -0.0955
0 12 17 1.6122 0.0067
0 12 18 11.0442 -0.0154
0 12 19 -2.6473 -0.2614
0 12 20 7.4851 0.0167
0 12 21 1.1948 0.1539
0 12 22 -0.8638 -0.2223
0 14 0 2.5834 0.0745
0 14 1 22.6497 0.0833
0 14 2 16.5887 0.0265
0 14 3 -2.7105 0.0324
0 14 4 -19.9886 0.0069
0 14 5 10.4983 -0.0492
0 14 6 6.4670 -0.0974
0 14 7 -6.9071 0.0015
0 14 8 -10.2764 -0.0791
0 14 9 -9.3932 -0.0465
0 14 10 10.4010 0.0230
0 14 11 -0.5743 0.0050
0 14 12 -4.0240 0.0647
0 14 13 1.8164 -0.1788
0 14 14 8.3766 0.0213
0 14 15 -5.4903 0.0860
0 14 16 -1.3078 -0.0514
0 14 17 17.4054 0.1838
0 14 18 -4.8630 -0.1222
0 14 19 -4.5596 -0.4219
0 14 20 -3.2494 0.3213
0 16 0 5.4061 -0.0927
0 16 1 0.2376 -0.0745
0 16 2 -0.9147 -0.0262
0 16 3 -9.2784 -0.1029
0 16 4 -6.5891 -0.0895
0 16 5 -11.1141 -0.0950
0 16 6 -4.9615 -0.1018
0 16 7 4.8482 0.0187
0 16 8 12.6281 0.0549
0 16 9 9.3829 0.0583
0 16 10 1.9221 -0.0342
0 16 11 1.8441 0.1070
0 16 12 -12.7796 -0.0014
0 16 13 1.9700 -0.0923
0 16 14 10.7141 0.0457
0 16 15 -3.1793 -0.1981
0 16 16 -0.5240 0.1537
0 16 17 -3.7334 0.2033
0 18 0 13.7002 -0.0553
0 18 1 6.8475 -0.1007
0 18 2 -6.4675 -0.0374
0 18 3 -4.0093 -0.0880
0 18 4 -4.5674 -0.0001
0 18 5 11.0784 -0.0097
0 18 6 8.5543 -0.0092
0 18 8 -0.4735 0.0568
0 18 9 -6.4482 0.1963
0 18 10 -4.9049 0.1233
0 18 11 -11.4380 0.0128
0 18 12 0.1333 -0.1776
0 18 13 13.5778 0.0281
0 20 0 -1.1302 -0.2730
0 20 1 -14.9454 0.0606
0 20 2 -0.7292 -0.0910
0 20 3 3.3099 0.1496
0 20 4 2.7195 0.3717
0 20 5 -6.4447 -0.0704
0 20 6 -1.8685 0.0391
1 1 2 -75.7711 -0.6807
1 1 3 3.5731 1.1872
1 1 4 6.1591 -0.1159
1 1 5 25.2630 0.7705
1 1 6 12.2507 0.0794
1 1 7 -6.0690 1.2204
1 1 8 -4.1133 0.8034
1 1 9 46.8764 0.8006
1 1 10 -2.8270 0.4369
1 1 11 -35.6205 0.6310
1 1 12 19.2558 0.4518
1 1 13 -24.1888 0.2773
1 1 14 -10.1990 0.9372
1 1 15 6.7434 -0.1931
1 1 16 -2.4659 0.6828
1 1 17 -9.8451 -0.1099
1 1 18 -16.3808 0.5698
1 1 19 23.8436 -0.4745
1 1 20 9.6763 0.4739
1 1 21 3.3913 -0.8586
1 1 22 3.2280 0.2487
1 1 23 -6.5947 -0.7035
1 1 24 -1.1081 0.3471
1 1 25 1.2663 -0.7465
1 1 26 -1.4838 0.1164
1 1 27 2.7825 0.4181
1 3 1 -1.0816 0.1115
1 3 3 47.1740 0.2134
1 3 4 27.3909 0.2004
1 3 5 -6.5367 -0.2230
1 3 6 -19.0930 -0.2560
1 3 7 -17.8803 -0.1781
1 3 8 51.2726 -0.5360
1 3 9 -37.2416 -0.2388
1 3 10 -77.0217 -0.6274
1 3 11 52.5847 -0.1238
1 3 12 22.7066 -0.6692
1 3 13 -3.6979 0.0449
1 3 14 11.6999 -0.6922
1 3 15 -6.8687 0.0766
1 3 16 5.3045 -0.8619
1 3 17 1.7393 0.0665
1 3 18 1.6284 -0.6848
1 3 19 0.2188 0.0660
1 3 20 11.4370 -0.5346
1 3 21 -7.7738 0.3061
1 3 22 -15.6996 -0.5078
1 3 23 5.3293 0.2804
1 3 24 2.0398 -0.1920
1 3 25 -3.1154 0.0312
1 3 26 -5.5805 -0.0044
1 5 0 4.2981 0.0835
1 5 1 22.5256 -0.2305
1 5 2 -20.8838 0.2458
1 5 3 4.5027 -0.0138
1 5 4 -39.7075 -0.1278
1 5 5 -20.0528 -0.2205
1 5 6 9.8615 0.0751
1 5 7 36.7321 -0.1302
1 5 8 -24.4000 0.2910
1 5 9 -36.4195 -0.1424
1 5 10 65.0986 0.1694
1 5 11 22.9926 -0.1205
1 5 12 -16.5211 0.1240
1 5 13 -6.3917 -0.1069
1 5 14 -11.6718 0.1795
1 5 15 1.9771 -0.1571
1 5 16 -2.6471 0.2517
1 5 17 -22.2571 -0.0405
1 5 18 -7.5913 0.2270
1 5 19 31.0018 0.0555
1 5 20 -5.3078 0.2479
1 5 21 -16.2899 -0.0917
1 5 22 14.8744 0.1814
1 5 23 -4.9685 -0.0089
1 5 24 -3.3905 0.1248
1 5 25 6.7131 -0.0638
1 5 26 3.9671 0.1128
1 7 0 38.1946 -0.1780
1 7 1 -39.4501 -0.1138
1 7 3 7.6307 -0.0058
1 7 4 12.9432 -0.2018
1 7 5 35.2213 -0.1997
1 7 6 4.4091 -0.0749
1 7 7 -25.5431 0.0502
1 7 8 2.5194 0.0880
1 7 9 12.7845 0.0707
1 7 10 -19.9135 0.0380
1 7 11 12.4764 -0.0349
1 7 12 -7.3297 0.1329
1 7 13 -23.4518 0.0535
1 7 14 7.7339 0.2328
1 7 15 -0.4145 0.1159
1 7 16 -8.7883 0.0241
1 7 17 5.4838 0.1505
1 7 18 33.2973 0.0650
1 7 19 2.9297 0.1291
1 7 20 -20.0245 0.0659
1 7 21 0.9056 0.0670
1 7 22 -10.2020 -0.1207
1 7 23 1.0013 0.4489
1 7 24 14.3236 -0.0116
1 7 25 -4.8183 -0.2098
1 9 0 -16.7914 -0.1383
1 9 2 28.5985 -0.0105
1 9 3 15.7091 0.0563
1 9 4 -8.1944 0.0514
1 9 5 -20.9292 0.1870
1 9 6 -28.4476 0.0328
1 9 7 9.2854 0.2381
1 9 8 5.6068 0.1096
1 9 9 -24.4510 0.0013
1 9 10 43.2228 -0.0844
1 9 11 9.4685 0.0032
1 9 12 -31.7288 -0.1378
1 9 13 16.6606 0.0569
1 9 14 1.5665 0.0498
1 9 15 0.9434 -0.0438
1 9 16 8.3637 0.0621
1 9 17 -0.8911 -0.2072
1 9 18 -8.6266 0.0075
1 9 19 -9.9327 -0.0745
1 9 20 -3.0577 0.0644
1 9 21 -4.8795 -0.0987
1 9 22 8.2070 -0.1778
1 9 23 10.5173 -0.1975
1 9 24 -4.7360 0.2428
1 11 0 7.3227 0.1083
1 11 1 0.6696 0.0746
1 11 2 3.4502 0.0716
1 11 3 -19.9730 0.1325
1 11 4 -6.8023 0.0648
1 11 5 -1.1633 0.0018
1 11 6 2.2696 -0.0281
1 11 7 23.1521 0.0230
1 11 8 -2.3335 -0.0282
1 11 9 23.9798 0.0046
1 11 10 3.9538 -0.0474
1 11 11 -38.5642 0.0089
1 11 12 8.2164 -0.0159
1 11 13 -1.0749 0.0605
1 11 14 -6.7027 -0.0996
1 11 15 0.4544 0.0711
1 11 16 -7.9680 -0.1937
1 11 17 -2.1319 0.0000
1 11 18 12.4887 -0.1246
1 11 19 6.9522 -0.1779
1 11 20 -8.4275 0.2431
1 11 21 4.5176 -0.1267
1 11 22 5.1895 -0.3894
1 13 0 -22.9684 0.0275
1 13 1 5.3631 -0.0438
1 13 2 6.2607 -0.0045
1 13 3 -5.5612 -0.0175
1 13 4 4.5021 0.0740
1 13 5 -2.4887 -0.1199
1 13 6 13.0896 -0.0063
1 13 7 -3.2314 -0.0092
1 13 8 -10.2894 -0.0292
1 13 9 -5.4361 -0.0766
1 13 10 -9.7943 0.0013
1 13 11 10.0680 -0.1224
1 13 12 -2.8117 -0.0005
1 13 13 1.1395 -0.0822
1 13 14 4.6077 0.0261
1 13 15 4.7670 -0.0009
1 13 16 3.2652 0.0037
1 13 17 4.6444 0.1537
1 13 18 2.2767 -0.2632
1 13 19 -13.2192 -0.0013
1 13 20 -0.4497 0.3482
1 13 21 2.2934 -0.1290
1 15 0 -0.7135 -0.0527
1 15 1 9.0249 -0.0745
1 15 2 -13.3846 -0.0946
1 15 3 -3.4087 -0.0424
1 15 4 -2.9743 -0.0603
1 15 5 -6.2655 -0.0227
1 15 6 -8.7246 -0.0774
1 15 7 8.2248 0.0180
1 15 8 14.0274 0.0295
1 15 9 3.9445 0.0392
1 15 10 -2.8536 0.1080
1 15 11 -6.4478 -0.0162
1 15 12 10.8563 -0.0414
1 15 14 -3.3459 0.0697
1 15 15 2.8648 -0.0983
1 15 16 -6.4840 0.1751
1 15 17 -2.7793 0.1131
1 15 18 -3.0836 -0.4219
1 17 0 4.1025 -0.0226
1 17 1 3.9048 -0.0746
1 17 2 -5.8090 -0.1330
1 17 3 -8.2187 0.0672
1 17 4 5.9953 0.0537
1 17 5 5.4803 -0.0949
1 17 6 17.7139 0.0807
1 17 7 6.4291 0.1642
1 17 8 -12.7629 0.0167
1 17 9 -9.7947 0.0892
1 17 10 -0.6199 -0.0334
1 17 11 4.9200 -0.0776
1 17 12 -6.2545 -0.0733
1 17 13 -2.0980 -0.0931
1 17 14 5.5362 0.1676
1 17 15 -6.1953 0.0738
1 19 0 4.7307 -0.0359
1 19 1 -9.2735 -0.0636
1 19 2 -18.1616 -0.0034
1 19 3 10.3112 -0.0115
1 19 4 8.6350 0.3249
1 19 5 -1.2480 0.2121
1 19 6 -4.9060 -0.0178
1 19 7 -5.0379 0.1850
1 19 8 -2.0491 -0.1329
1 19 9 0.9775 -0.1454
1 19 10 1.6396 0.0373
2 0 2 107.6495 0.1538
2 0 4 -60.2549 0.9884
2 0 6 1.7570 1.1733
2 0 8 -2.6482 1.4825
2 0 10 51.6317 1.4465
2 0 12 -31.8358 1.2255
2 0 14 -22.3172 1.2399
2 0 18 22.5107 0.3028
2 0 20 14.8932 0.1867
2 0 22 -3.4250 -0.5483
2 0 24 3.7328 -0.5309
2 0 26 -6.8083 -0.8581
2 2 0 -45.9064 0.5576
2 2 4 10.4512 -0.4990
2 2 5 20.4404 0.5086
2 2 6 9.5203 -0.5031
2 2 7 -5.0329 0.2279
2 2 8 -41.8325 -0.5739
2 2 10 9.9563 -0.7535
2 2 11 -44.5077 -0.3402
2 2 12 14.7967 -0.6814
2 2 13 0.5031 -0.3389
2 2 14 5.7319 -0.4313
2 2 15 -0.3121 -0.7197
2 2 16 5.5416 -0.1657
2 2 17 25.0245 -0.6811
2 2 18 3.1742 -0.1556
2 2 19 -1.3872 -0.5979
2 2 20 -17.0777 -0.0602
2 2 21 -0.4818 -0.7077
2 2 22 4.5878 0.2795
2 2 23 -2.6318 -0.5615
2 2 24 -3.6456 0.2099
2 2 25 -7.2899 -0.3996
2 2 26 3.6978 0.6968
2 4 0 38.6229 -0.2625
2 4 1 36.6222 -0.0693
2 4 2 -45.4132 -0.1850
2 4 3 -9.6263 -0.0846
2 4 4 14.1193 -0.1766
2 4 5 -44.5725 -0.3459
2 4 6 -7.4730 -0.0610
2 4 7 6.7545 -0.0616
2 4 8 33.2416 -0.0024
2 4 9 3.0378 0.0623
2 4 10 -18.9698 -0.0798
2 4 11 30.9570 0.1331
2 4 12 -4.8349 -0.0482
2 4 13 -13.6394 0.2903
2 4 14 0.2132 -0.0747
2 4 15 -0.2604 0.2769
2 4 16 -4.3019 -0.1676
2 4 17 -5.8364 0.3979
2 4 18 -1.3440 -0.0365
2 4 19 -10.2523 0.3621
2 4 20 12.0759 -0.0071
2 4 21 -1.5538 0.2697
2 4 22 -8.8899 -0.1331
2 4 23 6.6297 0.5045
2 4 24 -2.3543 -0.0235
2 4 25 7.6728 0.0974
2 4 26 6.3723 -0.3077
2 6 0 -20.2061 0.0483
2 6 1 32.0331 -0.2100
2 6 2 -26.2728 0.0664
2 6 3 8.9046 -0.1993
2 6 4 3.6563 0.0708
2 6 5 21.9616 -0.1341
2 6 6 26.8407 0.0572
2 6 7 -10.7942 0.0283
2 6 8 -29.3639 0.1679
2 6 9 15.6652 -0.1014
2 6 10 20.6653 0.0721
2 6 11 -43.3763 -0.0049
2 6 12 -5.7289 0.1233
2 6 13 11.5851 0.0925
2 6 14 -7.8306 0.2170
2 6 15 -6.9923 0.0782
2 6 16 6.4705 0.0958
2 6 17 17.8692 0.1330
2 6 18 1.9710 0.1341
2 6 19 7.9796 0.1259
2 6 20 -10.7175 0.0525
2 6 21 -13.0502 -0.0084
2 6 22 15.8035 0.1681
2 6 23 1.8531 -0.2171
2 6 24 -1.8118 0.2641
2 6 25 1.0223 0.1999
2 8 0 82.3596 -0.2042
2 8 1 -10.0611 -0.0479
2 8 2 -9.6433 -0.0540
2 8 3 27.7712 0.1846
2 8 4 -8.6446 -0.0586
2 8 5 -34.7414 0.0847
2 8 6 -19.7499 0.1590
2 8 8 38.4621 0.1751
2 8 9 29.8292 -0.0259
2 8 10 -51.2483 -0.0281
2 8 11 8.0721 -0.0730
2 8 12 23.0054 0.0794
2 8 13 -13.5869 -0.0280
2 8 14 8.1055 0.0498
2 8 15 7.8318 -0.1417
2 8 16 3.8524 0.0126
2 8 17 -3.1115 -0.1605
2 8 18 -7.2498 -0.0266
2 8 19 -12.4006 -0.0757
2 8 20 -4.2497 -0.2025
2 8 21 15.4870 -0.0032
2 8 22 1.4112 -0.1657
2 8 23 -8.1846 0.2364
2 8 24 1.2309 -0.0563
2 10 0 8.2440 0.0725
2 10 1 -9.8942 0.1492
2 10 2 -18.3837 0.0650
2 10 3 -27.1421 0.1576
2 10 4 -15.2420 0.1492
2 10 5 35.1853 -0.0163
2 10 6 15.2148 -0.0635
2 10 7 8.1944 0.1124
2 10 8 31.8438 -0.1165
2 10 9 -37.4891 -0.0468
2 10 10 -11.8885 -0.0784
2 10 11 18.4970 -0.1054
2 10 12 -17.6225 0.0005
2 10 13 5.8817 0.1016
2 10 14 -0.7345 0.0156
2 10 15 -13.4281 -0.0143
2 10 16 -1.2100 -0.1616
2 10 17 5.8775 -0.0964
2 10 18 0.9471 0.0505
2 10 19 7.0443 -0.0838
2 10 20 7.4556 0.1628
2 10 21 -7.8656 -0.3229
2 10 22 -1.4494 -0.2544
2 10 23 6.7622 0.4498
2 12 0 15.2274 0.0834
2 12 1 -34.9098 -0.0898
2 12 2 -12.5948 0.0329
2 12 3 12.8047 0.0402
2 12 4 30.8537 -0.0978
2 12 5 13.9431 0.0056
2 12 6 -23.9322 -0.0685
2 12 7 1.6562 -0.0282
2 12 9 -12.1005 -0.0517
2 12 10 14.0434 -0.1537
2 12 11 -6.7671 -0.0044
2 12 12 5.3729 -0.0717
2 12 13 1.9273 0.0409
2 12 14 -0.9951 0.0445
2 12 15 7.0681 -0.0060
2 12 16 14.9542 -0.1445
2 12 17 -4.2449 0.0085
2 12 18 -5.4587 -0.1221
2 12 19 1.9632 0.2602
2 12 20 -10.6730 0.2845
2 12 21 2.8941 -0.5020
2 14 0 -28.3154 -0.0551
2 14 1 -0.4249 -0.0196
2 14 2 8.4042 -0.0797
2 14 3 -4.3275 -0.0920
2 14 4 9.7950 0.0819
2 14 5 -10.6756 -0.1162
2 14 6 -13.9695 0.0473
2 14 7 2.0012 -0.0050
2 14 8 17.2628 -0.0292
2 14 9 6.4087 0.0268
2 14 10 -10.2316 0.0049
2 14 11 2.0299 -0.0434
2 14 12 3.3684 0.1770
2 14 13 8.4665 0.0971
2 14 14 -8.0725 0.0345
2 14 15 -4.7352 0.0389
2 14 16 -4.9490 0.0329
2 14 17 -6.3194 -0.0474
2 14 18 6.0502 -0.0014
2 14 19 -1.7512 0.4666
2 16 0 3.9379 -0.0981
2 16 1 4.2570 -0.0051
2 16 2 -3.2795 -0.0493
2 16 3 2.8451 0.0415
2 16 4 5.0930 0.0394
2 16 5 8.2030 0.0139
2 16 6 4.9041 0.0322
2 16 7 6.0607 0.0372
2 16 8 -11.6145 0.0058
2 16 9 -9.4071 -0.0446
2 16 10 7.5173 0.0114
2 16 11 -0.3171 0.0125
2 16 12 0.0699 0.0021
2 16 13 -9.7488 -0.0773
2 16 14 -4.4507 0.1008
2 16 15 7.1459 0.0840
2 16 16 0.2711 -0.1307
2 18 0 -5.6964 0.0811
2 18 1 -0.9017 0.0076
2 18 2 -2.9823 -0.0065
2 18 3 -3.4838 0.1649
2 18 4 13.0510 0.0418
2 18 5 -5.6728 0.1053
2 18 6 -10.9710 0.0925
2 18 7 -2.1845 0.0705
2 18 8 1.7695 0.0542
2 18 9 0.8456 -0.1982
2 18 10 0.1415 -0.2189
2 18 11 3.1633 0.1451
2 18 12 1.4111 0.1234
2 20 0 -4.6866 0.1763
2 20 1 1.4931 0.0494
2 20 2 1.2337 0.1059
2 20 3 12.6787 0.0723
2 20 4 3.4354 0.1835
2 20 5 -6.0723 -0.1209
3 1 2 112.7631 0.9826
3 1 3 -1.7600 0.3047
3 1 4 -90.3623 0.4112
3 1 5 9.0787 -0.4737
3 1 6 35.8062 0.4251
3 1 7 -3.7416 -0.6067
3 1 8 -24.7523 0.8391
3 1 9 6.3401 -0.9212
3 1 10 41.4916 0.3649
3 1 11 -9.8331 -1.0513
3 1 12 -36.4712 -0.0908
3 1 13 -10.8958 -1.1465
3 1 14 -4.9424 0.0879
3 1 15 43.7340 -1.2214
3 1 16 8.2351 -0.1457
3 1 17 2.5891 -0.7442
3 1 18 19.1956 -0.4199
3 1 19 -17.8756 -0.3489
3 1 20 -16.4531 -0.3247
3 1 21 2.1398 -0.5627
3 1 22 10.1138 -0.4839
3 1 23 -2.9384 -0.0570
3 1 24 -1.3841 -0.2594
3 1 25 -8.7401 0.1452
3 1 26 -6.4862 -0.7261
3 3 1 107.1954 -0.4200
3 3 2 23.7506 -0.7164
3 3 3 -162.2668 -0.2868
3 3 5 76.8503 0.0474
3 3 6 -16.9760 -0.5227
3 3 7 -10.9779 0.1864
3 3 8 9.5652 -0.5356
3 3 9 29.5622 0.1787
3 3 10 3.3938 -0.4460
3 3 11 -45.0244 0.2771
3 3 12 -3.7502 -0.1179
3 3 13 25.0414 0.2838
3 3 14 24.8789 -0.0300
3 3 15 -17.6146 0.2988
3 3 16 -16.5182 0.1208
3 3 17 3.4476 0.1059
3 3 18 -5.4006 0.3536
3 3 19 -7.3437 0.0246
3 3 20 -6.4595 0.4038
3 3 21 13.4762 0.0625
3 3 22 0.0622 0.1576
3 3 23 -4.4466 -0.0784
3 3 24 0.8776 0.4505
3 3 25 0.2098 0.1764
3 5 0 18.9332 -0.1491
3 5 1 -23.0248 -0.0093
3 5 2 -62.5143 0.0150
3 5 3 2.9824 0.0459
3 5 4 67.9233 0.0374
3 5 6 16.1069 0.0711
3 5 7 -4.2343 0.0920
3 5 8 -28.2113 0.1338
3 5 9 3.2552 0.0687
3 5 10 0.9306 0.1224
3 5 11 -14.1934 0.1440
3 5 12 -10.7519 0.1150
3 5 13 17.0180 0.1455
3 5 14 -8.9855 0.0478
3 5 15 -7.7447 0.1016
3 5 16 8.2657 0.0944
3 5 17 16.9773 0.2506
3 5 18 11.2660 0.0014
3 5 19 -21.9823 0.1750
3 5 20 1.1571 0.0178
3 5 21 11.1028 -0.0357
3 5 22 0.6518 0.2308
3 5 23 3.4647 0.0814
3 5 24 -5.0201 -0.1047
3 5 25 -0.6445 0.4149
3 7 0 -30.3160 -0.0752
3 7 1 57.6925 -0.2495
3 7 2 7.7272 0.0458
3 7 3 2.4343 -0.0362
3 7 4 7.9737 0.2272
3 7 5 -25.4189 -0.0928
3 7 6 -47.3704 0.1712
3 7 7 2.4699 0.0155
3 7 8 27.3240 0.0730
3 7 9 17.1588 -0.0053
3 7 10 -12.9842 0.0172
3 7 11 -35.4273 0.0077
3 7 12 33.4791 -0.0063
3 7 13 21.4387 0.0744
3 7 14 -11.6292 -0.0666
3 7 15 6.2322 -0.0584
3 7 16 8.1315 -0.1024
3 7 17 -4.1065 0.0217
3 7 18 -25.6509 -0.2105
3 7 19 -4.3946 -0.0729
3 7 20 16.3129 -0.2154
3 7 21 2.6819 -0.0390
3 7 22 -1.8088 -0.3383
3 7 23 -7.2787 0.0999
3 7 24 -4.8877 0.5885
3 9 0 47.6232 0.1005
3 9 1 -12.8880 0.2077
3 9 2 -31.0411 0.0918
3 9 3 -13.9158 0.1811
3 9 4 -20.0014 0.0330
3 9 5 3.9194 0.0427
3 9 6 68.3028 -0.0416
3 9 7 11.5478 -0.0690
3 9 8 -28.0315 -0.0049
3 9 9 9.1875 -0.1117
3 9 10 -34.1742 0.0014
3 9 11 7.0904 -0.1208
3 9 12 32.3359 0.0544
3 9 13 -19.3603 -0.1037
3 9 14 -10.2607 0.0275
3 9 15 -0.8977 -0.1185
3 9 16 -6.4958 -0.0475
3 9 17 -0.5472 -0.0521
3 9 18 8.6728 0.0617
3 9 19 6.3633 -0.2041
3 9 20 2.4311 0.1342
3 9 21 2.4579 -0.1166
3 9 22 -5.1342 0.0390
3 9 23 -3.4359 0.3649
3 11 0 -3.3371 -0.0081
3 11 1 2.8277 -0.0582
3 11 2 -14.5732 -0.0180
3 11 4 34.5899 -0.0732
3 11 5 35.6153 -0.0299
3 11 6 -26.6538 -0.0762
3 11 7 -55.6379 -0.0221
3 11 8 16.8871 -0.0895
3 11 9 -6.5518 -0.0464
3 11 10 -8.1710 -0.1086
3 11 11 28.8621 0.0012
3 11 12 -7.3681 0.0501
3 11 13 -8.0852 0.0108
3 11 14 7.1018 0.0295
3 11 15 5.6043 -0.0861
3 11 16 8.0355 -0.0751
3 11 17 9.4588 0.0805
3 11 18 -13.6283 -0.0540
3 11 19 -4.3388 0.0890
3 11 20 9.7093 -0.0060
3 11 21 -6.7026 -0.0777
3 13 0 -3.2315 -0.0619
3 13 1 -13.4094 -0.0088
3 13 2 6.7619 0.0444
3 13 3 18.5359 -0.0912
3 13 4 -3.9665 -0.0262
3 13 5 -15.6629 -0.0569
3 13 6 -25.7304 -0.1283
3 13 7 13.8436 0.0578
3 13 8 16.3901 -0.0054
3 13 9 1.9657 0.0592
3 13 10 5.7315 0.0011
3 13 11 -6.6382 0.1149
3 13 12 0.2194 0.0780
3 13 13 4.5846 0.0799
3 13 14 2.8886 0.0865
3 13 15 -10.1269 0.0510
3 13 16 -2.7929 -0.1071
3 13 17 -10.7499 0.0704
3 13 18 0.3457 0.2731
3 13 19 12.1280 0.2033
3 13 20 -5.5651 -0.1192
3 15 0 8.3756 -0.0110
3 15 1 3.4914 -0.0355
3 15 2 8.1885 -0.0246
3 15 3 6.5831 0.0527
3 15 4 1.7267 0.0654
3 15 5 -10.2063 -0.0862
3 15 6 7.1661 0.0872
3 15 7 8.8957 -0.0305
3 15 8 -2.1967 0.0447
3 15 9 -10.0809 0.0020
3 15 10 -3.2895 -0.0996
3 15 11 8.3043 0.1263
3 15 12 -5.0274 0.0071
3 15 13 -3.4871 -0.0886
3 15 14 -5.7940 0.1545
3 15 15 3.1984 -0.0902
3 15 16 5.2864 -0.2763
3 15 17 3.7069 0.0997
3 17 0 1.8263 0.0354
3 17 1 -0.4248 0.0919
3 17 2 9.6705 0.0209
3 17 3 -2.6399 0.0254
3 17 4 -16.7805 0.0137
3 17 5 1.8511 0.0910
3 17 6 -3.1273 0.0727
3 17 7 -3.7934 -0.0703
3 17 8 3.3418 0.0832
3 17 9 0.5494 -0.0210
3 17 10 -2.7320 -0.0232
3 17 11 -1.0199 -0.0047
3 17 12 5.7293 0.0173
3 17 13 2.8577 0.0990
3 17 14 -1.9322 0.0501
3 19 0 -2.0535 0.0731
3 19 1 -2.3790 0.0886
3 19 2 1.9916 0.1301
3 19 3 -3.5806 0.0769
3 19 4 6.1776 -0.0898
3 19 5 0.7744 0.0606
3 19 6 -0.6207 -0.2049
3 19 7 6.6597 -0.1078
3 19 8 -0.2911 0.0293
3 19 9 -6.7032 -0.2926
4 0 0 271.4544 3.0961
4 0 4 49.1967 0.8630
4 0 6 5.4561 0.0330
4 0 8 -19.7913 -0.0466
4 0 10 11.7261 -0.8230
4 0 12 -17.1590 -1.0038
4 0 14 12.8138 -0.9370
4 0 16 42.3686 -1.4887
4 0 18 -25.1332 -1.2389
4 0 20 -3.2996 -0.7196
4 0 22 11.4136 -0.7432
4 0 24 -15.5084 -0.4945
4 2 0 -8.3418 -0.1344
4 2 2 25.5288 -0.5612
4 2 3 27.1358 -0.7492
4 2 4 -100.3810 -0.3613
4 2 5 30.8837 -0.7089
4 2 6 69.2285 -0.1474
4 2 7 -31.1206 -0.5801
4 2 8 -6.4427 0.2264
4 2 9 11.0173 -0.9262
4 2 10 -7.0628 0.4191
4 2 11 -6.2938 -0.8225
4 2 12 -3.7571 0.4255
4 2 13 20.5321 -0.4693
4 2 14 10.2833 0.4708
4 2 15 9.2124 -0.3913
4 2 16 -34.0192 0.7544
4 2 17 -24.7856 -0.2461
4 2 18 19.8155 0.6873
4 2 19 2.1933 0.0102
4 2 20 -10.1850 0.3363
4 2 21 4.9658 0.1088
4 2 22 7.6321 0.1730
4 2 23 -11.0394 0.4004
4 2 24 3.2358 -0.0051
4 2 25 6.8176 -0.0162
4 4 0 -12.6130 -0.0292
4 4 1 -8.2932 -0.2714
4 4 2 -20.0264 -0.2873
4 4 4 76.9410 0.1577
4 4 5 102.5935 0.4260
4 4 6 -60.2709 0.0515
4 4 7 -33.5730 0.3077
4 4 8 1.0712 -0.0942
4 4 9 -12.9143 0.4839
4 4 10 9.4665 -0.0222
4 4 11 6.2458 0.5356
4 4 12 -2.9712 -0.0182
4 4 13 -7.5073 0.3721
4 4 14 6.8658 0.0082
4 4 15 -20.2833 0.2204
4 4 16 3.1216 -0.0430
4 4 17 27.7528 0.3241
4 4 18 2.2952 -0.0894
4 4 19 -8.0168 0.2053
4 4 20 -5.3152 0.2187
4 4 21 11.9921 -0.2687
4 4 22 2.6133 0.0576
4 4 23 -3.6655 0.2399
4 4 24 -0.3018 0.2050
4 4 25 -7.0533 0.3655
4 6 0 -29.0096 -0.1177
4 6 1 -11.5021 -0.1501
4 6 2 24.8816 -0.0596
4 6 3 28.6915 -0.0495
4 6 4 23.7117 0.0530
4 6 5 -46.5644 0.0714
4 6 6 -39.6571 -0.0784
4 6 7 -8.1694 0.0811
4 6 8 16.1922 -0.0437
4 6 9 17.2640 0.0642
4 6 10 -0.1240 0.0860
4 6 11 -6.6807 -0.0490
4 6 12 -3.2265 -0.0487
4 6 13 32.7038 -0.1137
4 6 14 -3.0525 -0.0838
4 6 15 -5.9726 -0.0562
4 6 16 9.9179 0.0801
4 6 17 -11.9976 -0.1380
4 6 18 -10.4566 -0.0472
4 6 19 -7.2327 -0.2351
4 6 20 8.0189 -0.0670
4 6 21 8.1847 -0.1287
4 6 22 -11.3467 -0.2451
4 6 23 -7.0147 -0.1096
4 6 24 -0.0989 0.4602
4 8 0 -10.5422 0.2665
4 8 1 16.4111 0.0781
4 8 2 -3.7733 0.2195
4 8 3 -10.3156 0.1115
4 8 4 -11.1693 0.1756
4 8 5 -3.2051 -0.0129
4 8 6 12.8351 0.0613
4 8 7 43.6745 -0.2301
4 8 8 -10.1457 -0.0018
4 8 9 -30.7375 -0.0810
4 8 10 23.5796 -0.0557
4 8 11 -0.6082 0.0181
4 8 12 6.9488 -0.1140
4 8 13 -1.4137 -0.0362
4 8 14 -22.2207 -0.1533
4 8 15 -6.4888 -0.0095
4 8 16 -1.6772 -0.1321
4 8 17 5.7383 0.1316
4 8 18 6.4184 -0.2429
4 8 19 1.6846 -0.0154
4 8 20 3.0442 -0.0351
4 8 21 -1.6581 -0.0027
4 8 22 0.5812 0.0440
4 8 23 2.6346 0.6456
4 10 0 0.6830 0.0087
4 10 1 15.5792 -0.0529
4 10 2 28.0312 -0.1117
4 10 3 -7.9912 -0.0594
4 10 4 1.6322 -0.1033
4 10 5 11.5623 -0.0911
4 10 6 7.5557 -0.0726
4 10 7 -34.6089 -0.0237
4 10 8 -42.9961 -0.0119
4 10 9 42.0147 -0.0534
4 10 10 8.6683 0.1080
4 10 11 -17.3313 -0.0717
4 10 12 12.0554 0.0675
4 10 13 -5.9786 -0.0869
4 10 14 -6.4186 0.0176
4 10 15 12.0627 -0.0805
4 10 16 12.6491 0.0921
4 10 17 0.5694 0.0879
4 10 18 -5.3217 0.0256
4 10 19 -3.9056 -0.1068
4 10 20 3.7525 0.2027
4 10 21 0.0804 -0.0674
4 10 22 -7.2018 0.3488
4 12 0 -2.3702 -0.0684
4 12 1 14.1410 -0.0553
4 12 2 -18.6823 -0.0672
4 12 3 -5.8706 -0.0324
4 12 4 8.9584 -0.0364
4 12 5 -21.8808 -0.0130
4 12 6 -16.8165 -0.1138
4 12 7 -0.4747 0.0221
4 12 8 41.6715 -0.0066
4 12 9 5.9653 0.1148
4 12 10 -19.5772 0.0738
4 12 11 11.0984 0.0685
4 12 12 0.5935 0.0381
4 12 13 -8.6868 -0.0033
4 12 14 0.6475 0.1173
4 12 15 5.4062 -0.0374
4 12 16 -5.9308 0.0550
4 12 17 -5.0761 0.3186
4 12 18 -8.7434 -0.0140
4 12 19 3.0363 -0.1018
4 12 20 3.7634 0.0422
4 14 0 5.1670 -0.0285
4 14 1 7.3292 -0.0486
4 14 2 1.8497 0.0025
4 14 3 10.1233 0.0579
4 14 4 -8.8935 0.0023
4 14 5 -7.5508 -0.0309
4 14 6 6.5699 0.1029
4 14 7 20.7020 0.0798
4 14 8 -7.4504 -0.0144
4 14 9 -9.2029 0.0510
4 14 10 -0.2455 -0.0418
4 14 11 -8.8826 0.0949
4 14 12 5.2474 -0.0765
4 14 13 0.6541 -0.0530
4 14 14 -0.9573 0.0545
4 14 15 -0.7492 -0.2309
4 14 16 4.4716 -0.0286
4 14 17 -2.9354 0.2867
4 14 18 3.4041 -0.1598
4 16 0 16.3396 0.1024
4 16 1 -1.5175 0.1032
4 16 2 -3.4272 0.0123
4 16 3 -2.4088 -0.0038
4 16 4 -16.2417 0.0572
4 16 5 -11.3880 -0.0095
4 16 6 19.5025 -0.0336
4 16 7 0.6145 0.0020
4 16 8 -6.5617 0.1542
4 16 9 -4.7693 -0.0065
4 16 10 -9.2564 -0.0823
4 16 11 14.3259 0.0497
4 16 12 8.9692 -0.0908
4 16 13 -5.0158 0.1716
4 16 14 -0.7527 -0.0441
4 16 15 1.9694 -0.3138
4 18 0 -1.5885 0.0338
4 18 1 -4.8257 0.0233
4 18 2 -5.5350 0.0110
4 18 3 -3.3961 0.0540
4 18 4 -1.9909 0.0042
4 18 5 17.4587 -0.0918
4 18 6 5.3174 0.0097
4 18 7 -8.0992 -0.1011
4 18 8 -0.1496 -0.0882
4 18 9 -0.3001 -0.0812
4 18 10 3.5228 0.1234
4 18 11 8.3287 -0.0022
4 20 0 -1.1240 -0.0088
4 20 1 -9.3841 -0.1462
4 20 2 1.8701 -0.3457
4 20 3 2.1121 -0.0579
4 20 4 -0.1812 -0.1423
5 1 0 5.0393 0.8279
5 1 2 -55.5695 -0.0925
5 1 3 33.5854 -0.4509
5 1 4 56.9827 -0.4712
5 1 5 -65.4936 -0.9411
5 1 6 -21.1404 -0.5801
5 1 7 45.4986 -0.6500
5 1 8 6.3813 -0.4535
5 1 9 -16.3385 -0.2267
5 1 10 -17.0647 -0.5832
5 1 11 13.7279 0.0391
5 1 12 17.3180 -0.8934
5 1 13 11.3400 0.3738
5 1 14 14.1917 -0.5409
5 1 16 -11.2129 -0.4943
5 1 17 -11.1828 0.7389
5 1 18 -9.2531 -0.3645
5 1 19 19.9430 0.9676
5 1 20 7.4754 -0.1017
5 1 21 -10.1187 0.6378
5 1 22 -2.8725 -0.3670
5 1 23 4.5993 0.8115
5 1 24 -3.3236 0.0622
5 1 25 5.8875 -0.4942
5 3 0 13.0628 -0.6363
5 3 1 -40.0766 -0.0406
5 3 2 -42.8253 -0.1735
5 3 3 51.8629 -0.1555
5 3 4 10.7869 0.4796
5 3 5 26.5421 0.3985
5 3 6 20.1873 0.5186
5 3 7 -52.8680 0.1072
5 3 8 -15.9280 0.6123
5 3 9 6.5921 -0.0067
5 3 10 3.0123 0.6629
5 3 11 17.1174 -0.1153
5 3 12 13.5416 0.7164
5 3 13 -14.3176 -0.1077
5 3 14 -39.7290 0.7323
5 3 15 11.0698 -0.1332
5 3 16 9.1706 0.5621
5 3 17 7.4237 -0.1774
5 3 18 16.3885 0.5091
5 3 19 -2.1472 -0.2206
5 3 20 -3.7340 0.4030
5 3 21 -0.1369 -0.3104
5 3 22 4.9681 0.1464
5 3 23 -4.9165 -0.0917
5 3 24 -1.3238 -0.1145
5 5 0 -15.9304 0.1171
5 5 1 -28.2599 0.0697
5 5 2 56.6186 -0.0498
5 5 3 37.6057 0.2011
5 5 4 -20.7123 -0.0850
5 5 5 -30.5464 0.0912
5 5 6 -52.2198 -0.2134
5 5 7 9.1968 0.0670
5 5 8 24.0826 -0.1662
5 5 9 2.1002 0.0693
5 5 10 9.7974 -0.1298
5 5 11 17.7719 0.1044
5 5 12 -12.6724 -0.2021
5 5 13 -24.5355 0.0624
5 5 14 37.3838 -0.2781
5 5 15 2.9981 0.0038
5 5 16 -12.9096 -0.2086
5 5 17 2.7737 0.0162
5 5 18 -11.6461 -0.1814
5 5 19 0.7309 0.0791
5 5 20 -1.6109 -0.3954
5 5 21 -5.6326 -0.0387
5 5 22 -2.9039 -0.1110
5 5 23 -1.5828 0.0566
5 5 24 3.8462 0.0547
5 7 0 3.6770 0.1331
5 7 1 13.2913 0.1631
5 7 2 -7.4794 0.0673
5 7 3 -12.9677 0.1442
5 7 4 6.3928 0.1666
5 7 5 -13.5486 0.0620
5 7 6 13.5467 -0.0359
5 7 7 16.7106 -0.0297
5 7 8 13.3011 -0.1414
5 7 9 -0.0028 0.0468
5 7 10 0.6331 -0.0941
5 7 11 8.4967 -0.0568
5 7 12 -20.7318 -0.1736
5 7 13 6.5222 -0.1196
5 7 14 -9.2644 -0.0520
5 7 15 -17.9166 -0.1214
5 7 16 6.7370 0.0646
5 7 17 0.1508 -0.1319
5 7 18 7.7912 0.0021
5 7 19 6.5242 -0.1166
5 7 20 -9.0787 0.1669
5 7 21 1.6325 -0.3639
5 7 22 8.9128 -0.0074
5 7 23 4.4589 0.2908
5 9 0 1.8050 0.1019
5 9 1 -1.7121 -0.0141
5 9 2 33.5691 -0.0440
5 9 3 24.8998 -0.1810
5 9 4 -38.5861 -0.0821
5 9 5 -4.4172 -0.1526
5 9 6 4.3658 -0.0946
5 9 7 2.5308 -0.0783
5 9 8 -6.9175 0.0515
5 9 9 -21.2643 -0.0362
5 9 10 24.1181 0.1395
5 9 11 -5.6741 0.0173
5 9 12 -16.4113 -0.0562
5 9 13 6.4691 0.0227
5 9 14 4.2561 -0.0617
5 9 15 5.9152 0.2238
5 9 16 5.2820 -0.0103
5 9 17 3.4668 0.1187
5 9 18 0.5596 -0.1161
5 9 19 -7.0752 0.0613
5 9 20 1.8801 0.0852
5 9 21 4.2530 0.3076
5 9 22 -4.7758 -0.1221
5 11 0 15.1210 -0.0441
5 11 1 8.3000 -0.0829
5 11 2 -3.1827 -0.1200
5 11 3 -50.5488 -0.0697
5 11 4 -2.1076 -0.0358
5 11 5 13.5839 -0.0598
5 11 6 -9.5859 0.1104
5 11 7 13.0185 0.0112
5 11 8 -0.9065 0.0369
5 11 9 23.7696 0.0812
5 11 10 3.0860 0.0570
5 11 11 -17.8627 -0.0131
5 11 12 4.6702 0.0760
5 11 13 3.6106 -0.1511
5 11 14 -7.8907 0.1053
5 11 15 -3.0181 0.0491
5 11 16 7.5620 0.1740
5 11 17 -2.5436 0.1549
5 11 18 -7.8631 -0.0804
5 11 19 -2.6831 0.0587
5 11 20 -2.5719 0.2937
5 13 0 -22.7804 -0.0681
5 13 1 -6.7270 -0.0114
5 13 2 -8.8235 -0.0763
5 13 3 6.3519 0.0506
5 13 4 14.9628 0.0296
5 13 5 -9.6543 0.1090
5 13 6 13.8438 0.0666
5 13 7 8.9265 0.0969
5 13 8 1.1318 0.0449
5 13 9 -13.2857 0.0422
5 13 10 -6.9968 -0.0354
5 13 11 -4.5326 0.0084
5 13 12 -3.8725 -0.0943
5 13 13 7.2765 -0.0057
5 13 14 1.2019 0.0045
5 13 15 9.2919 -0.1579
5 13 16 -4.5099 0.2130
5 13 17 -9.3746 0.0047
5 13 18 1.8478 -0.4414
5 15 0 11.0834 0.0771
5 15 1 8.2988 0.0639
5 15 2 -12.6089 0.0779
5 15 3 -9.5036 0.0306
5 15 4 0.3163 0.0334
5 15 5 5.2222 0.0346
5 15 6 1.3184 0.0128
5 15 7 2.3233 -0.0228
5 15 8 -15.0421 -0.0080
5 15 9 0.7526 -0.0123
5 15 10 0.9942 -0.0213
5 15 11 0.2410 -0.0005
5 15 12 21.1964 -0.0657
5 15 13 -5.0170 -0.0230
5 15 14 -8.1759 -0.1180
5 15 15 0.9864 0.0411
5 15 16 -2.1799 0.3783
5 17 0 -15.7197 0.0217
5 17 1 -13.7081 0.0189
5 17 2 -7.0896 -0.0153
5 17 3 8.9317 0.0348
5 17 4 12.5173 -0.0078
5 17 5 1.2830 -0.0717
5 17 6 5.3308 -0.0211
5 17 7 -8.8909 0.0110
5 17 8 0.1903 -0.0752
5 17 9 9.1584 -0.0588
5 17 10 -1.8269 0.0607
5 17 11 6.3082 0.0974
5 17 12 -2.5821 -0.1560
5 19 0 3.7075 0.0333
5 19 1 8.5365 -0.0280
5 19 2 -1.9342 -0.3326
5 19 3 2.7593 -0.2375
5 19 4 0.7944 0.0159
5 19 5 0.2869 -0.2148
5 19 6 -6.3494 0.1593
5 19 7 -6.2910 0.1470
6 0 0 -283.1704 -0.6541
6 0 4 -22.8709 -1.1163
6 0 6 -63.4072 -1.5480
6 0 8 56.0185 -0.9162
6 0 10 -23.7576 -1.0788
6 0 12 36.3418 -0.7631
6 0 14 -20.6699 -0.0391
6 0 16 -23.4543 -0.1280
6 0 18 6.4356 0.1947
6 0 20 2.5983 0.7997
6 0 22 -8.1288 0.4444
6 2 0 -26.0809 -0.3200
6 2 1 174.4613 -0.1790
6 2 2 6.1923 0.1401
6 2 3 -86.8424 -0.5941
6 2 5 -6.0248 0.0332
6 2 6 -12.9820 0.5483
6 2 7 32.2422 0.4255
6 2 8 -5.4257 0.6571
6 2 9 -18.8167 0.2986
6 2 10 3.1802 0.3971
6 2 11 15.0714 0.4464
6 2 12 -8.5821 0.2236
6 2 13 -15.8627 0.7981
6 2 14 -1.8025 0.0824
6 2 15 -15.9103 0.7047
6 2 16 20.6323 0.0282
6 2 17 17.1200 0.5795
6 2 18 -6.5325 -0.1201
6 2 19 -0.5720 0.6954
6 2 20 9.0392 -0.3689
6 2 21 -1.2187 0.4698
6 2 22 -7.6906 -0.2096
6 2 23 7.8994 0.2194
6 2 24 -1.8172 -0.7667
6 4 0 51.6373 0.0528
6 4 1 13.7335 0.1236
6 4 2 -63.5869 0.3405
6 4 3 57.7642 0.2450
6 4 4 27.7491 0.1549
6 4 5 -87.9446 -0.0736
6 4 6 -13.3060 -0.0269
6 4 7 33.1031 -0.1141
6 4 8 7.5666 0.0029
6 4 9 -5.8752 -0.3385
6 4 10 7.8237 0.0628
6 4 11 4.0038 -0.2966
6 4 12 7.9094 0.0998
6 4 13 -8.2813 -0.2401
6 4 14 -21.6285 0.1878
6 4 15 37.7157 -0.4998
6 4 16 6.9870 0.0263
6 4 17 -25.5899 -0.3799
6 4 18 -5.5367 0.0767
6 4 19 5.5331 -0.2887
6 4 20 1.3568 0.0802
6 4 21 -13.2662 -0.4976
6 4 22 -2.0907 -0.1250
6 4 23 4.3530 -0.2636
6 4 24 2.8617 0.5836
6 6 0 -30.5486 -0.0494
6 6 1 -27.9302 0.3013
6 6 2 48.4844 -0.0343
6 6 3 -0.7590 0.0918
6 6 4 -63.5690 -0.0348
6 6 5 16.2856 0.0359
6 6 6 35.3945 -0.1090
6 6 7 11.4275 0.0388
6 6 8 2.6471 -0.0816
6 6 9 20.8055 0.0129
6 6 10 -4.0146 -0.0794
6 6 11 -14.6130 -0.0376
6 6 12 -11.4103 -0.1507
6 6 14 27.5316 -0.1192
6 6 15 2.2871 -0.0789
6 6 16 -23.8888 -0.1440
6 6 17 6.1518 -0.0300
6 6 18 5.5373 -0.0913
6 6 19 4.7735 0.0603
6 6 20 2.1735 -0.1279
6 6 21 -1.2941 0.2052
6 6 22 7.7615 -0.2535
6 6 23 4.6687 -0.0699
6 8 0 18.6710 0.1396
6 8 1 36.3827 0.0049
6 8 2 -17.0594 0.0218
6 8 3 2.6877 -0.1271
6 8 4 19.1029 -0.1146
6 8 5 -38.0622 -0.1203
6 8 6 12.3243 -0.1690
6 8 7 22.4631 0.0426
6 8 8 -0.9651 -0.0389
6 8 9 -24.3984 0.0375
6 8 10 -29.8712 -0.0403
6 8 11 11.1484 0.0595
6 8 12 -3.7895 -0.0328
6 8 13 11.4433 0.1334
6 8 14 14.7961 0.0177
6 8 15 -3.7642 0.1655
6 8 16 3.0585 0.1026
6 8 17 -2.5804 -0.0108
6 8 18 0.3792 0.2624
6 8 19 7.7631 -0.0177
6 8 20 -5.6937 0.0065
6 8 21 -0.0283 -0.2293
6 8 22 -0.3618 0.2308
6 10 0 -1.2181 -0.1991
6 10 1 -20.2485 -0.1317
6 10 2 -1.1813 -0.0968
6 10 3 -1.3639 -0.0651
6 10 4 -48.7778 -0.0190
6 10 5 25.1821 -0.0659
6 10 6 29.6653 0.1075
6 10 7 -13.3468 0.0627
6 10 8 0.5519 0.0829
6 10 9 -11.7295 0.1138
6 10 10 19.0188 -0.0309
6 10 11 11.0576 -0.0742
6 10 12 -7.4942 0.0394
6 10 13 -2.5254 -0.0034
6 10 14 3.3831 0.1382
6 10 15 -2.2969 0.0844
6 10 16 -11.9585 -0.1055
6 10 17 1.0704 0.1073
6 10 18 7.3080 -0.2076
6 10 19 -6.9194 0.3207
6 10 20 -2.0251 0.2697
6 10 21 -0.1021 -0.2488
6 12 0 -0.3369 0.0042
6 12 1 -14.4537 0.0477
6 12 2 -2.5876 0.0554
6 12 3 -8.0300 -0.0254
6 12 4 20.5169 0.1103
6 12 5 21.4439 0.1014
6 12 6 -6.8102 0.1025
6 12 7 8.8492 -0.0218
6 12 8 -13.2176 0.1257
6 12 9 -2.2434 -0.0397
6 12 10 0.5387 -0.0027
6 12 11 -10.6956 0.0410
6 12 12 -14.6105 -0.0912
6 12 13 11.0887 -0.0914
6 12 14 14.7554 0.0852
6 12 15 -8.6435 0.0083
6 12 16 0.8190 0.1799
6 12 17 -1.8935 -0.3009
6 12 18 -2.7864 -0.2194
6 12 19 6.7280 0.3572
6 14 0 -7.8535 0.0255
6 14 1 4.3941 0.0912
6 14 2 2.7306 0.0347
6 14 3 -4.6068 0.0723
6 14 4 7.3686 -0.0361
6 14 5 7.7041 0.0555
6 14 6 0.1756 0.0327
6 14 7 -20.8095 0.0153
6 14 8 -4.5576 -0.0588
6 14 9 -0.1266 -0.0450
6 14 10 7.4096 -0.1067
6 14 11 1.3117 -0.0608
6 14 12 9.3135 -0.0670
6 14 13 12.8159 -0.0272
6 14 14 -14.1140 -0.0112
6 14 15 -5.1394 0.1978
6 14 16 -3.5645 0.0696
6 14 17 3.2324 -0.4630
6 16 0 -12.3142 -0.0093
6 16 1 -9.8597 -0.0097
6 16 2 0.5124 0.0385
6 16 3 9.2015 0.0032
6 16 4 12.6418 -0.0106
6 16 5 1.8838 -0.0141
6 16 6 -16.0239 0.0115
6 16 7 0.0254 -0.0219
6 16 8 6.7187 -0.0900
6 16 9 14.5765 -0.0379
6 16 10 2.8113 0.1017
6 16 11 -12.3545 -0.0318
6 16 12 -2.1538 -0.1660
6 16 13 -3.9773 0.0117
6 16 14 -0.0822 0.2644
6 18 0 -2.9014 -0.0380
6 18 1 13.4987 -0.1416
6 18 2 12.5371 -0.0568
6 18 3 2.5215 -0.0965
6 18 4 -3.5884 -0.1593
6 18 5 -10.5085 0.0056
6 18 6 -1.5495 0.0200
6 18 7 3.9615 0.0270
6 18 8 0.6729 0.0774
6 18 9 -5.8030 0.1171
6 20 0 3.6610 -0.0976
6 20 1 4.0658 -0.0434
7 1 0 -52.4345 -0.9480
7 1 1 51.3953 -0.4129
7 1 2 94.4210 -0.2569
7 1 3 -37.8056 0.5003
7 1 4 -57.1556 -0.5243
7 1 5 5.0982 0.6010
7 1 6 5.1487 -0.6645
7 1 7 9.4620 0.9327
7 1 8 26.3663 0.1384
7 1 9 -25.7552 0.8299
7 1 10 -17.8950 0.0214
7 1 11 5.9867 1.1379
7 1 12 3.9775 -0.0566
7 1 13 -18.9237 1.0253
7 1 14 -12.6224 0.3504
7 1 15 26.2177 0.3595
7 1 16 5.6224 0.5786
7 1 17 0.4738 0.4017
7 1 18 3.3516 0.3283
7 1 19 -0.7553 0.3587
7 1 20 -1.1484 0.3628
7 1 21 2.4996 -0.2955
7 1 22 -1.6564 0.3911
7 3 0 12.7718 0.2600
7 3 1 70.8482 0.4051
7 3 2 -15.8659 0.4775
7 3 3 -99.4984 0.0815
7 3 4 32.2473 0.5317
7 3 5 39.3460 -0.2174
7 3 6 -38.5041 0.2523
7 3 8 -1.2874 0.0959
7 3 9 -19.0212 -0.3208
7 3 10 10.8409 0.0226
7 3 11 15.3688 -0.3026
7 3 12 -11.2275 -0.0793
7 3 13 2.7195 -0.1072
7 3 14 19.6362 -0.1927
7 3 15 -9.7742 -0.0165
7 3 16 5.3565 -0.5148
7 3 17 -1.6055 -0.0598
7 3 18 -13.0890 -0.4625
7 3 19 -3.7097 -0.0635
7 3 20 1.6125 -0.2730
7 3 21 -0.8037 0.1474
7 3 22 -2.5718 -0.4983
7 3 23 3.5639 -0.1671
7 5 0 0.7318 0.1354
7 5 1 -37.8709 -0.0506
7 5 2 -55.3196 0.2413
7 5 3 63.8288 -0.0442
7 5 4 27.1421 -0.1548
7 5 5 -65.8140 -0.2311
7 5 6 27.4124 -0.1067
7 5 7 31.2859 -0.1069
7 5 8 -5.6515 0.0027
7 5 9 9.4259 -0.0864
7 5 10 15.8867 -0.0361
7 5 11 -30.6148 -0.0684
7 5 12 -15.9866 0.0241
7 5 13 13.1251 -0.0863
7 5 14 -15.9089 -0.0831
7 5 15 16.5719 -0.3426
7 5 16 0.3593 0.0544
7 5 17 -21.3759 -0.2012
7 5 18 6.6767 0.0057
7 5 19 9.9621 0.0607
7 5 20 7.0184 -0.0886
7 5 21 5.2617 -0.1309
7 5 22 -1.1697 0.1716
7 5 23 0.5916 -0.2018
7 7 0 -12.8088 -0.0216
7 7 1 2.5505 0.1469
7 7 2 44.3486 -0.1637
7 7 3 -12.8338 0.0252
7 7 4 -23.4130 -0.2419
7 7 5 25.0439 -0.0427
7 7 6 -5.7600 -0.0673
7 7 7 11.4371 0.0602
7 7 8 2.6133 0.0263
7 7 9 -23.9138 -0.0105
7 7 10 -42.7423 -0.0006
7 7 11 -4.3749 -0.0985
7 7 12 38.5706 0.1095
7 7 14 12.8990 0.1321
7 7 15 12.2940 0.0329
7 7 16 -18.9659 0.0492
7 7 17 1.5364 0.0889
7 7 18 9.2977 0.3346
7 7 19 5.2963 0.0836
7 7 20 1.5237 0.1659
7 7 21 -13.2716 -0.0396
7 7 22 -5.7073 -0.4452
7 9 0 -31.0590 -0.0996
7 9 1 2.1378 -0.2151
7 9 2 -13.2153 0.0069
7 9 3 2.5494 -0.0999
7 9 4 14.1089 -0.0175
7 9 5 -33.4230 0.0064
7 9 6 27.3814 0.0135
7 9 7 10.9421 0.1397
7 9 8 -35.1264 0.0045
7 9 9 -5.5200 0.1037
7 9 10 20.3490 -0.0653
7 9 11 30.9985 0.1076
7 9 12 -8.8390 -0.0267
7 9 13 -4.3489 0.0774
7 9 14 4.3289 0.0878
7 9 15 -10.1176 0.0241
7 9 16 -5.0975 -0.1261
7 9 17 -1.5586 0.1409
7 9 18 0.8923 -0.1806
7 9 19 1.1321 0.0714
7 9 20 -7.1802 0.2243
7 9 21 3.2758 -0.3986
7 11 0 -4.1180 0.0224
7 11 1 24.9818 0.0343
7 11 2 -0.0904 0.0551
7 11 3 7.2045 0.0441
7 11 4 -13.7175 0.0891
7 11 5 17.3268 0.0892
7 11 6 16.7248 0.0749
7 11 7 -22.7785 0.0129
7 11 8 2.8112 0.0375
7 11 9 5.4328 -0.0163
7 11 10 -2.0417 -0.0528
7 11 11 -14.5118 0.0192
7 11 12 -1.6648 -0.0045
7 11 13 -1.5889 0.0793
7 11 14 6.4859 0.0579
7 11 15 3.7089 -0.1830
7 11 16 -12.1702 -0.0714
7 11 17 2.1099 -0.0916
7 11 18 9.0249 0.1574
7 11 19 1.2908 0.3677
7 13 0 17.3467 0.0469
7 13 1 -1.9816 0.0738
7 13 2 4.8021 0.0765
7 13 3 -1.2642 0.0576
7 13 4 -4.0137 0.0332
7 13 5 12.0596 -0.1027
7 13 6 -3.3199 0.0400
7 13 7 -11.3581 0.0010
7 13 8 -15.3819 -0.0076
7 13 9 3.1214 -0.1451
7 13 10 4.0453 -0.0424
7 13 11 13.5386 -0.1277
7 13 12 -0.8282 -0.0825
7 13 13 6.8391 0.0842
7 13 14 6.2295 0.1141
7 13 15 -19.0494 -0.0660
7 13 16 -0.3168 -0.1863
7 13 17 9.7836 -0.1677
7 15 0 -10.1239 0.0315
7 15 1 2.9911 -0.0172
7 15 2 2.0368 -0.0550
7 15 3 6.2633 0.0381
7 15 4 2.3592 -0.0490
7 15 5 -7.7451 0.0792
7 15 6 -5.2203 -0.0546
7 15 7 -6.3193 -0.1154
7 15 8 17.2037 0.0020
7 15 9 9.2166 0.0324
7 15 10 1.5478 -0.0359
7 15 11 -8.0906 0.0009
7 15 12 -7.8227 -0.0287
7 15 13 2.0226 0.1506
7 15 14 -6.1021 0.1964
7 15 15 0.5599 -0.1001
7 17 0 18.2874 -0.0091
7 17 1 9.6836 -0.0901
7 17 3 -3.8769 -0.0837
7 17 4 -9.4876 -0.0499
7 17 5 3.8961 -0.0060
7 17 6 -1.1802 0.0413
7 17 7 3.8093 0.1467
7 17 8 0.2185 -0.1554
7 17 9 -11.7248 -0.2498
7 17 10 -5.8736 0.0508
7 17 11 1.6428 0.0050
7 19 0 5.0245 -0.0578
7 19 1 -8.7180 -0.0733
7 19 2 -3.0253 0.2445
7 19 3 0.5835 0.2468
7 19 4 -4.2410 0.0143
7 19 5 -3.4540 0.1178
7 19 6 3.3614 0.0162
8 0 0 70.8359 -2.0053
8 0 2 -75.3873 -0.3045
8 0 4 35.8289 0.3678
8 0 6 13.8022 0.2424
8 0 10 -41.5884 1.0349
8 0 12 4.6199 1.0543
8 0 14 8.9219 1.5138
8 0 16 4.8127 0.8958
8 0 18 5.6953 0.6886
8 0 20 0.5719 0.6784
8 2 0 17.9038 0.3659
8 2 1 -39.2147 0.9830
8 2 2 -7.3900 0.5753
8 2 3 17.7685 0.6299
8 2 4 -30.5750 -0.1980
8 2 5 20.8979 0.5024
8 2 6 31.4851 -0.2478
8 2 7 -27.9126 0.7092
8 2 8 -22.9594 -0.4095
8 2 9 -24.4364 0.6075
8 2 10 26.8073 -0.4336
8 2 11 25.5218 0.2596
8 2 12 -0.2552 -0.6012
8 2 13 -0.1070 0.2754
8 2 14 4.0038 -0.6976
8 2 15 5.5863 0.1108
8 2 16 -13.2083 -0.4997
8 2 17 -0.0342 -0.1615
8 2 18 3.5627 -0.2839
8 2 19 -3.9423 -0.3448
8 2 20 -10.1226 -0.2706
8 2 21 -3.3341 -0.4473
8 2 22 8.4445 0.0404
8 4 1 -24.7918 -0.1482
8 4 2 -12.4858 0.0016
8 4 3 -8.1881 -0.2402
8 4 4 48.2662 -0.0867
8 4 5 22.4163 -0.3956
8 4 6 -44.7096 -0.0108
8 4 7 -9.4155 -0.3432
8 4 8 9.6072 0.0650
8 4 9 35.8785 -0.3322
8 4 10 5.2993 -0.0270
8 4 11 -13.8722 -0.2519
8 4 12 -21.4751 0.0677
8 4 13 -2.2596 -0.1298
8 4 14 18.0229 0.0457
8 4 15 -17.2683 -0.2679
8 4 16 -1.5872 -0.0959
8 4 17 3.4544 -0.1004
8 4 18 -0.8947 -0.2123
8 4 19 4.0339 0.2635
8 4 20 1.0933 -0.0474
8 4 21 9.9555 0.0176
8 4 22 4.8644 0.1701
8 6 0 9.7588 0.1052
8 6 1 14.5526 0.0986
8 6 2 -6.5156 0.0091
8 6 3 19.0877 -0.1750
8 6 4 -0.5062 -0.0041
8 6 5 -15.7829 -0.1121
8 6 6 15.7927 0.0325
8 6 7 -6.8759 -0.0085
8 6 8 1.9859 0.0776
8 6 9 -22.1474 0.0420
8 6 10 -16.2729 0.0584
8 6 11 -8.0147 0.0832
8 6 12 14.6511 0.0260
8 6 13 35.7836 0.0560
8 6 14 -18.5038 -0.0339
8 6 15 -5.8443 0.1469
8 6 16 9.7160 0.0079
8 6 17 -1.3564 0.1796
8 6 18 9.4677 0.2595
8 6 19 0.7554 0.1313
8 6 20 -4.1787 0.2596
8 6 21 -3.8265 0.3118
8 6 22 -10.6352 -0.5301
8 8 0 -16.8153 -0.2387
8 8 1 -50.6587 -0.1713
8 8 2 26.0466 -0.1388
8 8 3 16.8520 0.1035
8 8 4 -10.8387 -0.1840
8 8 5 9.1838 0.0832
8 8 6 -26.9429 0.0523
8 8 7 -1.0837 0.1649
8 8 8 -3.9524 0.0469
8 8 9 -0.4251 -0.0506
8 8 10 19.6805 0.0754
8 8 11 21.7448 0.0016
8 8 12 11.3757 0.1822
8 8 13 -28.0633 -0.0609
8 8 14 -3.5657 0.0716
8 8 15 11.2518 -0.1437
8 8 16 -8.4568 0.1843
8 8 17 -0.1941 0.0799
8 8 18 0.8856 -0.0005
8 8 19 -7.8163 -0.0739
8 8 20 -6.0183 0.1381
8 8 21 -1.7980 -0.5284
8 10 1 57.7164 0.1031
8 10 2 36.8237 0.0898
8 10 3 -36.6539 0.0271
8 10 4 4.6396 0.1281
8 10 5 -9.3225 0.0403
8 10 6 4.0702 -0.0010
8 10 7 8.4458 0.0580
8 10 8 -7.9179 -0.0679
8 10 9 12.5056 0.0381
8 10 10 6.0338 -0.0834
8 10 11 -16.2460 0.0620
8 10 12 -19.5034 -0.0181
8 10 13 15.6258 0.1454
8 10 14 2.5731 -0.0992
8 10 15 -12.2659 -0.1425
8 10 16 1.9210 -0.0909
8 10 17 3.1949 0.0287
8 10 18 1.3237 -0.0551
8 10 19 4.7466 0.2980
8 12 0 32.3535 0.0800
8 12 1 22.9317 0.0251
8 12 2 -36.2199 0.0285
8 12 3 1.9289 0.0745
8 12 4 1.0898 -0.0105
8 12 5 -8.1584 -0.0914
8 12 6 7.3117 0.0657
8 12 7 -6.0460 -0.0211
8 12 8 -0.9388 -0.0980
8 12 9 -1.4934 -0.0838
8 12 10 -3.3092 -0.0288
8 12 11 1.5199 0.0336
8 12 12 23.7836 -0.0697
8 12 13 -9.2299 -0.0408
8 12 14 -10.2771 -0.0599
8 12 15 11.6378 -0.1586
8 12 16 0.6182 -0.0248
8 12 17 0.4284 0.1303
8 12 18 3.3300 0.1309
8 14 0 -3.0436 0.0348
8 14 1 -8.9744 -0.0316
8 14 2 1.6406 -0.0871
8 14 3 -6.7420 0.0125
8 14 4 -2.4787 0.0037
8 14 5 6.3417 -0.0189
8 14 6 -3.1030 -0.0673
8 14 7 -0.3318 -0.1337
8 14 8 2.8122 0.0266
8 14 9 14.1262 -0.1063
8 14 10 -3.5827 0.1093
8 14 11 0.9512 0.1344
8 14 12 -10.4393 0.1027
8 14 13 -5.8166 0.1630
8 14 14 8.4924 -0.1313
8 14 15 -4.6230 -0.3108
8 16 0 10.6603 0.0208
8 16 1 11.6401 -0.0596
8 16 2 -13.6553 -0.0879
8 16 3 2.5607 0.0237
8 16 4 4.0390 -0.1065
8 16 5 -5.4101 -0.0638
8 16 6 6.9668 -0.0245
8 16 7 -1.7058 0.1139
8 16 8 -0.2220 -0.0035
8 16 9 -9.4525 -0.2252
8 16 10 -6.1897 0.0738
8 16 11 3.5366 0.1525
8 16 12 2.2483 0.0336
8 18 0 6.6713 0.0586
8 18 1 -11.9333 0.0562
8 18 2 -9.7650 0.0080
8 18 3 1.7769 0.0223
8 18 4 0.0557 0.2479
8 18 5 1.7190 0.1135
8 18 6 -2.5218 -0.2405
8 18 7 -0.7645 -0.1277
8 18 8 3.7499 -0.2037
9 1 0 -25.6011 -0.1755
9 1 1 13.7842 1.0630
9 1 2 -11.9395 0.7488
9 1 3 6.8499 0.3716
9 1 4 22.1904 0.4829
9 1 5 -17.6041 0.3528
9 1 6 10.7516 0.3431
9 1 7 -16.8854 0.1223
9 1 8 -39.9713 0.7430
9 1 9 15.3487 -0.3771
9 1 10 11.7897 0.7086
9 1 11 25.3488 -0.4974
9 1 12 3.6349 0.3836
9 1 13 -2.9298 -0.4586
9 1 14 8.5011 0.4346
9 1 15 -9.1412 -0.9074
9 1 16 -10.6145 0.1857
9 1 17 7.0398 -0.8658
9 1 18 10.3932 0.1576
9 1 19 -14.1662 -0.6523
9 1 20 -6.3851 0.1229
9 3 0 -16.0851 0.4206
9 3 1 23.5027 -0.2426
9 3 2 -9.2785 -0.4984
9 3 3 17.9402 0.0374
9 3 5 3.9879 -0.2040
9 3 6 1.4084 -0.5077
9 3 7 -27.7563 0.1429
9 3 8 14.8720 -0.5879
9 3 9 29.1999 0.1256
9 3 10 18.6303 -0.7242
9 3 11 -28.5949 0.1818
9 3 12 -10.2738 -0.5573
9 3 13 6.1018 0.1384
9 3 14 -5.3738 -0.4320
9 3 15 -4.4099 0.2330
9 3 16 -5.0198 -0.3988
9 3 17 8.4218 0.2260
9 3 18 -3.5744 -0.3244
9 3 19 0.7889 0.1649
9 3 20 6.1544 -0.0301
9 3 21 -0.2987 0.1925
9 3 22 2.6074 0.3574
9 5 0 53.1501 -0.2197
9 5 1 5.8676 -0.0464
9 5 2 12.2323 0.1475
9 5 3 -8.9026 -0.2068
9 5 4 -17.0534 0.1304
9 5 5 9.7993 0.0472
9 5 6 11.5135 0.1480
9 5 7 -3.8055 -0.0751
9 5 8 -20.1026 0.1268
9 5 9 5.9642 -0.0721
9 5 10 -21.0997 0.2565
9 5 11 8.6337 -0.0317
9 5 12 13.6410 0.1918
9 5 13 -3.2606 0.0564
9 5 14 11.5289 0.1275
9 5 15 -11.8760 -0.0197
9 5 16 0.1578 0.2334
9 5 17 9.6679 -0.0404
9 5 18 5.9868 0.3688
9 5 19 1.0982 0.0321
9 5 20 -11.6993 0.2495
9 5 21 -4.1583 0.3680
9 7 0 -12.0138 -0.1535
9 7 1 0.0732 -0.2562
9 7 3 6.3909 0.0371
9 7 4 13.6451 0.0053
9 7 5 -2.4566 -0.1094
9 7 6 -11.1618 0.1111
9 7 7 -34.8731 0.0404
9 7 8 21.7116 0.1754
9 7 9 19.1445 0.0063
9 7 10 15.1076 0.0719
9 7 11 5.8918 0.0752
9 7 12 -12.5383 -0.0325
9 7 13 1.9366 0.0832
9 7 14 -13.1837 -0.0277
9 7 15 -3.2021 0.0918
9 7 16 11.8147 -0.0619
9 7 17 2.3044 0.2595
9 7 18 -6.5160 -0.1679
9 7 19 -13.4687 0.2831
9 7 20 -3.9005 0.0616
9 7 21 8.1464 -0.4824
9 9 0 11.7230 -0.0131
9 9 1 -11.1187 0.1219
9 9 2 41.6801 0.0806
9 9 3 4.7373 0.1137
9 9 4 -42.9020 0.1341
9 9 5 19.7277 0.1197
9 9 6 -3.6946 -0.0510
9 9 7 3.5519 0.0586
9 9 8 17.1174 -0.1213
9 9 9 4.3555 -0.0221
9 9 10 -9.9185 0.0725
9 9 11 -17.4129 -0.1441
9 9 12 -2.9447 0.0381
9 9 13 1.6907 -0.1289
9 9 14 8.1118 0.0473
9 9 15 -1.9727 -0.0783
9 9 16 -5.9916 0.1710
9 9 17 0.2020 -0.1848
9 9 18 0.0714 -0.0214
9 9 19 2.6125 -0.3098
9 11 0 10.9492 0.0036
9 11 1 28.9433 0.0566
9 11 2 -10.3187 0.0569
9 11 3 -52.9163 0.1199
9 11 4 27.3550 -0.0802
9 11 5 9.1990 -0.0910
9 11 6 -20.0355 0.0168
9 11 7 5.6060 -0.0378
9 11 8 8.6223 -0.0614
9 11 9 -5.9362 0.0049
9 11 10 -6.4124 -0.1033
9 11 11 7.2526 0.1763
9 11 12 4.6391 -0.0435
9 11 13 10.5571 -0.0941
9 11 14 -12.5261 -0.2130
9 11 15 -5.1410 -0.1228
9 11 16 14.6052 0.0823
9 11 17 5.2214 0.1601
9 11 18 -2.8743 -0.2723
9 13 0 4.1424 0.0780
9 13 1 -19.2943 -0.0679
9 13 2 -29.4103 -0.0653
9 13 3 16.8544 -0.0393
9 13 4 4.5432 -0.0126
9 13 5 -7.0889 -0.1130
9 13 6 6.8293 -0.0882
9 13 7 7.5097 -0.0658
9 13 8 2.0129 0.0598
9 13 9 -0.3736 0.0098
9 13 10 5.3796 0.0733
9 13 11 -10.0149 0.0898
9 13 12 4.0109 -0.0497
9 13 13 -10.5355 0.0972
9 13 14 -2.7899 -0.1088
9 13 15 15.1462 -0.0217
9 13 16 -4.2522 0.4105
9 15 0 -2.2062 -0.1273
9 15 1 -9.3655 -0.0532
9 15 2 4.3452 -0.0511
9 15 3 -4.0374 -0.0624
9 15 4 16.4290 -0.0373
9 15 5 8.7911 -0.0414
9 15 6 -14.8255 -0.0349
9 15 7 -1.9225 0.0329
9 15 8 0.2300 0.0578
9 15 9 -2.1705 -0.0153
9 15 10 -8.7993 0.2495
9 15 11 7.4764 0.1160
9 15 12 -1.7288 -0.1969
9 15 13 -2.3208 -0.2609
9 17 0 -15.7720 0.0936
9 17 1 -2.9204 0.0225
9 17 2 -7.2983 -0.0561
9 17 3 8.4162 0.0864
9 17 4 3.9808 0.0030
9 17 5 -17.4800 -0.0096
9 17 6 -2.2358 -0.0175
9 17 7 9.0054 -0.1132
9 17 8 4.3852 0.1536
9 17 9 2.3276 0.2743
9 19 0 1.7923 -0.0645
9 19 1 3.1754 -0.0495
9 19 2 0.5729 -0.0274
9 19 3 1.1633 -0.1116
10 0 0 -56.1978 1.7574
10 0 2 43.0870 0.2203
10 0 4 -13.3953 1.1771
10 0 6 -22.9576 0.8357
10 0 8 -27.0912 0.8042
10 0 10 55.5478 0.1130
10 0 12 -5.8742 -0.1236
10 0 14 -5.6842 -0.0580
10 0 16 1.6100 -0.6092
10 0 18 4.1720 -0.8229
10 2 1 36.1865 -0.1784
10 2 2 41.2285 -0.2700
10 2 3 -30.6073 -0.0311
10 2 4 -15.5369 -0.3870
10 2 5 -11.8187 -0.3731
10 2 6 11.0784 -0.4631
10 2 7 6.2252 -0.3750
10 2 8 12.7829 -0.2594
10 2 10 -15.7759 0.0111
10 2 11 -23.9440 -0.7224
10 2 12 -12.0474 0.0505
10 2 13 0.7816 -0.5624
10 2 14 6.1354 0.0756
10 2 15 0.1920 -0.6719
10 2 16 -5.6027 0.3926
10 2 17 -0.0449 -0.5150
10 2 18 3.8041 0.2966
10 2 19 -7.3027 -0.3243
10 2 20 6.7312 0.2953
10 2 21 5.5407 -0.2028
10 4 0 42.5489 -0.2435
10 4 1 47.0059 -0.2891
10 4 2 -47.9422 -0.2558
10 4 3 -10.3617 0.0686
10 4 4 13.1278 0.0058
10 4 5 3.1380 0.3089
10 4 6 8.1465 -0.0015
10 4 7 10.7232 0.2567
10 4 8 -2.0305 -0.1058
10 4 9 -36.2940 0.3293
10 4 10 -0.3560 -0.1388
10 4 11 0.7963 0.3859
10 4 12 14.4459 -0.1379
10 4 13 8.9833 0.4576
10 4 14 -7.3358 -0.0213
10 4 15 1.2623 0.3045
10 4 16 1.3009 -0.0833
10 4 17 6.4248 0.3434
10 4 18 -3.7165 0.0043
10 4 19 0.4626 0.4016
10 4 20 2.1188 -0.0167
10 4 21 -5.5865 0.3634
10 6 0 -23.2622 -0.0025
10 6 1 -37.0432 -0.2152
10 6 2 18.4900 -0.0200
10 6 3 -3.4205 0.0137
10 6 4 -16.1196 0.1579
10 6 5 5.1086 -0.1090
10 6 6 7.8526 0.0228
10 6 7 -14.4173 0.0398
10 6 8 -21.0763 0.0858
10 6 9 44.0452 -0.0102
10 6 10 10.5600 0.1357
10 6 11 -9.8228 0.0188
10 6 12 -4.1585 0.0374
10 6 13 -11.2816 0.0475
10 6 14 5.4273 0.1012
10 6 15 -1.1623 0.0507
10 6 16 -3.4472 0.1685
10 6 17 -0.4140 -0.1364
10 6 18 -0.9670 0.0813
10 6 19 -4.0826 -0.2014
10 6 20 -3.3414 0.2574
10 8 0 2.4771 -0.0348
10 8 1 38.3204 0.0151
10 8 2 -31.1242 0.0972
10 8 3 1.1401 0.1110
10 8 4 18.4006 0.1620
10 8 5 -7.9725 0.0942
10 8 6 9.6476 0.0859
10 8 7 -2.4829 -0.1084
10 8 8 21.1673 -0.0241
10 8 9 -2.9989 -0.0442
10 8 10 -19.9245 -0.0006
10 8 11 -10.7913 -0.1523
10 8 12 -5.1530 -0.0064
10 8 13 11.9636 -0.0444
10 8 14 6.5760 -0.1389
10 8 15 -4.7372 0.0273
10 8 16 -3.4408 -0.1760
10 8 17 2.6610 0.1506
10 8 18 -1.2296 -0.2454
10 8 19 -1.3486 -0.1164
10 10 0 27.3139 0.1268
10 10 1 -21.8396 0.0531
10 10 2 -1.8645 -0.0035
10 10 3 10.0805 0.0890
10 10 4 -23.5111 0.0223
10 10 5 18.1392 -0.1012
10 10 6 -1.1534 -0.0535
10 10 7 -10.0539 -0.0470
10 10 8 2.5167 -0.0048
10 10 9 2.5564 0.0322
10 10 10 -11.1546 -0.0571
10 10 11 -0.5215 -0.0230
10 10 12 19.5720 -0.0574
10 10 13 3.7491 -0.0664
10 10 14 -4.7547 0.2322
10 10 15 -6.8737 -0.1634
10 10 16 2.9772 0.0068
10 10 17 4.4279 -0.2887
10 10 18 1.1036 -0.1949
10 12 1 -15.6259 -0.0542
10 12 2 -10.5387 -0.0542
10 12 3 -6.7763 0.0139
10 12 4 21.1833 -0.1026
10 12 5 0.2644 0.0083
10 12 6 -4.8712 -0.1699
10 12 7 6.5310 -0.0417
10 12 8 10.7882 0.0647
10 12 9 -8.8323 0.0713
10 12 10 -6.6405 0.0451
10 12 11 14.2246 -0.0119
10 12 12 -6.0736 -0.1572
10 12 13 -3.7355 0.0940
10 12 14 -7.0764 -0.0015
10 12 15 -0.4299 0.1139
10 12 16 4.8078 0.2333
10 14 0 0.5737 -0.0482
10 14 1 -8.0218 -0.1169
10 14 2 0.8482 -0.0183
10 14 3 20.8278 -0.1095
10 14 4 1.2007 -0.0266
10 14 5 4.6888 -0.0402
10 14 6 -8.8501 0.1212
10 14 7 -8.8061 0.0951
10 14 8 2.9399 0.0255
10 14 9 -4.6996 0.1199
10 14 10 2.2920 0.0208
10 14 11 -3.8254 -0.1404
10 14 12 3.3612 0.0047
10 14 13 -4.2682 0.0433
10 14 14 1.7158 -0.0621
10 16 0 -6.9170 -0.0953
10 16 1 -11.2711 -0.0506
10 16 2 16.0869 0.0290
10 16 3 -4.5070 0.0344
10 16 4 -6.7053 0.0768
10 16 5 -7.2246 -0.0202
10 16 6 -10.2479 -0.0273
10 16 7 12.9649 0.1015
10 16 8 9.9356 0.2599
10 16 9 -3.1744 0.1864
10 16 10 -0.2955 -0.2761
10 16 11 3.8241 -0.2998
10 18 0 -3.4670 0.0342
10 18 1 12.1796 -0.2380
10 18 2 3.0104 -0.1076
10 18 3 -4.4268 0.2152
10 18 4 2.8656 0.0136
10 18 5 0.3763 -0.0146
10 18 6 4.8801 0.2980
11 1 0 -17.0140 1.0186
11 1 1 0.5048 -0.5049
11 1 2 7.1638 0.2911
11 1 3 8.1104 -0.4299
11 1 4 -24.1241 0.2986
11 1 5 -3.6503 -0.7375
11 1 6 -4.0370 -0.1478
11 1 8 21.8515 -0.1838
11 1 9 -6.7680 -0.9196
11 1 10 3.9876 -0.0574
11 1 11 -25.9129 -0.5686
11 1 12 -10.0177 -0.4561
11 1 13 2.4076 -0.2067
11 1 14 -1.9877 -0.4665
11 1 15 2.5570 -0.2770
11 1 16 7.6027 -0.4312
11 1 17 -6.7777 0.0120
11 1 18 -7.5733 -0.2991
11 1 19 8.7394 0.4751
11 1 20 2.0162 -0.5363
11 3 0 72.0959 -0.4562
11 3 1 8.4281 -0.3095
11 3 2 -11.3489 -0.5225
11 3 3 -41.4083 -0.1312
11 3 4 18.4529 -0.1223
11 3 5 29.8538 0.2954
11 3 6 19.4054 0.1199
11 3 7 -12.4995 0.1168
11 3 8 -20.8236 0.1235
11 3 9 -6.3245 0.2277
11 3 10 -18.6709 0.1972
11 3 11 11.9467 0.0705
11 3 12 3.1745 0.4236
11 3 13 2.4284 -0.0798
11 3 14 8.2712 0.4767
11 3 15 8.0364 0.0423
11 3 16 -3.7933 0.4616
11 3 17 -8.7599 -0.1066
11 3 18 9.4574 0.3452
11 3 19 0.1715 -0.0388
11 3 20 -4.7630 0.4125
11 3 21 1.4167 -0.0938
11 5 0 -47.1072 -0.1127
11 5 1 -46.6734 0.0366
11 5 2 -12.9900 -0.0315
11 5 3 36.3333 0.2127
11 5 4 4.0851 0.1609
11 5 5 -17.3883 0.2045
11 5 6 -17.2372 -0.1062
11 5 7 10.8644 0.0729
11 5 8 11.8919 -0.1097
11 5 9 -21.5246 0.0416
11 5 10 24.9240 0.0138
11 5 11 1.0348 0.2095
11 5 12 -11.9840 -0.0088
11 5 13 5.7491 0.1777
11 5 14 0.1392 -0.1966
11 5 15 -4.2756 0.1249
11 5 16 -9.2344 0.1120
11 5 17 0.5904 0.1271
11 5 18 0.7754 -0.0466
11 5 19 -0.6165 -0.0318
11 5 20 1.4859 -0.3975
11 7 0 -2.3305 0.1621
11 7 1 5.6577 -0.0743
11 7 2 11.1812 0.1126
11 7 3 -16.9937 0.0508
11 7 4 19.6104 0.1755
11 7 5 13.7069 -0.0172
11 7 6 -0.6252 0.0136
11 7 7 6.1232 -0.0228
11 7 8 -21.4128 -0.0913
11 7 9 12.0072 0.0309
11 7 10 -3.3403 -0.0967
11 7 11 -14.2210 -0.0780
11 7 12 7.0168 -0.0404
11 7 13 1.3263 -0.0390
11 7 14 -3.3850 -0.1023
11 7 15 3.2543 -0.0907
11 7 16 3.8511 -0.2209
11 7 17 -1.4789 -0.1157
11 7 18 1.9684 -0.1277
11 7 19 2.2420 -0.4160
11 9 0 -16.2352 0.0917
11 9 1 10.2238 0.1886
11 9 2 -11.7011 -0.0176
11 9 3 20.5409 0.0370
11 9 4 11.7163 0.0164
11 9 5 -30.1626 -0.0788
11 9 6 0.6633 -0.0297
11 9 7 -0.9480 -0.1606
11 9 8 2.9115 0.0392
11 9 9 -4.4732 0.0016
11 9 10 -0.0695 -0.0147
11 9 11 3.1850 -0.0152
11 9 12 3.2232 -0.0029
11 9 13 5.2568 -0.0897
11 9 14 2.8920 0.0723
11 9 15 -0.7435 0.0047
11 9 16 -6.7328 0.0744
11 9 17 2.2754 -0.0521
11 9 18 2.5901 -0.5421
11 11 0 10.5895 0.0633
11 11 1 0.1822 -0.1246
11 11 2 -7.8824 -0.0830
11 11 3 12.4345 -0.0388
11 11 4 -7.5857 -0.0435
11 11 5 1.5034 -0.0368
11 11 6 5.9050 -0.0172
11 11 7 7.7252 -0.0257
11 11 8 -6.7320 0.0078
11 11 9 3.4671 -0.0832
11 11 10 -3.0796 0.0228
11 11 11 -0.2367 -0.0283
11 11 12 12.3236 0.0596
11 11 13 -8.8859 0.1278
11 11 14 -9.2807 -0.1258
11 11 15 -3.0080 0.0975
11 11 16 3.6343 0.1732
11 13 0 3.3248 -0.0745
11 13 1 0.8036 -0.0504
11 13 2 16.7446 -0.1080
11 13 3 8.5851 0.0298
11 13 4 -4.5794 -0.0325
11 13 5 -6.0992 0.1375
11 13 6 9.1638 -0.0087
11 13 7 -17.2907 0.0594
11 13 8 -4.6693 0.0464
11 13 9 4.4455 0.1086
11 13 10 -0.4011 -0.0994
11 13 11 9.3716 -0.1409
11 13 12 -12.3352 0.1382
11 13 13 -5.3538 0.1249
11 13 14 4.8870 0.1943
11 15 0 8.1971 0.1287
11 15 1 7.7951 -0.0756
11 15 2 -4.0709 0.0697
11 15 3 -0.7933 0.0817
11 15 4 -18.0933 0.0647
11 15 5 -2.6477 0.0490
11 15 6 -2.2193 0.0508
11 15 7 7.5118 0.0217
11 15 8 14.3987 -0.0143
11 15 9 -3.7722 -0.0529
11 15 10 -3.4631 -0.1713
11 15 11 -4.1952 -0.0374
11 17 0 8.8450 -0.0245
11 17 1 -0.9061 -0.0779
11 17 2 8.7446 0.0103
11 17 3 -7.0220 -0.0201
11 17 4 -3.7841 0.2019
11 17 5 12.4423 0.2704
11 17 6 5.8569 0.0870
11 17 7 0.3099 -0.0246
11 19 0 5.3608 -0.0786
12 0 0 -40.5582 1.4086
12 0 2 -25.2774 0.0157
12 0 4 11.2925 -0.8889
12 0 6 9.1800 -0.8873
12 0 10 -36.9598 -1.1907
12 0 12 4.6094 -1.2231
12 0 14 -3.8730 -0.5898
12 0 16 -3.4954 -0.6355
12 0 18 -2.0541 -0.4204
12 2 0 25.3337 -0.6092
12 2 1 20.6317 -0.6332
12 2 2 -12.4881 -0.1829
12 2 3 17.7103 -0.8385
12 2 4 -1.3165 0.4408
12 2 5 11.7490 -0.3996
12 2 6 11.0568 0.2937
12 2 7 12.8935 -0.2263
12 2 8 -34.8669 0.4174
12 2 9 -34.4907 -0.1382
12 2 10 15.3956 0.5861
12 2 11 12.1904 -0.0701
12 2 12 1.9926 0.6385
12 2 13 -3.9606 0.0182
12 2 14 5.3814 0.2730
12 2 15 4.2986 0.2674
12 2 16 10.7766 0.1820
12 2 17 -6.9833 0.4625
12 2 18 -12.2171 0.0556
12 2 19 13.6077 0.2617
12 2 20 1.9111 0.1194
12 4 0 36.8051 0.0381
12 4 1 -56.9860 -0.0155
12 4 2 -8.3424 0.0114
12 4 3 13.3047 0.3773
12 4 4 2.4420 0.1395
12 4 5 -8.2832 0.3683
12 4 6 3.1118 0.0455
12 4 7 -26.6788 0.1110
12 4 8 5.0458 -0.0186
12 4 9 27.4882 -0.0259
12 4 10 -15.7353 0.0542
12 4 11 5.8928 0.1822
12 4 12 4.0424 -0.0964
12 4 13 -0.2303 0.0514
12 4 14 -2.3901 0.1163
12 4 15 -1.6392 -0.1309
12 4 16 -9.9230 0.1714
12 4 17 -9.7514 -0.1317
12 4 18 14.9244 0.1963
12 4 19 3.5518 0.0014
12 4 20 -7.1053 -0.3595
12 6 0 -37.0966 -0.1144
12 6 1 9.2343 0.1248
12 6 2 13.9833 -0.0002
12 6 3 1.9721 0.1413
12 6 4 3.2338 0.0242
12 6 5 29.5838 0.0159
12 6 6 -14.8423 -0.1660
12 6 7 -8.1209 -0.0547
12 6 8 9.2247 -0.1689
12 6 9 -30.4005 0.0615
12 6 10 14.5196 0.0416
12 6 11 17.3163 -0.1197
12 6 12 -8.1240 0.0211
12 6 13 -6.0604 -0.2786
12 6 14 -4.3013 -0.1581
12 6 15 -0.0004 0.0842
12 6 16 9.5636 -0.1449
12 6 17 10.4863 -0.1361
12 6 18 -2.7683 -0.2991
12 6 19 -4.0750 -0.5297
12 8 0 14.1277 0.2153
12 8 1 -22.6101 0.0231
12 8 2 15.2266 0.1548
12 8 3 16.6711 -0.1163
12 8 4 5.2674 0.0162
12 8 5 -28.1822 -0.0507
12 8 6 -18.9886 -0.1168
12 8 7 13.8971 -0.1091
12 8 8 -7.2341 -0.0063
12 8 9 10.3682 0.0671
12 8 10 10.4265 -0.0732
12 8 11 -2.3249 0.1622
12 8 12 -6.4826 -0.1328
12 8 13 -3.8698 -0.0150
12 8 14 4.8853 -0.0835
12 8 15 12.8224 0.0031
12 8 16 -1.1931 0.1862
12 8 17 -14.2499 0.0302
12 8 18 0.1859 -0.3306
12 10 0 -39.3023 -0.1228
12 10 1 15.0455 -0.0474
12 10 2 21.2205 -0.1657
12 10 3 -12.5894 0.0158
12 10 4 -8.9709 -0.0570
12 10 5 3.8731 -0.0890
12 10 6 9.4246 0.0365
12 10 7 -2.8707 -0.0255
12 10 8 6.5563 0.0245
12 10 9 -4.2343 -0.0436
12 10 10 4.8386 0.0482
12 10 11 0.8769 -0.0444
12 10 12 -4.7519 0.0684
12 10 13 -1.4590 0.0469
12 10 14 -2.6423 -0.0541
12 10 15 -0.2689 0.0842
12 10 16 -3.4875 0.2416
12 12 0 6.3751 0.0235
12 12 1 22.4880 -0.0317
12 12 2 0.6425 -0.0185
12 12 3 4.6154 -0.0594
12 12 4 3.3164 0.0060
12 12 5 -11.9733 0.0822
12 12 6 -11.4339 0.0272
12 12 7 13.1942 -0.1046
12 12 8 -14.6856 0.0940
12 12 9 0.3649 0.0988
12 12 10 9.9267 0.0587
12 12 11 -4.5008 0.0184
12 12 12 -5.9211 0.0909
12 12 13 -8.8471 -0.0580
12 12 14 8.8933 -0.0402
12 14 0 6.8350 0.0840
12 14 1 5.9696 0.0153
12 14 2 -0.2037 0.0711
12 14 3 -16.9272 0.1694
12 14 4 -16.4398 -0.0409
12 14 5 -5.6843 0.1312
12 14 6 21.6392 -0.0221
12 14 7 -5.3687 -0.0580
12 14 8 2.3769 -0.0831
12 14 9 12.4720 -0.1715
12 14 10 -5.5980 -0.0097
12 14 11 -6.2794 0.2369
12 14 12 -4.0282 0.1298
12 16 0 -2.1091 0.0837
12 16 1 4.5811 0.0665
12 16 2 -10.2600 0.0675
12 16 3 4.2678 -0.0283
12 16 4 8.8188 0.0491
12 16 5 10.4401 0.1659
12 16 6 -1.9589 -0.1399
12 16 7 -2.0097 -0.2350
12 16 8 -1.5269 -0.0790
12 16 9 -5.4655 0.0875
12 18 0 10.5172 0.1425
12 18 1 -3.3458 0.0772
12 18 2 -2.9273 0.0605
12 18 3 -1.4341 -0.0217
13 1 0 -15.7771 -0.3718
13 1 1 16.8491 -1.1405
13 1 2 -0.5466 -0.4558
13 1 3 22.5829 -0.0709
13 1 4 30.8987 -0.4043
13 1 6 -9.7810 -0.7608
13 1 7 0.8923 0.5318
13 1 8 -0.4234 -0.3671
13 1 9 -17.1068 0.4031
13 1 10 -6.8857 -0.3361
13 1 11 14.1981 0.6889
13 1 12 7.4512 -0.2901
13 1 13 -5.2934 0.9283
13 1 14 -3.1681 -0.0002
13 1 15 10.2968 0.6719
13 1 16 0.6897 -0.2685
13 1 17 3.3651 0.6865
13 1 18 -3.4513 -0.1454
13 1 19 -7.0279 0.0494
13 3 0 11.2232 -0.1261
13 3 1 20.5267 0.3133
13 3 2 -20.1575 0.4302
13 3 3 2.9470 -0.0440
13 3 4 -23.3310 0.5623
13 3 5 -11.7443 0.0340
13 3 6 6.4332 0.5005
13 3 7 7.8875 -0.1834
13 3 8 -14.3270 0.5094
13 3 9 11.6642 -0.1648
13 3 10 15.2909 0.4130
13 3 11 -11.0761 -0.1824
13 3 12 4.6874 0.1682
13 3 13 4.0667 -0.2249
13 3 14 -1.1438 0.3278
13 3 15 -13.6041 -0.2006
13 3 16 -3.1533 0.1697
13 3 17 -0.9346 -0.2695
13 3 18 -1.0794 -0.1344
13 3 19 12.1940 0.5232
13 5 0 13.1518 0.0859
13 5 1 -34.2195 -0.0262
13 5 2 12.1420 -0.0111
13 5 3 17.0012 0.0947
13 5 4 0.4953 -0.0748
13 5 5 2.5539 -0.0527
13 5 6 23.2219 -0.2453
13 5 7 -20.9567 0.0010
13 5 8 -9.4197 -0.1285
13 5 9 12.4192 -0.0320
13 5 10 -16.5410 -0.0774
13 5 11 13.9285 -0.1048
13 5 12 8.8965 -0.1488
13 5 13 -15.4153 -0.0029
13 5 14 -9.6274 -0.2801
13 5 15 9.8662 0.0465
13 5 16 12.0099 -0.2023
13 5 17 4.0524 0.0130
13 5 18 1.0004 -0.0136
13 7 0 -3.4255 0.1031
13 7 1 23.7599 0.1506
13 7 2 3.0674 -0.0049
13 7 3 -4.2303 -0.0211
13 7 4 -13.2565 -0.1055
13 7 5 2.4721 0.0731
13 7 6 -22.3301 -0.1205
13 7 7 -5.6973 -0.0945
13 7 8 25.6509 -0.0628
13 7 9 -5.6839 0.0441
13 7 10 4.4619 0.0699
13 7 11 8.7781 -0.0229
13 7 12 -7.9262 -0.0607
13 7 13 -8.1520 -0.1466
13 7 14 8.1492 0.3130
13 7 15 8.5540 -0.0899
13 7 16 -2.4589 0.0709
13 7 17 -9.5474 -0.1054
13 7 18 -5.9463 -0.2309
13 9 0 3.0561 -0.1374
13 9 1 -34.3918 -0.1317
13 9 2 4.7557 -0.0899
13 9 3 6.3869 -0.1603
13 9 4 -9.6198 -0.0266
13 9 5 0.9591 -0.0931
13 9 6 18.5563 0.0353
13 9 7 5.3063 0.0632
13 9 8 -15.2561 0.0597
13 9 9 8.4345 0.1269
13 9 10 5.4227 -0.0055
13 9 11 -2.6607 0.0815
13 9 12 -10.0956 -0.1578
13 9 13 -1.1989 -0.0132
13 9 14 4.8236 -0.0326
13 9 15 -1.2983 0.3692
13 9 16 -2.8663 0.0165
13 11 0 -19.9905 -0.0028
13 11 1 14.3586 -0.0468
13 11 2 25.3527 -0.0206
13 11 3 -10.1142 0.0250
13 11 4 -5.6387 -0.0350
13 11 5 12.5080 0.0861
13 11 6 -14.2138 0.0137
13 11 7 -18.6511 -0.1076
13 11 8 20.9693 0.1179
13 11 9 -4.8322 0.0827
13 11 10 -5.7694 0.0761
13 11 11 -1.3856 0.0359
13 11 12 -5.2736 -0.0441
13 11 13 2.8533 0.0187
13 11 14 5.9446 0.2622
13 11 15 5.7455 -0.1373
13 13 0 2.7107 0.0293
13 13 1 7.3438 0.0290
13 13 2 -8.1438 0.1144
13 13 3 -19.0385 0.0119
13 13 4 -4.0449 -0.0171
13 13 5 -1.0779 0.0176
13 13 6 -3.5654 0.0407
13 13 7 24.5128 0.0266
13 13 8 -9.0615 0.0502
13 13 9 -3.1941 -0.0662
13 13 10 11.2594 0.0631
13 13 11 -3.0866 -0.0330
13 13 12 -2.2473 -0.2413
13 15 0 2.8865 0.1011
13 15 1 -8.0961 0.0500
13 15 2 -9.0595 0.0349
13 15 3 -0.5421 -0.0548
13 15 4 21.3446 -0.0009
13 15 5 8.7504 0.0178
13 15 6 4.1000 -0.1989
13 15 7 -14.7765 -0.1499
13 15 8 -4.3341 0.1625
13 15 9 6.5918 0.2617
13 17 0 -10.2216 -0.1566
13 17 1 3.6502 0.1885
13 17 2 0.3277 0.0596
13 17 3 7.2136 -0.1386
13 17 4 0.4273 -0.3038
13 17 5 -13.6688 -0.2536
14 0 0 12.7286 -1.7207
14 0 2 46.9377 -0.2553
14 0 4 5.5773 -0.6168
14 0 6 -32.2663 -0.6292
14 0 8 -0.3103 0.2606
14 0 10 7.6320 0.3357
14 0 12 -8.1298 0.2264
14 0 14 6.7959 0.9327
14 0 16 6.1560 0.6909
14 0 18 -3.3992 0.5649
14 2 0 -3.2096 -0.0261
14 2 1 30.0016 0.6463
14 2 2 -18.1025 0.3873
14 2 3 -32.7278 0.2064
14 2 4 -5.0197 0.2773
14 2 5 -16.3698 0.3524
14 2 6 8.5605 0.1333
14 2 7 8.9090 0.7035
14 2 8 3.7463 -0.1214
14 2 9 3.0844 0.6414
14 2 10 9.9082 -0.1690
14 2 11 -4.0391 0.4485
14 2 12 -4.7016 -0.3081
14 2 13 6.4283 0.5747
14 2 14 -5.0025 -0.3872
14 2 15 -1.8703 0.3126
14 2 16 -9.6820 -0.2371
14 2 17 -2.0603 0.2527
14 2 18 6.6315 -0.6668
14 4 0 12.2786 0.1987
14 4 1 -21.7655 0.0081
14 4 2 -21.8753 0.1358
14 4 3 26.5123 -0.1359
14 4 4 19.0893 -0.0066
14 4 5 0.8820 -0.3609
14 4 6 -13.9532 -0.0202
14 4 7 14.9573 -0.2702
14 4 8 -0.4538 0.1612
14 4 9 -3.7642 -0.4369
14 4 10 0.0075 0.0651
14 4 11 -12.9035 -0.3684
14 4 12 4.7613 0.0600
14 4 13 -3.8047 -0.1640
14 4 14 -1.1741 0.0565
14 4 15 4.2750 -0.3660
14 4 16 8.9921 -0.1057
14 4 17 8.2187 -0.3623
14 4 18 -5.4637 0.4144
14 6 0 -1.4315 0.0296
14 6 1 19.3247 0.1668
14 6 2 28.6254 -0.0155
14 6 3 -21.6351 -0.0952
14 6 4 -29.7169 -0.0914
14 6 5 -12.3555 0.0442
14 6 6 31.0641 -0.0228
14 6 7 -1.4420 0.0082
14 6 8 -17.7886 -0.0160
14 6 9 14.0450 0.0511
14 6 10 0.3477 -0.1167
14 6 11 -2.7501 -0.0535
14 6 12 1.5687 -0.0327
14 6 13 8.1349 0.0306
14 6 14 6.1144 0.0497
14 6 15 -3.0113 0.2464
14 6 16 -9.6308 -0.1555
14 6 17 -7.6130 0.1247
14 8 0 1.4622 -0.1706
14 8 1 -2.1083 -0.0427
14 8 2 -45.3868 -0.1127
14 8 3 -9.2449 -0.1127
14 8 4 20.3529 -0.0465
14 8 5 22.3631 -0.0512
14 8 6 -0.5619 -0.0112
14 8 7 -4.6928 0.1808
14 8 8 2.6271 0.0359
14 8 9 -2.7620 0.0587
14 8 10 1.8710 0.0637
14 8 11 -2.4816 0.0410
14 8 12 1.1581 0.0935
14 8 13 -4.4232 0.0256
14 8 14 -4.2171 0.1041
14 8 15 -3.1641 -0.2509
14 8 16 0.1310 0.1106
14 10 0 -2.6418 -0.0382
14 10 1 -13.3700 -0.0053
14 10 2 10.0485 -0.0514
14 10 3 23.0067 0.0251
14 10 4 0.6990 -0.0343
14 10 5 -10.0024 0.0983
14 10 6 2.0666 0.1119
14 10 7 -9.4939 -0.0023
14 10 8 -8.7175 0.0931
14 10 9 14.8753 -0.0098
14 10 10 -9.9144 -0.1005
14 10 11 -7.9913 -0.0052
14 10 12 1.8326 -0.1540
14 10 13 6.9727 0.2361
14 10 14 6.4729 0.2051
14 10 15 -2.4391 0.0121
14 12 0 7.1352 0.0646
14 12 1 -3.7162 -0.0024
14 12 2 -2.6626 0.0735
14 12 3 -8.8291 -0.0334
14 12 4 -14.8213 0.0864
14 12 5 9.6816 0.0514
14 12 6 7.8842 0.0367
14 12 7 -8.0447 0.1520
14 12 8 13.3825 -0.0407
14 12 9 -8.9688 -0.0783
14 12 10 -1.5767 0.0651
14 12 11 12.7514 -0.1555
14 12 12 7.1126 -0.0714
14 12 13 0.1254 -0.0262
14 14 0 -5.1709 0.0051
14 14 1 2.5485 0.0742
14 14 2 -0.9779 0.0349
14 14 3 -4.7417 -0.0134
14 14 4 18.8180 -0.0128
14 14 5 19.5453 -0.0568
14 14 6 -18.2280 -0.0038
14 14 7 -0.9987 0.0849
14 14 8 -4.1540 0.0180
14 14 9 2.3268 0.0006
14 14 10 8.5501 -0.1690
14 16 0 8.3505 -0.0461
14 16 1 -5.1978 -0.1754
14 16 2 -2.9126 -0.0262
14 16 3 6.7591 -0.1083
14 16 4 7.5195 -0.0859
14 16 5 -15.6369 -0.1386
14 16 6 -6.6009 0.1828
14 18 0 -3.2649 -0.1857
15 1 0 7.0143 -0.9390
15 1 1 -5.1889 0.6752
15 1 2 17.5869 0.3357
15 1 3 -50.4204 0.2040
15 1 4 -36.3669 0.1644
15 1 5 26.4127 0.6968
15 1 6 13.8529 -0.0249
15 1 7 2.2571 0.8162
15 1 8 -0.7402 0.3314
15 1 9 0.5362 0.1278
15 1 10 2.1995 0.5155
15 1 11 9.3627 0.0499
15 1 12 -6.4940 0.4099
15 1 13 -2.1066 0.0835
15 1 14 7.4665 0.3299
15 1 15 -14.1741 -0.3739
15 1 16 -3.1619 0.4033
15 1 17 4.9369 -0.4378
15 1 18 -0.4696 0.5247
15 3 0 -1.3403 0.4761
15 3 1 0.0826 0.3094
15 3 2 -27.5550 0.0073
15 3 3 4.6863 0.0410
15 3 4 39.9202 -0.1222
15 3 5 13.6969 -0.3637
15 3 6 -10.1360 -0.1991
15 3 7 -17.8030 0.0085
15 3 8 7.2470 -0.3149
15 3 9 5.6129 -0.0143
15 3 10 5.4645 -0.5425
15 3 11 -16.3680 0.0499
15 3 12 -17.7384 -0.4220
15 3 13 12.6270 0.1003
15 3 14 -0.5721 -0.3822
15 3 15 8.4507 0.1619
15 3 16 7.5270 -0.3421
15 3 17 -4.1550 -0.0163
15 5 0 -4.5286 -0.1075
15 5 1 -4.8211 -0.0716
15 5 2 36.9658 0.1516
15 5 3 4.2171 -0.2399
15 5 4 -41.6425 -0.0409
15 5 5 -11.2421 -0.0901
15 5 6 4.4539 0.0899
15 5 7 27.6436 0.0043
15 5 8 -0.5322 0.0720
15 5 9 -18.5733 -0.1313
15 5 10 0.5493 0.1799
15 5 11 1.7587 -0.2063
15 5 12 10.9228 0.1168
15 5 13 5.8212 -0.0204
15 5 14 7.9617 -0.0296
15 5 15 -4.0502 -0.0554
15 5 16 -16.2057 0.1808
15 5 17 -4.8010 -0.0813
15 7 0 4.1545 -0.1425
15 7 1 15.6731 -0.0377
15 7 2 -29.2564 -0.1040
15 7 3 -45.9952 0.0187
15 7 4 30.6113 -0.0578
15 7 5 34.6898 -0.0647
15 7 6 6.5378 0.0795
15 7 7 -17.1322 0.1259
15 7 8 -13.7894 0.0952
15 7 9 11.5536 0.0367
15 7 10 7.4705 -0.0766
15 7 11 -5.4610 0.0548
15 7 12 -6.9572 0.1858
15 7 13 1.8423 0.1603
15 7 14 -7.3397 0.1597
15 7 15 -7.5946 -0.1866
15 7 16 3.5106 -0.2978
15 9 0 -9.4999 -0.0765
15 9 1 -10.5680 0.0012
15 9 2 -8.7143 0.0443
15 9 3 29.9054 0.0441
15 9 4 20.5767 0.0678
15 9 5 -10.8859 0.0374
15 9 6 -18.8975 0.0221
15 9 7 0.2081 0.0821
15 9 8 2.6568 -0.0126
15 9 9 -3.7325 -0.0941
15 9 10 -0.3113 -0.0104
15 9 11 -9.1013 -0.0179
15 9 12 4.7534 -0.1866
15 9 13 6.7129 0.2020
15 9 14 2.1054 0.0825
15 9 15 -0.4087 -0.3563
15 11 0 4.2000 0.0093
15 11 1 8.0082 0.1102
15 11 2 -0.1819 0.0942
15 11 3 -7.0687 0.0649
15 11 4 -3.0625 0.0057
15 11 5 -9.9298 0.0627
15 11 6 6.4513 -0.0140
15 11 7 7.5038 0.1298
15 11 8 -6.4887 -0.0905
15 11 9 8.0916 -0.1089
15 11 10 -3.1621 0.1250
15 11 11 4.5902 -0.2581
15 11 12 8.7146 0.0661
15 11 13 -0.6485 0.3973
15 13 0 -7.7419 0.0646
15 13 1 -1.8769 -0.0056
15 13 2 -0.0304 -0.0301
15 13 3 15.1147 0.0446
15 13 4 3.2780 0.1149
15 13 5 6.0455 -0.0976
15 13 6 4.5020 0.0578
15 13 7 -16.1601 0.0322
15 13 8 5.6110 -0.2050
15 13 9 -0.1703 -0.0652
15 13 10 0.3161 -0.1887
15 15 0 7.3481 -0.0496
15 15 1 8.3487 -0.0497
15 15 2 2.6397 0.0104
15 15 3 -6.5750 -0.0136
15 15 4 -1.7357 -0.0973
15 15 5 -0.3773 0.1136
15 15 6 -13.8468 0.1033
15 15 7 7.1652 -0.1016
15 17 0 3.6716 0.1242
15 17 1 0.0706 -0.1061
15 17 2 -2.2375 -0.0044
15 17 3 4.2880 0.0909
16 0 0 24.1439 -0.0438
16 0 2 -47.4061 0.2557
16 0 4 -15.1290 1.0200
16 0 6 29.4687 0.5677
16 0 8 -10.0209 1.0820
16 0 10 1.7666 0.8044
16 0 12 14.3227 0.4235
16 0 14 -8.9338 0.4336
16 0 16 -12.3644 0.1307
16 2 0 -36.4716 0.2466
16 2 1 -29.8535 0.5024
16 2 2 24.6412 0.0122
16 2 3 16.5794 0.4963
16 2 4 8.6611 -0.3250
16 2 5 18.9055 -0.0921
16 2 6 1.3708 -0.3277
16 2 7 -16.0503 0.0227
16 2 8 -12.3742 -0.5656
16 2 9 5.9713 0.0194
16 2 10 2.2702 -0.3104
16 2 11 3.4236 -0.2839
16 2 12 -18.2171 -0.2366
16 2 13 -8.5276 -0.4339
16 2 14 19.7001 -0.0492
16 2 15 -1.9380 -0.3661
16 2 16 5.2793 0.1344
16 2 17 5.8885 -0.1341
16 4 0 14.4886 -0.1214
16 4 1 21.2186 -0.1877
16 4 2 -0.4746 -0.0394
16 4 3 6.2653 -0.2271
16 4 4 -9.3664 -0.1798
16 4 5 -21.2533 -0.0448
16 4 6 1.5263 -0.0593
16 4 7 -3.2401 0.0482
16 4 8 12.1879 0.0690
16 4 9 5.1081 0.0512
16 4 10 -6.3841 -0.0287
16 4 11 -2.9942 -0.0065
16 4 12 7.4987 -0.1225
16 4 13 18.7820 0.2897
16 4 14 -5.9904 -0.1448
16 4 15 -5.1548 0.1859
16 4 16 -4.4051 0.0473
16 6 0 -1.6336 0.0667
16 6 1 -9.4293 -0.0656
16 6 2 6.5257 -0.0362
16 6 3 -11.3146 -0.0882
16 6 4 -15.7354 0.1070
16 6 5 34.6003 -0.0798
16 6 6 8.3014 0.1537
16 6 7 -13.8730 0.1177
16 6 8 -0.9712 0.0456
16 6 9 1.6421 0.0404
16 6 10 1.7235 0.0219
16 6 11 -0.5194 0.0600
16 6 12 -2.8011 0.0578
16 6 13 -12.3621 -0.0448
16 6 14 -4.4684 0.3795
16 6 15 1.9474 0.1711
16 8 0 11.5890 -0.0994
16 8 1 -5.4778 -0.0218
16 8 2 -5.2996 0.0438
16 8 3 4.9626 0.1787
16 8 4 26.2250 -0.0115
16 8 5 -3.0888 0.0201
16 8 6 -20.9060 0.0013
16 8 7 -3.7689 -0.0340
16 8 8 7.6617 0.0317
16 8 9 -5.0516 -0.1236
16 8 10 -5.9393 0.0376
16 8 11 5.7963 -0.0729
16 8 12 -6.1638 -0.1478
16 8 13 1.9472 0.2043
16 8 14 12.2736 0.1226
16 10 0 -14.7801 0.1491
16 10 1 -2.5950 0.0273
16 10 2 13.0992 0.1373
16 10 3 5.5144 0.0388
16 10 4 -12.7416 0.0493
16 10 5 -6.4830 -0.0185
16 10 6 -6.9770 -0.0675
16 10 7 5.7497 -0.0048
16 10 8 7.7907 -0.0841
16 10 9 -0.4053 0.0367
16 10 10 8.9319 0.1452
16 10 11 -5.1319 -0.1185
16 10 12 -1.0265 -0.1405
16 10 13 5.3186 0.3261
16 12 0 -1.5367 0.0100
16 12 1 0.8084 0.1273
16 12 2 4.8272 -0.0100
16 12 3 -2.1595 0.0326
16 12 4 11.9837 -0.0853
16 12 5 -3.7519 -0.1283
16 12 6 -1.5376 -0.0705
16 12 7 9.4049 0.0250
16 12 8 -3.9320 -0.0683
16 12 9 0.0359 -0.0327
16 12 10 -7.7272 -0.0367
16 12 11 -2.2451 -0.1754
16 14 0 -2.8067 0.0390
16 14 1 9.6442 -0.1013
16 14 2 0.4142 -0.0111
16 14 3 1.7293 -0.0025
16 14 4 -12.0738 -0.0237
16 14 5 -7.9731 0.0032
16 14 6 8.1311 -0.0297
16 14 7 -3.0795 -0.2527
16 14 8 0.3249 -0.1238
16 16 0 -6.3513 -0.0309
16 16 1 -3.1365 0.1207
16 16 2 0.4893 0.0095
16 16 3 -1.2502 0.0284
16 16 4 3.3489 0.0011
17 1 0 -3.4469 0.4205
17 1 1 -22.5889 0.4929
17 1 2 -23.6202 0.4120
17 1 3 46.7829 -0.2722
17 1 4 28.4344 0.6358
17 1 5 -13.4176 -0.5238
17 1 6 -3.4977 0.2953
17 1 7 -2.2303 -0.4707
17 1 8 -11.3617 0.0593
17 1 9 -1.1869 -0.6013
17 1 10 10.2324 0.2470
17 1 11 -9.4729 -0.8338
17 1 12 -2.8507 0.0129
17 1 13 -4.2850 -0.5182
17 1 14 -2.4495 -0.0584
17 1 15 12.5984 -0.5816
17 1 16 -1.5482 -0.2141
17 3 0 -9.0143 0.0194
17 3 1 6.8582 -0.3658
17 3 2 34.2732 -0.5249
17 3 4 -20.2050 -0.3963
17 3 5 -10.0316 0.1268
17 3 6 -5.3511 -0.3296
17 3 7 -3.2993 0.0442
17 3 8 -2.5125 -0.1273
17 3 9 18.7985 0.2178
17 3 10 -0.0623 -0.1540
17 3 11 -0.7804 0.1532
17 3 12 6.7684 -0.1605
17 3 13 -0.5601 0.1773
17 3 14 9.4209 0.1093
17 3 15 -7.7295 0.1612
17 3 16 -6.8109 0.3229
17 5 0 -8.7369 -0.1445
17 5 1 15.2212 0.0840
17 5 2 -18.3872 -0.0389
17 5 3 2.3417 -0.0378
17 5 4 8.6494 0.1323
17 5 5 -13.9610 0.0097
17 5 6 15.8302 0.1089
17 5 7 7.0884 0.1358
17 5 8 -1.4185 0.0260
17 5 9 -0.2539 0.1428
17 5 10 -2.6385 0.1100
17 5 11 -1.3592 -0.0329
17 5 12 -12.0432 0.1265
17 5 13 -2.7532 -0.0886
17 5 14 -1.2981 0.2165
17 5 15 -0.1008 0.3869
17 7 0 34.1181 0.0324
17 7 1 -3.7866 -0.1824
17 7 2 -4.0076 0.0983
17 7 3 10.8404 0.1014
17 7 4 -8.8477 0.0784
17 7 5 7.3883 -0.0013
17 7 6 -1.2255 0.0538
17 7 7 -13.7336 -0.0681
17 7 8 1.0800 0.0016
17 7 9 2.1097 -0.1048
17 7 10 -8.2386 -0.1226
17 7 11 -0.6038 0.0931
17 7 12 11.1752 -0.2124
17 7 13 -0.3019 0.1982
17 7 14 2.9882 0.3221
17 9 0 -11.8304 0.1325
17 9 1 -18.1721 0.1595
17 9 2 4.6441 0.0119
17 9 3 4.6546 0.0256
17 9 4 -2.1929 -0.0620
17 9 5 -9.5396 -0.0418
17 9 6 -3.5568 -0.0598
17 9 7 0.2025 -0.0254
17 9 8 7.8800 0.0465
17 9 9 5.4052 -0.0036
17 9 10 1.7237 0.0660
17 9 11 5.2722 -0.0596
17 9 12 -11.2061 0.1756
17 9 13 -0.3507 -0.0707
17 11 0 8.2234 0.0242
17 11 1 7.2312 -0.0211
17 11 2 -0.0846 0.0405
17 11 3 1.8851 -0.0757
17 11 4 -6.0508 -0.0248
17 11 5 6.0327 -0.0899
17 11 6 3.0844 -0.1044
17 11 7 4.8037 0.0117
17 11 8 3.6668 0.0615
17 11 9 -9.0585 -0.0217
17 11 10 -3.1501 -0.1858
17 11 11 -5.9947 0.1358
17 13 0 -0.1007 -0.1124
17 13 1 -17.8263 -0.0553
17 13 2 6.1395 -0.0832
17 13 3 -1.1177 -0.0499
17 13 4 -0.8099 -0.0820
17 13 5 -5.8356 -0.0551
17 13 6 -1.0719 -0.0764
17 13 7 3.1497 0.0262
17 13 8 -7.5480 0.1794
17 15 0 -12.2674 0.0711
17 15 1 2.5803 0.0338
17 15 2 0.6784 -0.0640
17 15 3 0.3873 -0.1011
17 15 4 -1.9327 -0.0247
17 15 5 2.6815 -0.1476
18 0 0 18.8105 1.6193
18 0 2 3.9244 0.2603
18 0 4 14.7008 0.0633
18 0 8 -5.4640 -0.3423
18 0 10 -4.1408 -0.6434
18 0 12 -8.0785 -0.7978
18 0 14 1.4574 -0.6722
18 2 0 12.8658 -0.3591
18 2 1 -2.8782 -0.5729
18 2 2 -6.5840 -0.3577
18 2 3 7.2800 -0.4693
18 2 4 -8.5708 0.1020
18 2 5 -6.2877 -0.4412
18 2 6 -7.4190 0.1209
18 2 7 -6.5540 -0.4719
18 2 8 3.3962 0.2387
18 2 9 3.0199 -0.4439
18 2 10 14.8333 0.3606
18 2 11 -3.7846 -0.2691
18 2 12 2.0983 0.3285
18 2 13 5.5714 -0.3315
18 2 14 -6.4417 0.2307
18 2 15 4.8826 -0.0180
18 4 0 -16.8732 -0.1422
18 4 1 -17.1934 -0.0072
18 4 2 17.9142 -0.1025
18 4 3 -5.6175 0.2155
18 4 4 0.4989 0.1562
18 4 5 -0.2412 0.3036
18 4 6 -9.7769 -0.1131
18 4 7 21.5152 0.2775
18 4 8 11.7992 -0.1313
18 4 9 -4.0845 0.1713
18 4 10 -16.2020 0.1023
18 4 11 -2.3889 0.3140
18 4 12 4.1460 -0.0192
18 4 13 -14.0069 0.1200
18 4 14 4.3200 -0.0522
18 6 0 -5.6697 -0.1011
18 6 1 40.0238 -0.0832
18 6 2 -4.7210 -0.1021
18 6 3 -19.5367 0.1758
18 6 4 4.4734 0.1406
18 6 5 -3.7012 -0.0576
18 6 6 13.3779 -0.0112
18 6 7 -0.4059 -0.0311
18 6 8 -23.1822 0.0150
18 6 9 -8.5788 0.0361
18 6 10 13.5216 -0.1117
18 6 11 7.2141 -0.1337
18 6 12 -4.7092 0.0640
18 6 13 9.7139 -0.0400
18 6 14 3.9263 0.1498
18 8 0 19.1190 0.1225
18 8 1 -18.9774 0.0744
18 8 2 -23.8354 0.1276
18 8 3 11.6461 -0.0223
18 8 4 3.0243 -0.0099
18 8 5 -7.1880 0.0292
18 8 6 -4.9507 -0.0430
18 8 7 0.8009 -0.1979
18 8 8 6.5205 -0.0115
18 8 9 12.2517 0.0353
18 8 10 1.2933 -0.0242
18 8 11 -6.4948 0.2111
18 8 12 1.7709 0.1178
18 10 0 -13.4152 -0.0455
18 10 1 4.4702 -0.0665
18 10 2 9.2859 0.0460
18 10 3 -3.1688 -0.0529
18 10 4 -3.0082 -0.0357
18 10 5 0.6991 0.0238
18 10 6 14.7333 -0.1245
18 10 7 4.9997 0.0959
18 10 8 -6.6339 0.1592
18 10 9 -6.7337 -0.2409
18 10 10 -4.7738 -0.0528
18 10 11 4.4851 0.1379
18 12 0 11.6521 -0.2041
18 12 1 -8.6604 -0.0469
18 12 2 -18.9762 -0.1061
18 12 3 8.1795 -0.1738
18 12 4 2.7184 0.0959
18 12 5 3.2184 0.0078
18 12 6 -3.9626 -0.0213
18 12 7 -9.0489 0.1657
18 12 8 -1.6452 -0.0633
18 12 9 2.8259 0.0139
18 14 0 -6.0204 -0.0964
18 14 1 -9.2039 -0.0155
18 14 2 14.5748 -0.0090
18 14 3 4.5202 0.0793
18 14 4 -2.7518 0.1239
18 14 5 -3.5225 -0.1099
18 16 0 -0.6419 -0.1765
18 16 1 6.9317 0.0434
19 1 0 27.4766 0.2605
19 1 1 -9.1745 -0.7446
19 1 2 -8.0803 -0.3490
19 1 3 -9.3858 -0.3015
19 1 4 -8.1361 -0.0929
19 1 5 2.6418 -0.4232
19 1 6 9.3948 -0.4137
19 1 7 -15.5554 -0.0118
19 1 8 -3.2441 -0.3720
19 1 9 9.6892 0.0281
19 1 10 -6.7145 -0.3300
19 1 11 12.8903 0.3181
19 1 12 5.0356 -0.3461
19 1 13 -4.4096 0.3813
19 1 14 -1.0411 -0.6143
19 3 0 4.5171 -0.3551
19 3 1 -14.4278 -0.0271
19 3 2 -15.5780 0.1197
19 3 3 7.0965 -0.0392
19 3 4 4.8991 0.3038
19 3 5 12.4691 0.1865
19 3 6 -6.5347 0.3133
19 3 7 -2.2766 -0.0266
19 3 8 21.9814 0.4400
19 3 9 -6.2207 -0.1744
19 3 10 -6.7782 0.3451
19 3 11 -7.9611 -0.1048
19 3 12 -1.5858 0.2911
19 3 13 5.5680 -0.0469
19 3 14 -7.0639 0.3782
19 5 0 -5.0628 -0.0470
19 5 1 -22.1569 0.0940
19 5 2 26.8327 -0.1233
19 5 3 4.5722 0.0750
19 5 4 -15.0318 0.1060
19 5 5 1.7934 0.0396
19 5 6 -0.5272 -0.0959
19 5 7 5.6878 0.0366
19 5 8 -11.7386 -0.1998
19 5 9 -15.3320 0.1334
19 5 10 2.7135 -0.0621
19 5 11 17.5822 -0.0102
19 5 12 8.0715 0.0109
19 5 13 -8.3477 0.0104
19 7 0 -13.2193 0.0855
19 7 1 19.0567 0.0942
19 7 2 -7.0898 0.0352
19 7 3 -21.2498 0.1116
19 7 4 11.9272 0.0056
19 7 5 1.5423 0.0115
19 7 6 -9.3525 -0.0354
19 7 7 1.1331 -0.1809
19 7 8 9.5169 -0.0456
19 7 9 8.7269 -0.0683
19 7 10 7.6691 -0.0930
19 7 11 -5.5844 0.2553
19 7 12 -10.5168 0.1251
19 9 0 7.9168 0.0032
19 9 1 -9.9459 -0.1077
19 9 2 0.5136 -0.0211
19 9 3 11.5250 -0.0016
19 9 4 -5.0119 -0.0136
19 9 5 -1.8203 0.1211
19 9 6 10.6993 -0.1542
19 9 7 12.5712 -0.0388
19 9 8 -6.6537 0.1878
19 9 9 -12.4109 -0.1842
19 9 10 -3.1573 0.0758
19 9 11 1.9105 0.2767
19 11 0 -7.3682 -0.1399
19 11 1 -1.1005 -0.0024
19 11 2 0.5497 0.1279
19 11 3 -7.0741 -0.1751
19 11 4 3.2299 0.0951
19 11 5 1.4681 -0.0289
19 11 6 2.4002 -0.1179
19 11 7 -8.8569 0.2331
19 11 8 -8.2613 -0.1318
19 11 9 7.0712 -0.2133
19 13 0 -15.2719 -0.0994
19 13 1 10.4592 0.1392
19 13 2 4.7964 -0.0743
19 13 3 3.7921 0.0370
19 13 4 -4.2731 0.2086
19 13 5 2.2844 0.0739
19 13 6 -0.4372 0.0632
19 15 0 17.4269 -0.1333
19 15 1 -0.3094 0.0968
19 15 2 -3.3032 0.2211
20 0 0 18.8516 -0.7720
20 0 2 -23.2330 -0.1000
20 0 4 8.4552 -0.7220
20 0 6 -10.4567 -0.8300
20 0 8 -5.9185 -0.4093
20 0 10 4.9102 -0.1852
20 0 12 10.3661 -0.2703
20 2 0 -11.5285 -0.2699
20 2 1 -11.4710 0.1021
20 2 2 -0.7048 0.0820
20 2 3 7.0255 -0.1690
20 2 4 1.0291 0.3369
20 2 5 -3.5243 0.0635
20 2 6 18.4492 0.2968
20 2 7 -1.8382 0.2577
20 2 8 -4.3925 0.3079
20 2 9 9.5583 0.3477
20 2 10 -8.3193 -0.0336
20 2 11 2.3482 0.2932
20 2 12 -1.6805 -0.1844
20 2 13 -4.2593 0.3115
20 4 0 13.4262 0.1372
20 4 1 2.0587 0.1497
20 4 2 -17.8916 0.1786
20 4 3 11.1701 0.0100
20 4 4 8.1314 0.0838
20 4 5 2.8184 -0.1624
20 4 6 -7.9216 -0.0464
20 4 7 -15.9464 0.1047
20 4 8 4.6607 -0.0086
20 4 9 -2.8971 -0.2532
20 4 10 0.8512 0.1252
20 4 11 3.3432 -0.3323
20 4 12 2.7375 0.1270
20 6 0 -0.1815 -0.0571
20 6 1 -18.7168 0.1106
20 6 2 14.7898 -0.0665
20 6 3 13.3761 0.1119
20 6 4 -16.0561 -0.0760
20 6 5 -3.4514 -0.0791
20 6 6 -1.9656 0.1134
20 6 7 3.0400 -0.1070
20 6 8 12.4060 -0.0318
20 6 9 9.3853 0.0255
20 6 10 -4.6513 -0.5038
20 6 11 -3.5086 0.0769
20 8 0 6.8837 0.0615
20 8 1 4.6552 0.0168
20 8 2 5.2298 -0.0237
20 8 3 -5.1827 -0.0746
20 8 4 -0.0923 -0.0715
20 8 5 4.3676 0.0592
20 8 6 6.3156 -0.0924
20 8 7 3.8989 -0.0134
20 8 8 -1.1001 0.2243
20 8 9 -12.5415 -0.2154
20 8 10 -3.0385 -0.0504
20 10 0 1.1090 -0.1654
20 10 1 -3.4703 -0.0212
20 10 2 2.7173 -0.0063
20 10 3 0.2689 -0.0277
20 10 4 -5.6609 0.0606
20 10 5 0.0479 0.0717
20 10 6 -3.8928 -0.1768
20 10 7 -0.0626 0.1495
20 10 8 -1.7664 -0.0176
20 12 0 -7.0204 0.0825
20 12 1 -3.4667 0.1098
20 12 2 9.5106 0.0814
20 12 3 -2.8522 0.0676
20 12 4 -4.1574 0.0950
20 12 5 0.7197 -0.2525
20 12 6 7.1784 0.0543
20 14 0 1.0299 0.0981
20 14 1 12.3062 0.3097
20 14 2 -5.4630 -0.0028
20 14 3 -9.2081 -0.1537
21 1 0 -7.4203 -0.7387
21 1 1 -8.0578 0.0317
21 1 2 4.7022 -0.1594
21 1 3 3.4207 0.3104
21 1 4 1.2717 -0.1787
21 1 5 -3.5837 0.4247
21 1 6 -5.9710 -0.3241
21 1 7 22.8830 0.6397
21 1 8 2.9229 0.1753
21 1 9 -10.9665 0.4387
21 1 10 3.4799 0.0836
21 1 11 1.9612 0.6041
21 1 12 0.9465 0.1343
21 3 0 -12.4375 0.1776
21 3 1 12.0844 0.2059
21 3 2 9.5057 0.3609
21 3 3 -8.0882 0.0496
21 3 4 1.7655 0.1649
21 3 5 -0.8509 -0.1414
21 3 6 7.9577 0.0011
21 3 7 -12.7475 -0.0793
21 3 8 -15.9353 0.0224
21 3 9 12.8932 -0.2025
21 3 10 3.4350 0.0873
21 3 11 -3.4713 -0.1394
21 3 12 -4.0727 -0.4139
21 5 0 -9.1903 0.0917
21 5 1 14.2499 0.0409
21 5 2 -9.3713 0.0614
21 5 3 3.6219 -0.0907
21 5 4 2.3913 -0.0450
21 5 5 -6.7463 -0.2564
21 5 6 -1.8624 -0.0329
21 5 7 3.2380 0.0887
21 5 8 12.8987 -0.0820
21 5 9 2.8532 0.2097
21 5 10 -4.3297 -0.2106
21 5 11 -6.0753 -0.5532
21 7 0 28.7993 -0.1477
21 7 1 0.2103 0.0704
21 7 2 -4.7468 -0.1083
21 7 3 4.9299 0.0018
21 7 4 -0.9289 -0.0882
21 7 5 4.3681 -0.0379
21 7 6 3.8632 0.0312
21 7 7 -2.1513 0.0058
21 7 8 -5.5503 0.2012
21 7 9 -3.6936 -0.1011
21 7 10 -5.9473 -0.3335
21 9 0 -5.0796 -0.0429
21 9 1 -3.2742 -0.1545
21 9 2 2.1151 -0.0612
21 9 3 -3.2095 0.0405
21 9 4 -1.6656 0.0103
21 9 5 -2.1679 -0.0316
21 9 6 -5.9188 0.0714
21 9 7 -5.6261 0.0862
21 9 8 6.5753 0.0607
21 11 0 10.5201 0.0570
21 11 1 -0.2396 0.0404
21 11 2 -10.3680 -0.0183
21 11 3 0.3951 0.0531
21 11 4 2.6294 0.0849
21 11 5 2.6812 0.0302
21 11 6 -1.0692 -0.1452
21 13 0 -1.9225 0.0150
21 13 1 -9.6060 0.0514
21 13 2 5.3964 0.0447
21 13 3 0.6784 -0.1114
22 0 0 14.7491 -1.0906
22 0 2 6.4995 0.0110
22 0 4 -17.1310 0.4843
22 0 6 13.1157 0.2001
22 0 8 12.4737 0.7993
22 0 10 -6.8510 0.7120
22 2 0 -4.9323 0.4143
22 2 1 -3.4086 0.4906
22 2 2 14.1358 0.0285
22 2 3 -9.5756 0.5189
22 2 4 -7.2237 -0.2493
22 2 5 15.1802 0.1713
22 2 6 -7.0529 -0.2058
22 2 7 -1.4892 0.3010
22 2 8 -4.8169 -0.3706
22 2 9 -8.2174 0.2393
22 2 10 5.1680 -0.0272
22 2 11 2.7644 0.0539
22 4 0 -10.9991 0.0410
22 4 1 0.1032 -0.0974
22 4 2 4.9842 0.1924
22 4 3 -6.6564 -0.1470
22 4 4 4.0432 -0.1225
22 4 5 -8.7266 -0.1798
22 4 6 -0.7150 -0.1210
22 4 7 11.1114 -0.1174
22 4 8 2.9585 0.0738
22 4 9 -0.6304 -0.0969
22 4 10 -1.3659 0.2829
22 6 0 -5.1068 0.0019
22 6 1 16.4668 0.0327
22 6 2 0.8042 -0.1354
22 6 3 -9.7557 -0.2062
22 6 4 1.6342 0.0805
22 6 5 12.2469 0.0086
22 6 6 3.2033 0.0119
22 6 7 -8.0950 -0.0051
22 6 8 -9.5306 -0.0181
22 6 9 -2.6732 0.3309
22 8 0 6.7587 -0.0411
22 8 1 -1.9742 -0.0358
22 8 2 -5.9061 -0.1537
22 8 3 1.6648 0.1442
22 8 4 3.0078 -0.0272
22 8 5 -7.7998 -0.0524
22 8 6 -7.9741 0.2015
22 8 7 -0.4479 0.1170
22 8 8 3.4652 -0.1324
22 10 0 -6.4336 0.1278
22 10 1 2.7725 -0.1419
22 10 2 -5.6353 0.1703
22 10 3 -6.0537 0.1631
22 10 4 4.0246 -0.2206
22 10 5 5.1060 0.1055
22 10 6 0.3338 0.2648
22 12 0 6.3843 -0.0537
22 12 1 -8.0261 -0.1386
22 12 2 -0.2207 0.0975
22 12 3 10.0354 -0.2002
23 1 0 11.4313 -0.1008
23 1 1 -7.4143 0.8315
23 1 2 -4.4748 0.3537
23 1 3 9.4345 0.0109
23 1 4 -6.1126 0.3023
23 1 5 1.4509 -0.2182
23 1 6 12.7323 0.2465
23 1 7 -12.4374 -0.1688
23 1 8 -6.5602 0.3230
23 1 9 -0.8602 -0.3042
23 1 10 0.4617 0.5667
23 3 0 2.5945 0.2859
23 3 1 -5.2542 -0.1676
23 3 2 -0.7835 -0.2558
23 3 3 -7.9171 0.1775
23 3 4 -3.4145 -0.3918
23 3 5 12.9017 0.0579
23 3 6 -12.5371 -0.2796
23 3 7 -1.8994 -0.0800
23 3 8 10.6069 -0.0503
23 3 9 0.7722 0.2346
23 5 0 -1.7192 -0.0456
23 5 1 -11.7628 0.0507
23 5 2 8.4268 0.0045
23 5 3 7.2430 -0.2838
23 5 4 0.2079 -0.0660
23 5 5 -5.7442 -0.0701
23 5 6 7.9657 0.1432
23 5 7 3.4094 0.2984
23 5 8 -10.7670 -0.0763
23 7 0 -12.2926 -0.0485
23 7 1 5.5921 -0.1214
23 7 2 7.3628 -0.0941
23 7 3 -6.1875 0.2500
23 7 4 -5.5168 -0.0644
23 7 5 2.9344 -0.1248
23 7 6 -5.4329 0.4491
23 7 7 -2.3456 0.1029
23 9 0 -1.8604 0.1626
23 9 1 -0.5394 -0.1428
23 9 2 3.0880 0.1744
23 9 3 -1.1328 0.1810
23 9 4 -2.3474 -0.2831
23 9 5 0.0460 0.1135
23 9 6 4.7588 0.2909
23 11 0 3.9078 0.0064
23 11 1 7.1133 -0.0639
23 11 2 2.5153 0.1774
23 11 3 0.0921 -0.0350
24 0 0 4.8782 0.8409
24 0 2 -3.6608 0.3375
24 0 4 14.3980 0.5370
24 0 6 -7.1161 0.1217
24 0 8 -4.2941 -0.1630
24 2 0 -7.7237 0.0916
24 2 1 5.7277 -0.2444
24 2 2 -5.9243 -0.2856
24 2 3 2.1687 0.0240
24 2 4 -3.4301 -0.2236
24 2 5 -7.1740 -0.3254
24 2 6 6.5666 0.3058
24 2 7 -5.0362 -0.3559
24 2 8 -3.5768 -0.1937
24 4 0 11.0908 -0.1799
24 4 1 -4.9979 -0.0793
24 4 2 -5.1152 0.0610
24 4 3 7.7501 0.0288
24 4 4 2.5241 -0.0886
24 4 5 3.7267 0.0155
24 4 6 -4.2706 -0.3161
24 4 7 2.4268 0.2885
24 4 8 3.0903 0.4045
24 6 0 2.5805 0.0211
24 6 1 -3.2562 -0.1159
24 6 2 3.3273 -0.1863
24 6 3 1.5074 0.1330
24 6 4 -4.2239 0.1112
24 6 5 -5.9140 -0.2501
24 6 6 4.7910 0.4296
24 6 7 -1.5426 0.5834
24 8 0 -5.6164 0.1831
24 8 1 -3.5154 -0.1258
24 8 2 3.2735 0.0258
24 8 3 4.6004 0.2795
24 8 4 -3.7124 -0.2179
24 8 5 1.6277 -0.0447
24 10 0 7.6997 0.0195
24 10 1 8.4352 -0.1262
24 10 2 9.8353 0.1517
24 10 3 -2.2371 -0.0611
24 12 0 4.5276 -0.0327
25 1 0 -3.9799 0.5968
25 1 1 -12.3460 -0.1752
25 1 2 5.4696 -0.1373
25 1 3 -3.0708 -0.1953
25 1 4 2.1515 0.1285
25 1 5 -5.0866 -0.7298
25 1 6 -9.5336 -0.0102
25 1 7 6.3491 0.2494
25 3 0 -5.4587 -0.2279
25 3 1 20.3753 -0.2419
25 3 2 -3.0130 -0.1265
25 3 3 -2.9915 0.0402
25 3 4 8.6732 0.1025
25 3 5 -3.8055 0.2805
25 3 6 1.5482 -0.0231
25 3 7 4.9363 -0.4254
25 5 0 14.2794 -0.0033
25 5 1 -0.3515 0.0330
25 5 2 -9.8556 -0.0970
25 5 3 1.6670 0.0733
25 5 4 -1.2031 0.1518
25 5 5 -0.4451 -0.1188
25 5 6 -0.7000 -0.0911
25 7 0 0.2619 0.2638
25 7 1 -10.7621 -0.0456
25 7 2 -5.0560 0.0722
25 7 3 4.9009 0.0648
25 7 4 7.9216 0.0811
25 9 0 3.4858 -0.0528
25 9 1 3.4219 0.0516
25 9 2 1.3275 -0.1552
25 11 0 5.3466 0.2874
26 0 0 10.2628 0.2769
26 0 2 -20.6191 -0.0503
26 0 4 2.9196 -0.3509
26 0 6 -6.5416 -0.9502
26 2 0 -1.8822 -0.4119
26 2 1 -7.9223 -0.3506
26 2 2 22.9198 0.0329
26 2 3 0.7505 -0.2363
26 2 4 -5.8611 0.2059
26 2 5 4.2572 -0.0734
26 4 0 0.3001 0.1568
26 4 1 10.2943 0.0937
26 4 2 -8.9400 -0.1104
26 4 3 -10.1971 0.2378
26 4 4 7.5862 0.1544
26 4 5 -3.5589 -0.0543
26 6 0 1.6759 0.0554
26 6 1 -8.3379 -0.0271
26 6 2 -7.5110 0.2111
26 6 3 3.1928 0.1573
26 6 4 3.7690 -0.1216
26 8 0 -3.3717 -0.0561
26 8 1 1.3548 0.0169
26 8 2 0.4867 0.2640
27 1 0 -4.6138 -0.3179
27 1 1 5.8854 -0.5150
27 1 2 -2.0775 -0.2988
27 1 3 13.2707 0.1143
27 1 4 -1.4560 -0.1491
27 3 0 22.4576 -0.1501
27 3 1 -8.5160 0.2194
27 3 2 1.0952 0.1228
27 3 3 -7.9249 0.1252
27 3 4 -4.4733 0.4273
27 5 0 -19.7093 0.1180
27 5 1 -1.8461 -0.2317
27 5 2 2.7339 0.1487
27 5 3 -2.1589 0.5065
27 7 0 0.0138 -0.0746
27 7 1 1.4657 -0.1331
28 0 0 -12.3210 -1.1107
28 0 2 12.7749 -0.0046
28 2 0 -1.1245 -0.1531
28 2 1 19.9100 0.5387
28 2 2 -9.3267 0.0724
28 4 0 12.6658 0.2490
28 4 1 -15.8118 0.0456
28 6 0 -7.7393 -0.0174
29 1 0 -4.6283 -0.3700
29 1 1 -0.4870 0.3559
29 3 0 -3.7983 0.0722
0 0 0 0.0 0.0
;
loop_
  _refln_index_h
  _refln_index_k
  _refln_index_l
  _refln_F_squared_meas
  _refln_F_squared_sigma
 0 0 -3 -1.87 2.4
 0 0 3 1.7 1.24
 0 0 -3 2.25 1.17
 0 0 3 1.81 0.92
 0 0 3 1.73 1.09
 0 0 -4 880.28 24.31
 0 0 4 874.73 24.1
 0 0 -4 847.45 23.52
 0 0 4 845.23 23.29
 0 0 4 814.52 22.91
 0 0 -5 5.25 1.68
 0 0 5 2.14 1.6
 0 0 -5 4.13 2.05
 0 0 5 4.24 1.79
 0 0 5 1.66 1.21
 0 0 -6 324.37 13.69
 0 0 6 349 14.64
 0 0 6 343.22 14.35
 0 0 6 335.01 14.15
 0 0 -7 0.37 1.12
 0 0 7 1.96 1.19
 0 0 -7 -2.88 4.5
 0 0 7 1.49 1.33
 0 0 7 -0.56 1.84
 0 0 -8 597.86 25.52
 0 0 8 684.27 29.18
 0 0 -8 631.91 26.79
 0 0 8 622.07 26.32
 0 0 8 637.74 26.96
 0 0 -9 -0.35 1.18
 0 0 9 -0.86 2.06
 0 0 -9 -1.31 2.81
 0 0 9 -0.24 1.85
 0 0 9 -0.35 1.51
 0 0 -10 148.43 3.57
 0 0 10 131.58 8.61
 0 0 -10 161.8 9.36
 0 0 10 156.81 9.7
 0 0 10 132.58 8.14
 0 0 -11 1.47 1.5
 0 0 11 1.24 1.72
 0 0 -11 -0.98 2.61
 0 0 11 0.1 0.9
 0 0 11 1.44 0.67
 0 0 12 85.39 3.9
 0 0 12 85.83 3.52
 0 0 -13 0.92 1.11
 0 0 13 -0.27 2.16
 0 0 -14 996.97 36.87
 0 0 14 967.12 35.18
 0 0 -15 1.26 1.45
 0 0 15 1.03 1.57
 0 0 -16 6.31 2.27
 0 0 -17 -2.88 2.62
 0 0 -18 92.8 4.84
 0 0 -19 -0.24 4.12
 0 0 -20 427.67 20.81
 0 0 -21 -0.66 3.86
 0 0 -22 23.23 4.58
 0 0 -23 1.52 2.42
 0 0 -24 26.57 6.07
 0 0 -25 4.05 3.19
 0 0 -26 63.72 16.95
 0 0 -27 -4.61 3.7
 0 0 -28 8.46 3.53
 -1 1 -26 1.59 2.92
 -1 1 -25 12.44 5.93
 -1 1 -24 3.89 4.08
 -1 1 -23 11.43 3.22
 -1 1 -22 -1.97 2.97
 -1 1 -21 27.47 6.52
 -1 1 -20 11.96 5.22
 -1 1 -19 12.67 7.74
 -1 1 -18 63.39 3.81
 -1 1 -17 8.32 3.25
 -1 1 -16 -0.03 2.65
 -1 1 -15 19.42 5.86
 1 -1 15 16.76 4.4
 -1 1 -14 51.74 3.73
 1 -1 14 49.6 3.73
 -1 1 -13 555.48 20.65
 1 -1 13 534.49 20.41
 -1 1 -12 45.5 3.54
 1 -1 12 45.32 2.63
 1 -1 12 54.17 9.21
 1 -1 12 44.02 5
 -1 1 -11 23.96 4.2
 1 -1 11 17.28 5.09
 1 -1 11 15.49 4.02
 1 -1 11 20.36 5.26
 -1 1 -10 26.91 6.76
 1 -1 10 40.13 2.59
 1 -1 10 49.91 4.41
 1 -1 10 41.5 2.44
 -1 1 -9 215.45 12.54
 1 -1 9 209.25 11.35
 1 -1 9 231.5 11.64
 1 -1 9 202.71 11.55
 -1 1 -8 1207.8 30.75
 1 -1 8 1170.54 29.81
 1 -1 8 1263.63 31.89
 -1 1 -8 1128.19 29.72
 1 -1 8 1254.28 32.53
 -1 1 -7 265.71 14.57
 1 -1 7 253.68 10.76
 1 -1 7 282.1 13.05
 -1 1 -7 271.59 11.59
 1 -1 7 274.6 11.66
 -1 1 -6 1040.07 28.76
 1 -1 6 1000.08 27.56
 1 -1 6 1021.41 28.04
 -1 1 -6 1034.48 28.55
 1 -1 6 987.9 27.2
 -1 1 -5 16.67 5.13
 1 -1 5 11.77 2.71
 1 -1 5 12.14 3.66
 -1 1 -5 8.59 5.05
 1 -1 5 5.77 2.11
 -1 1 -4 1153.7 31.64
 1 -1 4 1124.75 30.8
 1 -1 4 1072.16 29.32
 -1 1 -4 1134.29 31.1
 1 -1 4 1147.27 31.49
 -1 1 -3 868.94 24.08
 1 -1 3 775.41 21.43
 1 -1 3 809.44 22.2
 -1 1 -3 811.31 22.47
 1 -1 3 794.25 22.23
 1 -1 2 164.5 8.9
 1 -1 2 172.57 8.43
 -1 1 -2 147.48 10.73
 1 -1 2 167.4 9.24
 1 -1 -3 88.79 6.83
 -1 1 3 99.74 7.12
 1 -1 -3 116.76 8.42
 -1 1 3 108.35 8.25
 -1 1 4 34.73 3.78
 1 -1 -4 37.88 3.65
 1 -1 -4 38.87 2.63
 -1 1 4 33.17 1.84
 1 -1 -5 318.08 13.55
 -1 1 5 322.67 14.15
 1 -1 -5 343.42 15.51
 -1 1 5 333.71 13.84
 1 -1 -6 181.2 10.38
 -1 1 6 177.64 9.01
 1 -1 -6 215.94 10.95
 -1 1 6 226.47 12.28
 1 -1 -7 239.06 10.46
 -1 1 7 235.65 10.53
 1 -1 -7 225.63 11.33
 -1 1 7 222.02 11.1
 1 -1 -8 385.32 13.91
 -1 1 8 363.46 15.42
 1 -1 -8 357.21 15.62
 -1 1 8 356.93 14.92
 1 -1 -9 172.16 9.62
 -1 1 9 163.29 9.08
 1 -1 -9 201 12.47
 -1 1 9 198.86 11.75
 1 -1 -10 44.21 4.92
 -1 1 10 34.02 7.38
 1 -1 -10 42.25 10.1
 -1 1 10 45.07 4.79
 1 -1 -11 87.09 7.72
 -1 1 11 74.09 6.54
 1 -1 -11 91.53 9.51
 -1 1 11 95.36 6.23
 -1 1 11 87.14 7.71
 1 -1 -12 29.23 7.59
 -1 1 12 29.22 8.02
 1 -1 -12 32.65 7.65
 -1 1 12 24.31 6.48
 1 -1 -13 1237.35 42.45
 1 -1 -13 1211.27 42.18
 -1 1 13 1363.15 44.41
 1 -1 -14 58.37 15.04
 -1 1 14 50.38 5
 1 -1 -15 534.85 21.24
 -1 1 15 527.57 20.53
 1 -1 -16 109.19 5.59
 1 -1 -17 192.16 9.49
 1 -1 -18 3.7 2.85
 1 -1 -19 284.53 10.21
 1 -1 -20 41.96 8.24
 1 -1 -21 69.34 11.92
 1 -1 -22 3.67 2.95
 1 -1 -23 27.42 5.01
 1 -1 -24 27.01 7.87
 1 -1 -25 -2.18 3.34
 1 -1 -26 21.34 5.53
 1 -1 -27 6.33 5.01
 1 -1 -28 1.27 3.63
 1 -1 -29 10.77 4.04
 2 -2 27 11.68 5.13
 2 -2 26 22.23 6.8
 2 -2 25 3.19 3
 2 -2 24 4.71 4.47
 -2 2 -21 8.98 3.84
 -2 2 -20 9.03 3.35
 -2 2 -19 11 6.94
 -2 2 -18 32.82 7.15
 -2 2 -17 8.5 3.23
 -2 2 -16 98.34 4.02
 -2 2 -15 13.41 5.52
 2 -2 15 9.37 3.23
 -2 2 -14 334.75 17.73
 2 -2 14 324.12 16.81
 -2 2 -13 499.44 129.14
 2 -2 13 483.34 22.25
 -2 2 -12 284.26 15.99
 2 -2 12 292.53 13.68
 -2 2 -12 262.54 11.94
 2 -2 12 265.31 12.23
 -2 2 -11 321.64 13.62
 2 -2 11 313.13 13.06
 2 -2 11 300.53 12.33
 -2 2 -11 328.83 15.52
 2 -2 11 323.93 14.73
 -2 2 -10 534.47 19.07
 2 -2 10 482.5 19.32
 2 -2 10 518.43 18.19
 -2 2 -10 514.23 18.29
 2 -2 10 529.95 19.97
 -2 2 -9 31.15 7.88
 2 -2 9 28.85 4.62
 2 -2 9 33.76 1.58
 -2 2 -9 26.95 6.03
 2 -2 9 24.91 6.18
 -2 2 -8 626.83 26.61
 2 -2 8 709.8 30.14
 2 -2 8 668.02 28.46
 -2 2 -8 626.63 26.86
 2 -2 8 682.7 29.14
 2 -2 7 269.55 14.37
 2 -2 7 289.58 14.17
 -2 2 -7 282.52 14.07
 2 -2 7 284.25 14.67
 2 -2 6 66.72 2.5
 2 -2 6 69.8 4.92
 2 -2 6 71.12 4.64
 -2 2 -6 61.37 4.95
 2 -2 6 58.82 3.38
 2 -2 5 470.84 16.55
 2 -2 5 414.38 15.01
 2 -2 5 425.4 14.46
 -2 2 -5 464.93 16.44
 2 -2 4 193.75 9.57
 2 -2 4 194.44 11.95
 2 -2 4 189.02 9.13
 -2 2 -4 205.53 10.71
 2 -2 3 47.28 2.56
 -2 2 -3 48.75 1.83
 2 -2 3 51.24 2.53
 -2 2 -3 50.63 2.81
 2 -2 2 180.7 9.51
 -2 2 -2 191.99 9.38
 2 -2 1 152.83 8.57
 -2 2 -1 146.45 7.64
 -2 2 0 12.95 4.22
 2 -2 0 14.13 2.8
 2 -2 -1 726.14 21
 -2 2 1 691.1 23.57
 2 -2 -1 640.4 18.21
 2 -2 -2 248.27 11.93
 -2 2 2 232.51 5.36
 -2 2 2 237.51 10.19
 2 -2 -2 211.12 10.56
 -2 2 3 240.28 11.82
 2 -2 -3 222.33 12.48
 2 -2 -3 243.89 10.55
 -2 2 3 214.52 10.44
 2 -2 -4 668.73 18.89
 -2 2 4 641.2 18.09
 2 -2 -4 594.64 20.37
 -2 2 4 627.56 3.6
 2 -2 -5 104.15 7.25
 -2 2 5 110.07 7.4
 2 -2 -5 113.27 7.24
 -2 2 5 111.98 9.79
 2 -2 -6 1109.64 30.99
 -2 2 6 1090.1 30.59
 2 -2 -6 1065.7 29.52
 -2 2 6 997.87 27.96
 2 -2 -7 2595.98 38.06
 -2 2 7 2663.07 38.87
 2 -2 -7 2543.89 38.89
 -2 2 7 2578.94 38.2
 2 -2 -8 1401.98 22.97
 2 -2 -8 1464.09 22.3
 2 -2 -9 115.38 12.59
 -2 2 9 102.29 10.2
 2 -2 -9 121.97 7.44
 -2 2 9 92.04 8.93
 2 -2 -10 1041.36 27.57
 -2 2 10 1097.99 28.25
 2 -2 -10 1104.43 28.75
 -2 2 10 1074.88 27.41
 2 -2 -11 -0.6 2.42
 -2 2 11 2.82 1.76
 2 -2 -11 -2.67 3.25
 -2 2 11 3.81 1.29
 2 -2 -12 257.55 12.26
 -2 2 12 260.03 10.14
 2 -2 -12 248.34 14.21
 2 -2 -13 333.63 14.44
 2 -2 -13 311.77 14.14
 2 -2 -14 156.12 7.74
 2 -2 -14 161 9.55
 2 -2 -15 148.18 10.45
 2 -2 -15 137.62 7.65
 2 -2 -16 538.09 21.47
 2 -2 -17 68.08 13.6
 2 -2 -18 166.7 9.47
 2 -2 -19 4.15 2.53
 2 -2 -20 138.28 8.39
 2 -2 -21 3.5 2.89
 2 -2 -22 66.29 12.79
 2 -2 -23 6.77 2.38
 2 -2 -24 3.15 3.52
 2 -2 -25 60.65 12.39
 2 -2 -26 7.47 3.83
 2 -2 -27 10.67 6.47
 2 -2 -28 6.85 4.23
 2 -2 -29 5.78 3.16
 3 -3 26 19.67 7.03
 3 -3 25 5.33 3.75
 3 -3 24 0.61 2.19
 3 -3 23 14.74 5.03
 3 -3 22 11.71 3.44
 3 -3 21 292.29 15.17
 3 -3 20 47.96 10.37
 3 -3 19 24.45 18.77
 3 -3 18 3.79 2.17
 3 -3 17 10.04 3.38
 3 -3 16 10.3 4.53
 3 -3 15 425.71 15.71
 3 -3 14 12.43 6.16
 -3 3 -14 11.42 2.74
 3 -3 14 5.43 2.58
 3 -3 13 737.88 28.98
 3 -3 13 765 29.25
 -3 3 -13 729.03 28.36
 3 -3 13 735.38 30.79
 3 -3 12 13.55 7.3
 3 -3 12 25.84 6.37
 -3 3 -12 23.9 5.73
 3 -3 12 12.79 5.62
 3 -3 11 597.89 22.41
 3 -3 11 617.09 22.6
 -3 3 -11 652.48 25.66
 3 -3 11 658.11 24.11
 3 -3 10 380.17 17.44
 3 -3 10 382.99 16.1
 3 -3 10 377.41 15.42
 -3 3 -10 379.22 16.38
 3 -3 10 363.05 16.96
 3 -3 9 569.2 20.1
 3 -3 9 569.86 20.52
 3 -3 9 555.13 19.57
 -3 3 -9 564.76 21.02
 3 -3 9 560.29 20.5
 3 -3 8 291.59 11.1
 3 -3 8 300.06 11.66
 3 -3 8 282.34 10.47
 -3 3 -8 284.69 11.9
 3 -3 8 285.05 11.03
 3 -3 7 626.18 26.57
 3 -3 7 621.93 26.45
 3 -3 7 580.58 24.48
 -3 3 -7 574.31 24.77
 3 -3 6 9.2 2.44
 3 -3 6 12.8 3.86
 3 -3 6 9.21 2.13
 -3 3 -6 8.34 2.9
 3 -3 5 493.87 17.02
 3 -3 5 547.32 18.5
 -3 3 -5 543.73 19.24
 3 -3 4 88.52 6.05
 -3 3 -4 83.85 5.71
 3 -3 4 79.72 5.33
 -3 3 -4 76.3 6.99
 3 -3 3 658.66 18.57
 -3 3 -3 727.57 20.17
 3 -3 2 57.67 7.02
 -3 3 -2 56.06 6.74
 3 -3 2 56.7 1.79
 3 -3 1 51.88 3.18
 -3 3 -1 51.49 2.9
 3 -3 1 48.59 1.33
 -3 3 -1 54.8 2.62
 3 -3 0 8.76 2.29
 -3 3 0 9.68 3.44
 3 -3 0 10.03 2.37
 3 -3 -1 425.08 14.86
 -3 3 1 469.59 16.12
 3 -3 -1 480.14 16.22
 3 -3 -2 1069.78 29.95
 -3 3 2 1072.89 29.55
 3 -3 -2 1096.31 30.03
 -3 3 2 1117.81 30.5
 3 -3 -3 18.19 3.81
 -3 3 3 7.72 4.3
 3 -3 -3 23.55 5.19
 -3 3 3 19.93 3.94
 3 -3 -4 256.47 11.33
 -3 3 4 271.26 14.21
 3 -3 -4 286.51 12.04
 -3 3 4 280.6 11.75
 3 -3 -5 5.12 3.33
 -3 3 5 6.88 2.76
 3 -3 -5 12.22 2.62
 -3 3 5 3.65 1.44
 3 -3 -6 220.89 11.57
 -3 3 6 203.72 13.09
 3 -3 -6 202.47 11.22
 -3 3 6 211.54 11.11
 3 -3 -7 52.84 8.34
 -3 3 7 53.87 4.55
 3 -3 -7 54.21 7
 -3 3 7 56.92 5.98
 3 -3 -8 75.15 8.34
 -3 3 8 86.53 11.84
 3 -3 -8 71.61 7.39
 -3 3 8 89.36 8.61
 3 -3 -9 965.55 25.07
 -3 3 9 976.38 25.28
 3 -3 -9 863.72 22.38
 -3 3 9 890.23 22.78
 3 -3 -10 8.12 2.46
 -3 3 10 2.3 1.58
 3 -3 -10 1.11 1.35
 -3 3 10 3.59 1.72
 3 -3 -11 407.25 15.73
 -3 3 11 380.88 14.43
 3 -3 -11 433.98 16.83
 3 -3 -12 52.2 3.02
 -3 3 12 37.18 8.7
 3 -3 -12 48.03 12.56
 3 -3 -13 200.18 10.68
 3 -3 -13 216.41 14.23
 3 -3 -14 141.73 10.29
 3 -3 -14 117.03 32.27
 3 -3 -15 11.61 4.78
 3 -3 -15 21.49 7.7
 3 -3 -16 8.51 4.15
 3 -3 -16 6.16 2.71
 3 -3 -17 28.61 6.5
 3 -3 -18 139.07 64.09
 3 -3 -19 11.1 4.2
 3 -3 -20 60.97 10.92
 3 -3 -21 7.8 2.78
 3 -3 -22 27.74 7
 3 -3 -23 33.72 7.16
 3 -3 -24 62.47 14.87
 3 -3 -25 4.11 3.3
 3 -3 -26 5.37 3.34
 3 -3 -27 6.06 4.8
 3 -3 -28 8.52 4.61
 3 -3 -29 32.91 9.02
 4 -4 26 31.58 10.4
 4 -4 25 7.86 3.39
 4 -4 24 12.73 5.13
 4 -4 23 32.97 6.51
 4 -4 22 52.77 9.75
 4 -4 21 53.92 7.79
 4 -4 20 8.53 5.41
 4 -4 19 89.13 4.52
 4 -4 18 30.03 7.12
 4 -4 17 28.2 7.67
 4 -4 16 24.09 7.03
 -4 4 -16 24.12 6.98
 4 -4 15 235.93 16.17
 -4 4 -15 238.8 10.82
 4 -4 14 -0.37 2.63
 4 -4 14 5.03 2.07
 -4 4 -14 5.28 2.42
 4 -4 13 6.93 1.99
 4 -4 13 7.55 1.97
 -4 4 -13 6.64 2.3
 4 -4 12 138.2 7.88
 4 -4 12 125.91 6.44
 -4 4 -12 129.75 45.19
 4 -4 11 52.17 8.82
 4 -4 11 36.46 11.43
 -4 4 -11 51.19 14.02
 4 -4 10 36.67 12.81
 4 -4 10 43.32 2.71
 -4 4 -10 43.75 10.76
 4 -4 9 37.59 4.99
 4 -4 9 27 5.53
 -4 4 -9 33.85 9.02
 4 -4 8 156.35 8.01
 4 -4 8 166.94 9.84
 4 -4 8 152.4 6.6
 -4 4 -8 141.59 10.14
 4 -4 7 172.81 10
 4 -4 7 172.97 10.13
 4 -4 7 172.29 9.65
 -4 4 -7 186.1 10.71
 4 -4 6 8.25 3.78
 4 -4 6 4.95 1.13
 -4 4 -6 4.33 1.51
 4 -4 5 384.86 16.81
 -4 4 -5 380.42 4.17
 4 -4 5 345.73 16.79
 4 -4 4 55.46 6.12
 -4 4 -4 51.69 6.28
 4 -4 4 53.82 5.41
 4 -4 3 32.96 5.9
 -4 4 -3 30.36 5.06
 4 -4 3 26.68 1.35
 4 -4 2 354.77 15.33
 -4 4 -2 376.27 13.73
 4 -4 2 343.96 14.01
 4 -4 1 620.01 21.33
 -4 4 -1 579.13 20.44
 4 -4 1 584.78 19.6
 -4 4 -1 549.42 18.55
 4 -4 0 637.98 18.05
 -4 4 0 670.22 18.79
 4 -4 0 634.52 17.59
 4 -4 -1 691.8 20.2
 -4 4 1 728.47 20.64
 4 -4 -1 743.45 20.47
 4 -4 -2 837.67 23.68
 -4 4 2 779.24 21.9
 4 -4 -2 780.82 21.56
 -4 4 2 776.82 21.41
 4 -4 -3 46.85 10.84
 -4 4 3 38.33 7.66
 4 -4 -3 47.35 2.66
 -4 4 3 49.07 4.09
 4 -4 -4 598.74 21
 -4 4 4 595.17 20.51
 4 -4 -4 626.14 4.63
 -4 4 4 619.8 21.03
 4 -4 -5 149.6 9.2
 -4 4 5 167.43 13.13
 4 -4 -5 148.78 8.92
 -4 4 5 142.74 9.04
 4 -4 -6 1026.15 28.89
 -4 4 6 931.15 25.79
 4 -4 -7 232.9 13.65
 -4 4 7 240.71 13.83
 4 -4 -7 221.01 12.02
 -4 4 7 220.89 11.88
 4 -4 -8 417.25 18.31
 -4 4 8 398.95 17.49
 4 -4 -8 426.33 18.56
 -4 4 8 429.89 18.36
 4 -4 -9 39.99 9.95
 -4 4 9 33.8 8.24
 4 -4 -9 30.42 8.1
 -4 4 9 24.64 7.11
 4 -4 -10 415.1 15.86
 -4 4 10 413.26 15.6
 4 -4 -10 405 15.43
 4 -4 -11 52.51 10.26
 -4 4 11 47.58 9.94
 4 -4 -11 46.96 4.22
 4 -4 -12 5.03 2.77
 4 -4 -12 5.77 2.56
 4 -4 -13 153.1 8.6
 4 -4 -13 179.62 10.84
 4 -4 -14 4.91 2.49
 4 -4 -14 2.85 1.83
 4 -4 -15 27.16 11.18
 4 -4 -15 14.65 4.01
 4 -4 -16 360.81 20.08
 4 -4 -16 376.81 19.13
 4 -4 -17 420.69 15.8
 4 -4 -17 373.4 25.94
 4 -4 -18 759.37 20.65
 4 -4 -18 759.55 19.74
 4 -4 -19 8.79 2.88
 4 -4 -20 19.44 5.4
 4 -4 -21 6.86 3.65
 4 -4 -22 130.12 5.9
 4 -4 -23 72.36 15.12
 4 -4 -24 84.63 19.61
 4 -4 -25 13.21 6.17
 4 -4 -26 24.08 6.24
 4 -4 -27 9.95 6.52
 4 -4 -28 13.68 6.04
 4 -4 -29 0.06 3.15
 5 -5 25 8.77 2
 5 -5 24 10.64 4.65
 5 -5 23 22.53 6.67
 5 -5 22 44.74 9.61
 5 -5 21 7.82 3.4
 5 -5 20 33.19 6.05
 5 -5 19 27.87 5.11
 5 -5 18 4.44 3.15
 5 -5 17 4.18 3.09
 -5 5 -17 4.65 3.67
 5 -5 16 9.12 3.37
 -5 5 -16 10.87 4.86
 5 -5 15 -0.12 4.01
 -5 5 -15 0.14 2.99
 5 -5 14 324.55 11.12
 5 -5 14 308.87 9.6
 -5 5 -14 330.42 10.93
 5 -5 13 139.03 64.2
 5 -5 13 138.19 63.75
 -5 5 -13 128.21 11.78
 5 -5 12 6.43 2.7
 5 -5 12 9.25 2.2
 -5 5 -12 8.7 2.76
 5 -5 11 65.03 13.34
 5 -5 11 68.87 1.93
 -5 5 -11 61.18 3.21
 5 -5 10 187.95 10
 5 -5 10 199.24 9.65
 -5 5 -10 189.55 14.7
 5 -5 9 204 11.91
 5 -5 9 181.36 9.84
 -5 5 -9 210.28 11.61
 5 -5 8 561.33 20.77
 5 -5 8 566.76 19.82
 -5 5 -8 540.21 20.34
 5 -5 7 153.17 8.55
 5 -5 7 149.42 8.22
 -5 5 -7 131.26 6.23
 5 -5 6 211.25 14.07
 -5 5 -6 187.59 10.76
 5 -5 6 182.31 10.24
 5 -5 5 414.2 15.66
 -5 5 -5 417.45 15.38
 5 -5 5 432.38 15.04
 5 -5 5 418.86 15.02
 -5 5 -5 405.37 15.16
 5 -5 4 34.73 9.88
 -5 5 -4 28.08 6.58
 5 -5 4 31.33 1.91
 5 -5 4 27.69 1.59
 5 -5 3 19.3 3.78
 -5 5 -3 15.39 3.82
 5 -5 3 15.07 1.09
 5 -5 2 638.53 28.09
 -5 5 -2 671.31 28.69
 5 -5 2 626.28 26.18
 5 -5 1 186.96 10.46
 -5 5 -1 220.04 12.55
 5 -5 1 211.39 11.11
 -5 5 -1 206.79 10.99
 5 -5 0 16.87 5.47
 -5 5 0 18.85 2.99
 5 -5 0 13.59 3.24
 5 -5 -1 716.17 20.67
 5 -5 -1 733.37 20.54
 5 -5 -2 416.38 19.38
 -5 5 2 425.71 15.07
 5 -5 -2 392.59 13.54
 -5 5 2 415.1 14.35
 5 -5 -3 40.34 6.74
 -5 5 3 39.92 7.13
 5 -5 -3 44.33 8.54
 -5 5 3 43.17 2.58
 5 -5 -4 306.41 15.72
 -5 5 4 333.85 16.73
 5 -5 -4 352.52 18.16
 -5 5 4 383.58 17.06
 5 -5 -5 105.25 10.47
 -5 5 5 93.11 9.05
 5 -5 -5 89.11 9.24
 -5 5 5 98.35 9.38
 5 -5 -6 146.3 9.01
 -5 5 6 141.61 10.29
 5 -5 -6 161.22 9.09
 -5 5 6 166.22 9.19
 5 -5 -7 437.74 19.41
 -5 5 7 438.55 24.16
 5 -5 -7 452.39 19.62
 -5 5 7 447.63 19.41
 5 -5 -8 1212.04 32.25
 -5 5 8 1210.89 31.4
 5 -5 -8 1072.93 28.04
 -5 5 8 1073.45 27.32
 5 -5 -9 249.08 14.57
 -5 5 9 239.9 14.73
 5 -5 -9 238.77 14.48
 -5 5 9 250.48 14.08
 5 -5 -11 160.39 10.69
 5 -5 -11 152.03 10.27
 5 -5 -12 331.77 14.43
 5 -5 -12 294.86 13.2
 5 -5 -13 8.58 3.32
 5 -5 -13 20.02 6.93
 5 -5 -14 32.26 5.61
 5 -5 -14 32.69 10.24
 5 -5 -15 -1.02 4.04
 5 -5 -15 3.05 2.97
 5 -5 -16 290.28 16.35
 5 -5 -16 277.54 17.8
 5 -5 -17 208.85 12.67
 5 -5 -17 229.55 13.62
 5 -5 -18 310.98 143.66
 5 -5 -18 357.55 11.55
 5 -5 -19 208.6 16.3
 5 -5 -20 20.04 5.19
 5 -5 -21 364.4 18.75
 5 -5 -22 38.99 5.6
 5 -5 -23 16.8 5.64
 5 -5 -24 4.95 2.97
 5 -5 -25 40.51 9.5
 5 -5 -26 17.85 6.04
 5 -5 -27 52.05 13.78
 5 -5 -28 3.46 4.37
 5 -5 -29 17.27 7.45
 6 -6 24 5.6 2.76
 6 -6 23 64.31 16.67
 6 -6 22 125.64 8.1
 6 -6 21 44.78 8.53
 6 -6 20 79.73 12.21
 6 -6 19 33.13 5.96
 6 -6 18 29.71 5.77
 -6 6 -18 24.56 5.53
 6 -6 17 233.69 10.73
 -6 6 -17 237.42 12.91
 6 -6 16 112.1 5.79
 -6 6 -16 98.83 11.17
 6 -6 15 97.99 13.74
 -6 6 -15 118.14 4.57
 6 -6 14 20.49 6.01
 6 -6 14 13.92 3.81
 -6 6 -14 16.3 5.08
 6 -6 13 17.99 8
 6 -6 13 22.04 6.04
 -6 6 -13 18.62 9.27
 6 -6 12 29.89 8.2
 6 -6 12 26.59 6.35
 -6 6 -12 20.95 6.54
 6 -6 11 2.38 2.82
 6 -6 11 4.18 1.92
 -6 6 -11 1.88 2.83
 6 -6 10 54.21 23.36
 6 -6 10 37.46 4.3
 -6 6 -10 31.27 6.4
 6 -6 9 56.63 8.9
 6 -6 9 42.6 3.51
 -6 6 -9 49.85 3.6
 6 -6 8 28.46 7.45
 6 -6 8 24.65 2.44
 -6 6 -8 24.5 5.11
 6 -6 7 5.44 2.09
 6 -6 7 1.24 0.43
 6 -6 7 0.8 0.72
 -6 6 -7 -1.55 3.41
 6 -6 6 12.53 3.61
 6 -6 6 4.5 0.75
 -6 6 -6 4.98 3.94
 6 -6 5 133.56 5.83
 6 -6 5 130.09 2.9
 6 -6 5 122.01 2.92
 6 -6 4 622.61 24.16
 6 -6 3 48.71 8.56
 -6 6 -3 30.31 5.85
 6 -6 2 153.23 9.95
 -6 6 -2 147.47 5.14
 6 -6 2 151.01 8.26
 6 -6 1 11.33 3
 -6 6 -1 7.13 1.67
 6 -6 1 4.77 1.13
 -6 6 -1 8.95 1.12
 6 -6 0 32.5 4.54
 -6 6 0 26.54 6.14
 6 -6 0 30.9 2.9
 -6 6 0 26.51 2.5
 6 -6 -1 0.39 2.18
 -6 6 1 2.62 1.31
 6 -6 -1 2.53 0.68
 6 -6 -2 122.17 10.8
 -6 6 2 108.93 13.04
 6 -6 -2 108.83 10.62
 -6 6 2 117.4 3.89
 6 -6 -3 1994.76 51.94
 -6 6 3 1913.7 48.61
 6 -6 -3 2050.31 51.41
 -6 6 3 2055.81 51.5
 6 -6 -4 10.59 4.96
 6 -6 -4 5.69 2.5
 -6 6 4 12.67 3.46
 6 -6 -5 593.61 26.54
 -6 6 5 540.76 23.27
 6 -6 -5 487.68 22.39
 -6 6 5 532.11 22.8
 6 -6 -6 205.89 12.88
 -6 6 6 203.05 11.91
 6 -6 -6 194.23 11.31
 -6 6 6 222.29 13.1
 6 -6 -7 446.16 19.08
 6 -6 -7 441.42 19.54
 -6 6 7 447.88 16.81
 6 -6 -8 385.72 15.34
 6 -6 -8 396.47 15.76
 -6 6 8 385.9 17.02
 6 -6 -9 952.96 27.93
 6 -6 -9 892.5 21.1
 6 -6 -10 95.12 5.94
 6 -6 -10 92.59 6.93
 6 -6 -11 689.99 26.54
 6 -6 -11 666 22.4
 6 -6 -12 133.96 9.23
 6 -6 -12 140.09 6.89
 6 -6 -13 167.07 15.23
 6 -6 -13 172.82 10.24
 6 -6 -14 64.89 14.03
 6 -6 -14 58.36 12.43
 6 -6 -15 15.72 3.83
 6 -6 -15 14.9 5.24
 6 -6 -16 394.18 17.12
 6 -6 -16 402.03 15.23
 6 -6 -17 255.36 15.16
 6 -6 -17 226.6 21.53
 6 -6 -18 377.03 16.65
 6 -6 -18 379.16 13.6
 6 -6 -19 48.43 8.89
 6 -6 -19 70.32 9.65

_iucr_refine_fcf_details
;
data_r100509f1
_computing_structure_refinement   'olex2.refine (Bourhis et al., 2015)'
_shelx_refln_list_code            4
loop_
  _space_group_symop_id
  _space_group_symop_operation_xyz
  1  x,y,z
  2  -x,y,-z+1/2
  3  -x,-y,-z
  4  x,-y,z-1/2
  5  x+1/2,y+1/2,z
  6  -x+1/2,y+1/2,-z+1/2
  7  -x+1/2,-y+1/2,-z
  8  x+1/2,-y+1/2,z-1/2

_space_group_crystal_system       monoclinic
_space_group_IT_number            15
_space_group_name_H-M_alt         'C 1 2/c 1'
_space_group_name_Hall            '-C 2yc'
_symmetry_space_group_name_H-M    'C 1 2/c 1'
_symmetry_space_group_name_Hall   '-C 2yc'
_symmetry_Int_Tables_number       15
_cell_length_a                    28.166(6)
_cell_length_b                    17.330(4)
_cell_length_c                    26.363(5)
_cell_angle_alpha                 90
_cell_angle_beta                  117.96(3)
_cell_angle_gamma                 90
_cell_volume                      11366(5)
loop_
  _refln_index_h
  _refln_index_k
  _refln_index_l
  _refln_F_squared_calc
  _refln_F_squared_meas
  _refln_F_squared_sigma
  _refln_F_squared_weight
  _refln_observed_status
-33 1 10 115.203 106.867 96.638 346.362 o
-33 1 11 83.175 97.951 95.039 395.197 o
-33 1 12 21.227 73.953 101.286 473.664 o
-33 1 13 1052.730 1033.350 169.627 49.791 o
-33 1 14 197.446 197.065 136.208 183.330 o
-33 1 15 4667.910 4934.130 661.933 5.399 o
-33 1 16 111.296 211.571 75.748 366.792 o
-33 1 17 2183.730 1647.540 189.825 24.794 o
-33 1 18 3.605 45.417 69.547 1015.000 o
-33 1 19 1770.510 1510.940 198.371 29.457 o
-33 3 12 31.285 118.322 84.541 531.484 o
-33 3 13 219.595 164.862 65.998 308.290 o
-33 3 14 325.953 246.510 66.873 218.377 o
-33 3 15 776.375 518.682 94.541 90.693 o
-33 3 16 425.412 423.686 107.312 134.111 o
-33 3 17 1940.820 2060.950 274.581 21.705 o
-32 0 6 28.539 376.598 103.267 284.907 o
-32 0 8 284.433 577.549 142.676 121.065 o
-32 0 10 1751.680 1505.630 282.534 24.934 o
-32 0 12 819.156 821.521 220.135 51.548 o
-32 0 14 3.530 -11.150 124.544 399.644 o
-32 0 16 1800.160 1411.690 257.016 26.363 o
-32 0 18 44.650 387.176 124.177 224.584 o
-32 0 20 425.181 304.139 145.608 118.585 o
-32 0 22 1731.290 1682.130 266.853 25.207 o
-32 2 7 43.357 3.745 217.301 126.601 o
-32 2 8 3595.570 3491.850 474.960 8.968 o
-32 2 9 671.542 600.317 96.292 96.008 o
-32 2 10 3445.000 2491.280 392.784 11.432 o
-32 2 11 178.553 50.736 95.318 317.729 o
-32 2 12 1325.530 1225.330 161.832 41.457 o
-32 2 13 28.969 157.048 71.943 585.134 o
-32 2 14 302.301 297.383 92.136 190.981 o
-32 2 15 54.871 78.204 85.715 514.751 o
-32 2 16 350.314 530.531 104.807 139.557 o
-32 2 17 9.867 137.030 71.604 685.223 o
-32 2 18 174.089 219.377 76.204 301.633 o
-32 2 19 1021.890 1208.100 156.942 49.787 o
-32 2 20 70.491 86.091 86.645 469.207 o
-32 2 21 2.123 131.965 100.103 464.073 o
-32 4 8 2263.410 2231.390 382.846 15.710 o
-32 4 9 240.445 647.043 119.537 138.778 o
-32 4 10 1060.000 690.200 184.903 52.454 o
-32 4 11 717.925 1172.820 151.308 61.965 o
-32 4 12 1524.250 799.751 129.841 44.528 o
-32 4 13 21.184 -61.107 95.042 620.126 o
-32 4 14 828.856 744.780 143.730 68.238 o
-32 4 15 353.917 507.459 104.447 141.276 o
-32 4 16 401.095 492.497 115.305 127.606 o
-32 4 17 104.629 156.557 96.818 331.790 o
-32 4 18 2374.550 1851.560 213.239 21.599 o
-32 4 19 113.974 210.579 85.537 333.681 o
-32 4 20 243.680 177.478 80.827 259.144 o
-32 6 13 1038.030 944.475 184.854 49.359 o
-32 6 14 1.416 24.306 120.270 413.764 o
-32 6 15 464.662 343.161 81.269 150.069 o
-31 1 4 77.539 126.383 132.239 253.111 o
-31 1 5 337.472 690.497 162.339 97.476 o
-31 1 6 115.552 183.174 73.390 386.853 o
-31 1 7 333.316 243.137 81.061 201.381 o
-31 1 8 199.794 242.603 95.251 240.163 o
-31 1 9 4358.430 5635.410 412.354 6.970 o
-31 1 10 254.172 228.099 98.003 214.270 o
-31 1 11 2433.060 2422.780 242.430 18.550 o
-31 1 12 129.915 249.112 84.739 304.952 o
-31 1 13 3433.030 3012.940 259.650 12.764 o
-31 1 14 58.987 133.342 71.440 540.715 o
-31 1 15 478.268 495.052 105.913 121.029 o
-31 1 16 83.268 213.953 63.603 449.085 o
-31 1 17 1143.550 858.446 129.664 54.898 o
-31 1 18 629.969 955.834 131.121 76.323 o
-31 1 19 2782.320 2579.700 277.702 15.617 o
-31 1 20 1596.370 1297.290 146.831 36.604 o
-31 1 21 2045.960 2198.560 262.280 20.995 o
-31 1 22 116.482 267.555 89.475 296.360 o
-31 1 23 24.601 132.557 94.229 462.684 o
-31 1 24 67.597 66.275 87.131 490.691 o
-31 3 4 642.417 430.810 169.453 80.917 o
-31 3 5 338.344 442.842 146.553 120.297 o
-31 3 6 131.373 631.426 137.163 146.047 o
-31 3 7 1374.440 1612.660 209.649 33.279 o
-31 3 8 174.971 392.069 130.384 170.320 o
-31 3 9 5018.940 4778.830 629.030 5.400 o
-31 3 10 279.217 118.279 76.443 263.055 o
-31 3 11 6670.760 7269.740 460.334 4.213 o
-31 3 12 60.057 339.138 88.914 314.463 o
-31 3 13 3211.370 3229.840 337.116 11.968 o
-31 3 14 97.199 223.647 80.765 359.398 o
-31 3 15 666.799 714.760 121.905 84.385 o
-31 3 16 1596.670 1756.970 220.537 28.794 o
-31 3 17 782.782 599.473 123.977 79.725 o
-31 3 18 1004.760 937.888 164.745 53.421 o
-31 3 19 211.845 136.640 80.763 294.305 o
-31 3 20 3104.970 3171.410 358.097 12.002 o
-31 3 21 54.185 130.874 100.073 387.295 o
-31 3 22 260.657 210.395 71.640 254.280 o
-31 3 23 284.687 162.783 96.191 217.781 o
-31 5 6 147.227 52.277 125.240 253.853 o
-31 5 7 1127.340 1092.010 202.964 42.941 o
-31 5 8 583.085 408.502 121.378 106.082 o
-31 5 9 1069.890 1072.250 205.533 44.130 o
-31 5 10 1058.270 967.428 149.988 53.293 o
-31 5 11 34.851 493.507 122.200 210.451 o
-31 5 12 32.090 193.010 115.121 315.098 o
-31 5 13 780.606 535.569 130.875 80.225 o
-31 5 14 1275.250 1566.350 170.683 38.302 o
-31 5 15 2671.250 2262.920 246.536 17.592 o
-31 5 16 362.759 285.116 70.041 193.672 o
-31 5 17 86.120 129.137 82.201 430.367 o
-31 5 18 67.048 94.214 79.565 513.142 o
-31 5 19 205.639 288.290 69.578 267.158 o
-31 5 20 1081.770 1324.100 167.705 45.358 o
-31 5 21 1268.820 921.046 191.337 43.056 o
-31 7 9 629.504 446.741 101.906 106.546 o
-31 7 10 0.216 -16.725 88.813 793.873 o
-31 7 11 285.300 239.432 122.334 170.879 o
-31 7 12 340.424 303.962 143.803 132.280 o
-31 7 13 93.768 107.255 107.654 326.112 o
-31 7 14 2808.200 2593.090 368.375 13.525 o
-31 7 15 575.537 400.564 150.752 94.448 o
-31 7 16 1251.090 1369.810 186.820 39.241 o
-31 7 17 1674.180 1490.140 223.839 29.238 o
-31 7 18 816.478 877.533 118.309 70.523 o
-30 0 2 1121.250 1209.730 506.090 17.184 o
-30 0 4 161.477 172.420 173.919 144.950 o
-30 0 6 121.849 90.708 101.759 329.272 o
-30 0 8 1595.030 1668.790 406.280 18.985 o
-30 0 10 859.829 1261.270 226.909 43.871 o
-30 0 12 1323.710 1786.370 256.889 29.381 o
-30 0 14 399.587 781.763 148.568 94.089 o
-30 0 16 4667.620 4890.950 497.831 6.479 o
-30 0 18 4722.700 4683.050 498.638 6.523 o
-30 0 20 314.786 78.345 133.065 171.472 o
-30 0 22 2316.710 2532.280 340.306 16.128 o
-30 0 24 73.935 193.150 101.309 327.813 o
-30 2 2 246.871 256.346 130.977 168.575 o
-30 2 3 73.363 267.811 91.495 326.568 o
-30 2 4 373.772 510.713 154.453 106.987 o
-30 2 5 10.216 -13.340 201.288 152.808 o
-30 2 6 78.225 0.102 95.966 474.047 o
-30 2 7 95.984 282.836 74.866 347.200 o
-30 2 8 113.832 119.064 80.859 403.125 o
-30 2 9 494.686 507.170 87.409 126.399 o
-30 2 10 1553.870 1823.540 189.695 30.692 o
-30 2 11 20.070 188.684 75.095 543.272 o
-30 2 12 4751.270 5127.280 307.332 7.417 o
-30 2 13 859.037 698.194 103.119 76.159 o
-30 2 14 2077.380 1851.660 191.295 24.778 o
-30 2 15 794.140 673.551 94.058 83.223 o
-30 2 16 388.796 413.207 92.186 152.023 o
-30 2 17 42.312 157.260 79.563 498.626 o
-30 2 18 357.695 520.194 82.283 153.503 o
-30 2 19 4742.950 5277.650 363.046 7.021 o
-30 2 20 2786.610 2403.850 265.498 16.251 o
-30 2 21 2636.310 2432.060 244.817 17.379 o
-30 2 22 2816.640 3138.670 346.477 13.085 o
-30 2 23 850.462 943.860 136.783 63.813 o
-30 2 24 359.511 284.632 109.895 159.369 o
-30 2 25 476.756 688.325 119.811 103.098 o
-30 4 3 257.160 124.078 103.379 227.038 o
-30 4 4 15.091 182.092 140.051 249.984 o
-30 4 5 1686.100 2126.640 387.600 18.257 o
-30 4 6 844.338 811.182 176.419 59.337 o
-30 4 7 2838.270 2312.870 373.213 13.772 o
-30 4 8 502.505 305.565 119.495 123.923 o
-30 4 9 18.903 144.538 94.940 457.625 o
-30 4 10 3420.990 3683.190 379.784 10.315 o
-30 4 11 243.755 205.305 78.461 254.920 o
-30 4 12 6300.310 6690.960 443.107 4.659 o
-30 4 13 1634.850 1668.810 174.325 31.507 o
-30 4 14 8448.560 9190.910 573.468 2.853 o
-30 4 15 538.715 406.909 74.701 132.921 o
-30 4 16 2765.280 3515.430 399.148 11.741 o
-30 4 17 3005.630 2934.990 263.547 14.300 o
-30 4 18 314.780 220.612 113.561 175.333 o
-30 4 19 227.576 170.805 83.394 266.349 o
-30 4 20 508.486 813.790 153.926 82.377 o
-30 4 21 1363.260 1462.600 168.103 37.834 o
-30 4 22 7.216 14.331 102.944 553.496 o
-30 4 23 1201.170 1046.770 193.438 42.924 o
-30 4 24 309.547 198.925 117.238 175.642 o
-30 6 4 259.760 268.172 114.943 182.752 o
-30 6 5 1840.540 1696.490 290.029 23.060 o
-30 6 6 341.955 503.786 121.108 132.501 o
-30 6 7 572.441 413.547 131.302 102.602 o
-30 6 8 1630.980 1383.670 226.490 30.217 o
-30 6 9 302.035 347.625 100.094 175.211 o
-30 6 10 37.338 201.862 85.327 434.314 o
-30 6 11 2623.140 2078.140 253.524 18.157 o
-30 6 12 51.707 141.104 112.544 330.368 o
-30 6 13 438.032 1132.740 134.250 82.309 o
-30 6 14 355.337 625.615 131.643 115.214 o
-30 6 15 1501.980 2180.980 240.215 26.456 o
-30 6 16 1793.900 1570.540 213.655 28.019 o
-30 6 17 14.154 172.629 85.134 504.819 o
-30 6 18 203.130 191.439 82.993 276.271 o
-30 6 19 6.138 18.958 100.758 572.822 o
-30 6 20 444.243 211.915 121.926 139.493 o
-30 6 21 5103.680 4077.580 511.358 6.360 o
-30 6 22 489.044 525.869 126.021 107.968 o
-30 8 8 366.483 476.762 109.078 138.703 o
-30 8 9 1265.320 1171.780 149.662 44.564 o
-30 8 10 63.001 128.390 85.964 449.062 o
-30 8 11 119.269 116.935 83.374 387.049 o
-30 8 12 668.803 481.454 106.864 98.790 o
-30 8 13 422.878 290.015 110.299 144.848 o
-30 8 14 2011.830 1958.260 268.148 21.831 o
-30 8 15 93.293 93.608 103.513 348.978 o
-30 8 16 299.720 220.810 129.263 161.912 o
-30 8 17 403.325 187.335 122.217 149.562 o
-30 8 18 1453.590 1713.700 278.081 26.968 o
-30 8 19 51.873 117.908 88.608 462.212 o
-29 1 1 335.022 571.189 216.241 77.407 o
-29 1 2 44.793 95.524 137.428 265.174 o
-29 1 3 1161.000 920.074 146.003 51.284 o
-29 1 4 1058.250 1277.250 137.741 49.940 o
-29 1 5 339.470 570.219 94.689 144.318 o
-29 1 6 776.206 610.948 151.155 72.850 o
-29 1 7 770.146 557.866 108.909 85.969 o
-29 1 8 0.608 81.608 70.763 880.388 o
-29 1 9 49.090 516.482 91.260 254.846 o
-29 1 10 447.932 447.540 83.923 141.379 o
-29 1 11 1534.450 1133.890 145.560 39.384 o
-29 1 12 1106.740 1453.550 148.022 45.157 o
-29 1 13 2108.530 1905.850 181.481 24.603 o
-29 1 14 1341.060 1283.760 162.060 40.495 o
-29 1 15 41.652 81.638 72.688 658.692 o
-29 1 16 75.424 142.960 65.630 526.040 o
-29 1 17 5018.300 5054.220 349.457 6.898 o
-29 1 18 1714.480 1442.650 176.415 31.848 o
-29 1 19 3723.310 3536.700 322.821 10.504 o
-29 1 20 452.720 399.781 99.633 136.057 o
-29 1 21 7068.910 7346.360 377.574 4.163 o
-29 1 22 216.257 222.838 67.475 285.620 o
-29 1 23 7937.250 8955.750 314.380 3.441 o
-29 1 24 625.248 446.992 118.299 100.807 o
-29 1 25 676.720 576.104 168.492 74.665 o
-29 1 26 8.277 -81.231 129.101 366.965 o
-29 3 1 2282.980 1751.690 297.883 19.601 o
-29 3 2 744.034 624.862 160.135 71.904 o
-29 3 3 592.359 477.462 156.588 87.551 o
-29 3 4 356.340 179.339 124.543 158.467 o
-29 3 5 52.502 289.667 98.273 314.236 o
-29 3 6 1763.520 1626.000 219.357 27.741 o
-29 3 7 1357.600 992.268 112.186 47.834 o
-29 3 8 2243.940 1954.440 196.244 22.747 o
-29 3 9 321.296 249.563 70.048 216.448 o
-29 3 10 407.272 724.701 142.630 98.552 o
-29 3 11 649.379 558.291 95.213 100.600 o
-29 3 12 483.938 426.387 86.455 135.368 o
-29 3 13 236.127 289.692 56.572 265.972 o
-29 3 14 221.889 202.524 58.522 304.761 o
-29 3 15 1992.810 1867.650 177.739 26.024 o
-29 3 16 2718.320 2342.030 253.346 16.995 o
-29 3 17 297.392 341.833 59.963 216.732 o
-29 3 18 1111.380 1167.380 147.808 48.873 o
-29 3 19 204.994 252.697 84.718 253.032 o
-29 3 20 1378.780 1173.060 137.369 42.930 o
-29 3 21 1231.170 1140.590 172.330 43.487 o
-29 3 22 212.772 226.651 96.149 236.105 o
-29 3 23 4807.100 5736.980 504.992 5.901 o
-29 3 24 5.839 44.816 90.192 654.922 o
-29 3 25 420.988 363.033 73.574 162.519 o
-29 3 26 60.294 15.180 96.397 490.957 o
-29 5 1 764.055 838.259 234.254 50.210 o
-29 5 2 11.814 112.266 124.180 331.710 o
-29 5 3 565.706 693.666 165.221 78.832 o
-29 5 4 92.717 166.479 119.664 267.124 o
-29 5 5 69.743 -115.294 149.928 240.674 o
-29 5 6 187.962 387.297 95.769 211.963 o
-29 5 7 418.633 388.763 91.071 148.985 o
-29 5 8 2531.720 2983.370 350.636 14.185 o
-29 5 9 766.393 677.833 152.764 71.151 o
-29 5 10 412.211 400.404 85.712 152.548 o
-29 5 11 5667.540 5994.580 416.451 5.472 o
-29 5 12 4947.640 4740.770 380.394 6.997 o
-29 5 13 1236.030 1205.190 140.081 45.782 o
-29 5 14 1418.050 1319.260 150.452 39.498 o
-29 5 15 4971.730 4866.210 411.572 6.712 o
-29 5 16 202.375 259.899 79.573 261.372 o
-29 5 17 7777.090 7202.060 466.303 3.660 o
-29 5 18 710.392 648.416 134.303 80.220 o
-29 5 19 1990.700 1770.640 201.550 25.559 o
-29 5 20 332.368 559.364 168.698 100.819 o
-29 5 21 960.884 1264.590 153.330 51.224 o
-29 5 22 254.141 129.401 152.415 156.209 o
-29 5 23 1868.310 2164.050 315.620 20.151 o
-29 5 24 126.476 232.356 103.852 266.549 o
-29 7 3 1076.850 1045.060 181.967 47.335 o
-29 7 4 10.826 159.893 85.465 523.754 o
-29 7 5 296.327 498.382 119.805 141.978 o
-29 7 6 2711.800 2399.520 295.882 15.887 o
-29 7 7 225.575 359.955 142.263 149.301 o
-29 7 8 664.222 990.720 183.522 61.415 o
-29 7 9 45.484 231.171 97.715 350.084 o
-29 7 10 777.104 810.923 160.575 65.486 o
-29 7 11 1876.330 1843.610 257.874 23.741 o
-29 7 12 3349.230 3505.470 455.394 9.631 o
-29 7 13 216.886 270.139 112.652 199.435 o
-29 7 14 3662.640 3274.700 306.555 11.151 o
-29 7 15 276.070 462.336 117.364 151.619 o
-29 7 16 112.685 188.751 109.320 275.391 o
-29 7 17 144.627 169.337 70.516 369.088 o
-29 7 18 209.490 196.360 73.594 288.816 o
-29 7 19 48.647 73.586 97.514 451.140 o
-29 7 20 13.926 26.314 135.721 316.690 o
-29 7 21 443.038 183.779 131.969 134.536 o
-29 7 22 1715.670 1631.140 270.696 25.361 o
-29 9 6 641.118 797.348 311.229 39.856 o
-29 9 7 66.673 167.791 148.590 209.818 o
-29 9 8 197.971 234.122 155.161 153.780 o
-29 9 9 296.560 372.049 123.093 151.794 o
-29 9 10 1086.850 890.922 155.259 52.885 o
-29 9 11 191.657 178.758 248.731 81.757 o
-29 9 12 1498.960 935.751 150.666 41.800 o
-29 9 13 733.928 673.158 147.874 74.335 o
-29 9 14 1454.990 1295.720 238.384 32.161 o
-29 9 15 2750.880 3028.260 402.088 12.362 o
-29 9 16 710.874 496.385 144.480 82.399 o
-29 9 17 78.220 140.188 113.223 305.777 o
-29 9 18 428.372 289.655 97.327 153.276 o
-29 9 19 445.675 433.889 171.795 94.614 o
-28 0 2 64.936 193.777 117.847 281.303 o
-28 0 4 148.473 235.168 70.608 330.058 o
-28 0 6 517.607 535.869 171.529 85.095 o
-28 0 8 737.449 410.709 122.128 90.752 o
-28 0 10 4371.010 6666.310 314.880 6.881 o
-28 0 12 1392.690 1256.670 175.477 38.614 o
-28 0 14 316.699 280.863 107.645 172.823 o
-28 0 16 533.468 429.515 104.749 118.450 o
-28 0 18 17977.400 19483.400 788.061 0.839 o
-28 0 20 5165.180 5190.460 822.835 4.185 o
-28 0 22 8716.290 8488.450 682.940 2.708 o
-28 0 24 6373.420 5632.590 508.333 4.736 o
-28 0 26 6106.740 5408.740 1314.880 2.300 o
-28 2 1 149.273 257.685 173.956 139.557 o
-28 2 2 20.130 -13.952 103.365 535.526 o
-28 2 3 332.521 231.833 90.603 193.493 o
-28 2 4 2232.350 1898.930 232.492 21.816 o
-28 2 5 942.889 1180.420 163.848 51.666 o
-28 2 6 1602.520 1929.720 238.695 26.786 o
-28 2 7 2659.380 2638.350 244.077 16.772 o
-28 2 8 1275.120 1220.790 155.197 43.231 o
-28 2 9 1563.730 1670.110 162.130 33.194 o
-28 2 10 4531.550 4244.000 263.317 8.695 o
-28 2 11 36.838 300.519 72.048 419.705 o
-28 2 12 223.685 312.936 63.173 257.830 o
-28 2 13 684.934 658.175 93.758 92.793 o
-28 2 14 120.979 129.557 76.949 401.990 o
-28 2 15 680.135 592.225 95.583 95.777 o
-28 2 16 2044.360 2107.800 230.227 22.522 o
-28 2 17 2110.790 2132.670 182.638 23.549 o
-28 2 18 2999.630 2657.660 340.203 13.387 o
-28 2 19 2878.710 2587.830 276.912 15.218 o
-28 2 20 1202.870 993.025 163.895 46.921 o
-28 2 21 254.480 131.156 138.180 173.830 o
-28 2 22 2311.660 2501.640 278.927 17.982 o
-28 2 23 5.119 -89.982 131.609 356.673 o
-28 2 24 11720.900 12497.500 1237.030 1.325 o
-28 2 25 149.092 307.190 106.356 229.420 o
-28 2 26 2848.630 2712.590 473.015 11.144 o
-28 2 27 95.514 232.442 90.294 326.198 o
-28 4 1 69.113 469.877 248.110 80.750 o
-28 4 2 135.826 -37.143 231.056 103.793 o
-28 4 3 68.659 145.447 119.147 291.420 o
-28 4 4 1929.530 1990.720 238.740 23.556 o
-28 4 5 967.160 785.570 161.613 57.903 o
-28 4 6 389.467 839.899 281.460 50.177 o
-28 4 7 30.064 139.200 76.465 571.172 o
-28 4 8 115.886 140.177 63.211 458.211 o
-28 4 9 1005.280 856.754 119.788 61.640 o
-28 4 10 445.515 416.895 96.029 137.925 o
-28 4 11 1473.700 1039.090 124.769 43.256 o
-28 4 12 586.477 358.319 65.598 132.457 o
-28 4 13 3323.550 3167.590 235.501 13.189 o
-28 4 14 80.604 74.308 90.920 437.138 o
-28 4 15 1552.160 1782.540 204.488 30.112 o
-28 4 16 555.519 543.713 97.895 111.075 o
-28 4 17 272.365 181.090 76.550 248.607 o
-28 4 18 1240.020 869.316 168.076 47.083 o
-28 4 19 1260.760 1267.650 145.002 43.945 o
-28 4 20 2872.020 2664.160 258.154 15.464 o
-28 4 21 1138.110 723.780 128.404 57.732 o
-28 4 22 568.416 395.054 107.557 114.794 o
-28 4 23 257.465 538.553 135.844 132.935 o
-28 4 24 1915.840 2001.360 276.303 22.020 o
-28 4 25 91.143 91.632 139.274 236.759 o
-28 4 26 623.952 583.844 188.558 71.247 o
-28 6 1 1620.690 1143.050 349.293 23.449 o
-28 6 2 583.932 522.825 186.386 75.791 o
-28 6 3 99.207 174.638 115.950 270.714 o
-28 6 4 497.499 271.224 99.432 139.721 o
-28 6 5 52.476 202.750 83.449 419.593 o
-28 6 6 459.146 447.327 147.988 104.717 o
-28 6 7 479.930 467.778 131.648 109.638 o
-28 6 8 1766.700 1779.680 260.268 24.815 o
-28 6 9 3602.300 4368.540 455.572 8.487 o
-28 6 10 886.183 1526.540 157.891 48.994 o
-28 6 11 16.595 284.819 141.773 221.159 o
-28 6 12 812.506 585.659 122.665 78.538 o
-28 6 13 1133.860 1347.580 167.932 43.798 o
-28 6 14 52.522 107.739 49.794 787.517 o
-28 6 15 1289.770 1670.740 198.502 34.963 o
-28 6 16 375.303 297.424 100.372 162.315 o
-28 6 17 330.556 224.253 91.780 194.176 o
-28 6 18 61.476 85.917 100.435 405.395 o
-28 6 19 118.879 190.761 107.847 274.580 o
-28 6 20 261.262 285.154 96.130 202.899 o
-28 6 21 10.520 172.782 153.663 219.250 o
-28 6 22 2116.150 1920.870 233.454 22.567 o
-28 6 23 2422.100 2542.430 435.948 13.220 o
-28 6 24 1693.850 1279.250 278.137 26.743 o
-28 6 25 100.774 119.181 92.973 369.512 o
-28 8 2 125.769 229.534 77.269 337.206 o
-28 8 3 136.644 334.509 85.974 267.071 o
-28 8 4 251.618 263.917 93.329 214.508 o
-28 8 5 430.401 408.735 125.017 123.628 o
-28 8 6 394.924 384.301 151.563 113.540 o
-28 8 7 1921.230 2021.100 282.986 21.629 o
-28 8 8 254.002 452.777 134.861 141.807 o
-28 8 9 2740.200 2502.900 302.048 15.409 o
-28 8 10 672.476 887.137 242.297 50.481 o
-28 8 11 2907.930 3023.240 338.914 13.123 o
-28 8 12 509.497 870.692 197.835 67.100 o
-28 8 13 243.621 231.520 135.685 166.877 o
-28 8 14 385.502 669.526 113.539 117.986 o
-28 8 15 2606.230 3280.910 271.855 15.021 o
-28 8 16 338.933 312.748 145.862 130.182 o
-28 8 17 2553.920 2704.160 306.772 15.650 o
-28 8 18 31.604 111.024 104.003 409.993 o
-28 8 19 2173.290 2456.650 398.778 15.153 o
-28 8 20 763.923 820.694 258.140 46.092 o
-28 8 21 917.197 1027.200 209.123 47.900 o
-28 8 22 171.575 272.099 91.495 254.239 o
-28 8 23 92.870 206.304 216.107 110.148 o
-28 10 6 124.658 117.565 160.515 177.542 o
-28 10 7 819.685 542.537 168.962 67.872 o
-28 10 8 653.730 855.667 224.326 55.227 o
-28 10 9 807.522 788.399 194.120 57.555 o
-28 10 10 105.507 401.511 135.448 181.420 o
-28 10 11 257.938 373.847 169.852 118.662 o
-28 10 12 120.705 449.637 192.978 112.713 o
-28 10 13 1248.650 675.544 383.949 25.508 o
-28 10 14 3608.560 2753.090 603.040 7.907 o
-28 10 15 2311.640 745.915 778.519 7.902 o
-28 10 16 1660.910 1611.060 219.832 28.934 o
-28 10 17 1330.150 842.097 192.377 42.459 o
-28 10 18 326.651 208.350 104.096 184.266 o
-28 10 19 1133.590 839.424 216.165 43.937 o
-27 1 1 4636.740 5608.820 502.750 6.128 o
-27 1 2 100.150 336.586 95.756 268.980 o
-27 1 3 3107.390 2620.440 279.613 14.222 o
-27 1 4 104.776 98.305 153.914 197.972 o
-27 1 5 8949.610 9610.670 350.139 2.899 o
-27 1 6 399.673 551.953 66.391 149.456 o
-27 1 7 3721.470 4541.720 323.849 9.446 o
-27 1 8 716.704 645.734 111.579 86.010 o
-27 1 9 1087.930 787.641 118.099 59.855 o
-27 1 10 333.523 213.703 87.127 200.152 o
-27 1 11 6822.400 6023.400 195.378 5.125 o
-27 1 12 275.183 197.073 91.831 220.786 o
-27 1 13 4607.140 5318.460 222.517 7.908 o
-27 1 14 20.211 95.629 89.376 546.438 o
-27 1 15 248.168 154.218 75.206 273.535 o
-27 1 16 194.952 126.557 82.380 307.795 o
-27 1 17 185.883 223.438 85.169 272.698 o
-27 1 18 576.485 891.261 122.106 84.482 o
-27 1 19 78.091 196.562 76.015 419.284 o
-27 1 20 19.205 290.347 69.551 468.773 o
-27 1 21 1155.670 1569.780 217.874 36.305 o
-27 1 22 27.075 187.956 61.381 625.871 o
-27 1 23 1520.070 1281.920 184.176 35.471 o
-27 1 24 211.244 263.834 108.340 209.027 o
-27 1 25 2510.730 2550.080 398.522 13.851 o
-27 1 26 747.724 451.681 179.550 70.935 o
-27 1 27 2783.360 3052.590 445.900 11.414 o
-27 1 28 114.602 410.192 179.234 127.751 o
-27 3 1 952.480 781.693 149.835 60.606 o
-27 3 2 2324.490 2020.850 312.617 18.125 o
-27 3 3 1526.170 2060.470 228.685 27.447 o
-27 3 4 2.346 -2.360 70.405 1235.340 o
-27 3 5 466.685 519.045 82.892 132.042 o
-27 3 6 35.956 153.281 64.556 628.606 o
-27 3 7 9725.660 9061.120 283.081 2.793 o
-27 3 8 384.388 247.272 82.914 181.739 o
-27 3 9 12755.500 13469.900 256.377 1.672 o
-27 3 10 51.517 51.356 63.184 788.298 o
-27 3 11 22557.900 25517.200 401.288 0.581 o
-27 3 12 872.826 365.226 96.688 88.511 o
-27 3 13 13580.000 14887.500 302.801 1.460 o
-27 3 14 261.781 328.613 95.462 195.723 o
-27 3 15 6126.540 6611.640 240.791 5.369 o
-27 3 16 199.588 122.070 172.120 144.678 o
-27 3 17 36.639 175.524 93.968 410.994 o
-27 3 18 21.214 17.645 82.984 744.900 o
-27 3 19 1218.120 1340.120 188.338 40.032 o
-27 3 20 183.396 160.486 57.725 364.293 o
-27 3 21 5765.230 6236.780 431.571 5.238 o
-27 3 22 476.709 505.038 98.222 124.293 o
-27 3 23 2050.670 2070.700 248.921 21.909 o
-27 3 24 117.656 184.320 266.056 76.703 o
-27 3 25 3191.530 3446.800 635.615 7.602 o
-27 3 26 851.112 522.522 189.813 61.906 o
-27 3 27 813.494 638.891 183.667 62.475 o
-27 5 1 239.307 135.832 198.797 112.396 o
-27 5 2 1689.680 1580.860 204.171 29.683 o
-27 5 3 1121.290 1160.610 173.828 45.717 o
-27 5 4 377.050 559.650 120.833 122.909 o
-27 5 5 2679.160 2302.670 219.393 18.086 o
-27 5 6 238.967 210.077 144.883 159.560 o
-27 5 7 6268.010 6429.090 346.318 5.060 o
-27 5 8 205.339 220.058 80.578 270.133 o
-27 5 9 1660.180 1789.090 179.500 30.112 o
-27 5 10 213.219 418.649 78.275 217.346 o
-27 5 11 2150.640 2048.230 208.220 22.715 o
-27 5 12 1327.000 1411.370 137.127 41.436 o
-27 5 13 1210.250 1089.170 140.798 47.949 o
-27 5 14 2725.360 2501.790 223.218 17.233 o
-27 5 15 188.122 151.253 69.260 335.617 o
-27 5 16 2154.790 2250.680 210.813 21.825 o
-27 5 17 88.201 180.220 74.696 421.980 o
-27 5 18 2304.070 2140.770 242.775 20.159 o
-27 5 19 304.119 207.642 142.876 148.208 o
-27 5 20 137.241 222.499 117.278 233.883 o
-27 5 21 1111.210 1194.600 168.836 46.118 o
-27 5 22 1478.560 1037.910 249.532 32.659 o
-27 5 23 163.080 301.286 102.534 231.024 o
-27 5 24 327.891 372.911 129.144 140.365 o
-27 5 25 329.505 282.367 111.774 165.160 o
-27 5 26 316.028 277.280 148.757 134.322 o
-27 7 1 212.271 208.903 90.314 251.310 o
-27 7 2 53.324 89.782 112.054 356.043 o
-27 7 3 716.444 585.850 111.422 88.446 o
-27 7 4 36.590 287.384 130.254 237.957 o
-27 7 5 935.959 608.580 113.544 72.256 o
-27 7 6 106.910 380.326 111.756 222.350 o
-27 7 7 2216.140 2009.730 242.394 21.192 o
-27 7 8 1185.340 675.924 142.187 54.991 o
-27 7 9 2266.870 2699.190 328.981 16.303 o
-27 7 10 5910.160 5645.820 471.637 5.196 o
-27 7 11 77.438 154.571 102.996 336.494 o
-27 7 12 1242.010 1467.520 146.412 41.956 o
-27 7 13 631.635 677.104 111.784 91.623 o
-27 7 14 383.402 364.500 169.244 105.146 o
-27 7 15 532.154 672.921 258.642 53.892 o
-27 7 16 3618.530 3391.020 363.428 10.413 o
-27 7 17 618.960 473.211 112.539 102.288 o
-27 7 18 1505.850 1100.080 192.310 36.593 o
-27 7 19 399.542 323.203 101.478 152.842 o
-27 7 20 1379.580 1545.830 248.450 30.754 o
-27 7 21 259.211 325.807 152.745 136.228 o
-27 7 22 2544.160 2507.210 342.355 15.207 o
-27 7 23 906.940 698.425 175.767 59.227 o
-27 7 24 118.053 85.723 90.817 377.683 o
-27 7 25 1036.220 741.182 219.984 46.841 o
-27 9 1 49.885 178.191 156.405 198.079 o
-27 9 2 324.991 357.437 105.133 163.163 o
-27 9 3 6.737 34.104 107.423 491.745 o
-27 9 4 922.079 728.401 163.460 60.427 o
-27 9 5 119.227 82.484 96.458 355.564 o
-27 9 6 117.481 190.498 122.123 240.827 o
-27 9 7 446.316 662.631 162.968 89.151 o
-27 9 8 178.596 211.783 120.029 213.085 o
-27 9 9 272.996 313.346 121.545 165.444 o
-27 9 10 268.357 414.187 137.824 140.147 o
-27 9 11 950.647 471.126 126.078 72.819 o
-27 9 12 52.725 47.666 205.308 136.079 o
-27 9 13 78.996 180.400 143.030 214.361 o
-27 9 14 920.911 642.488 139.255 67.128 o
-27 9 15 175.830 -0.443 247.469 89.086 o
-27 9 16 6848.890 6521.020 636.539 3.816 o
-27 9 17 261.116 252.894 106.008 196.055 o
-27 9 18 4888.520 4963.730 551.542 5.895 o
-27 9 19 222.382 92.219 94.084 272.666 o
-27 9 20 3272.960 3446.450 362.596 11.153 o
-27 9 21 411.430 305.829 106.491 148.391 o
-27 9 22 2709.340 2919.710 364.178 13.410 o
-27 11 5 118.800 96.378 132.847 238.192 o
-27 11 6 527.283 453.549 210.653 72.326 o
-27 11 7 0.487 -206.744 168.276 221.252 o
-27 11 8 397.801 285.246 127.265 137.179 o
-27 11 9 23.640 192.675 120.572 302.454 o
-27 11 10 1555.780 1441.970 268.773 27.916 o
-27 11 11 149.575 200.957 146.861 180.659 o
-27 11 12 2392.920 2991.890 365.748 14.300 o
-27 11 13 315.892 640.676 192.033 87.024 o
-27 11 14 1792.880 1788.040 362.707 19.645 o
-27 11 15 428.351 510.964 154.555 101.253 o
-27 11 16 1101.020 946.012 228.522 41.881 o
-27 11 17 429.925 280.471 130.790 129.652 o
-27 11 18 3045.580 3047.420 364.054 12.232 o
-27 11 19 4.221 136.174 140.619 267.032 o
-26 0 2 142.676 67.081 333.765 52.010 o
-26 0 4 4647.450 4830.580 513.525 6.424 o
-26 0 6 21210.100 22589.400 754.799 0.646 o
-26 0 8 6488.320 7528.830 384.967 4.433 o
-26 0 10 2868.630 4612.100 284.396 11.752 o
-26 0 12 618.978 557.744 142.387 87.596 o
-26 0 14 15241.200 20157.700 580.575 1.016 o
-26 0 16 3320.140 3269.890 395.392 10.773 o
-26 0 18 756.411 878.476 172.591 62.305 o
-26 0 20 69.436 137.830 224.634 108.824 o
-26 0 22 1035.380 870.009 235.697 43.081 o
-26 0 24 67.694 168.655 124.448 268.306 o
-26 0 26 13.207 216.900 143.914 232.294 o
-26 0 28 2031.260 2343.520 545.919 11.755 o
-26 2 1 288.893 221.119 69.625 238.752 o
-26 2 2 4593.440 5053.750 423.801 6.962 o
-26 2 3 808.194 817.394 140.155 68.202 o
-26 2 4 1703.000 1763.630 182.675 29.576 o
-26 2 5 199.119 152.956 112.581 230.466 o
-26 2 6 104.170 174.913 59.381 463.878 o
-26 2 7 43.006 236.228 60.529 521.243 o
-26 2 8 1666.990 1770.160 149.962 31.625 o
-26 2 9 65.418 145.880 71.501 510.874 o
-26 2 10 6585.350 7143.040 210.874 4.854 o
-26 2 11 1986.880 1940.730 153.318 26.604 o
-26 2 12 13325.200 14313.900 367.520 1.511 o
-26 2 13 829.146 730.686 98.465 77.922 o
-26 2 14 4784.230 5517.480 182.931 7.647 o
-26 2 15 73.516 93.551 62.965 616.222 o
-26 2 16 637.161 692.340 127.753 85.765 o
-26 2 17 720.713 832.699 131.783 74.404 o
-26 2 18 1154.620 1195.680 132.661 48.847 o
-26 2 19 582.060 526.352 112.685 103.327 o
-26 2 20 3572.150 3124.680 252.039 12.266 o
-26 2 21 712.204 599.620 115.352 87.138 o
-26 2 22 896.029 611.151 143.130 68.348 o
-26 2 23 2570.670 2907.510 343.157 14.350 o
-26 2 24 183.618 361.309 84.468 235.964 o
-26 2 25 1401.060 1327.290 242.191 32.366 o
-26 2 26 3334.720 3071.100 425.943 10.504 o
-26 2 27 726.086 1131.760 348.369 31.541 o
-26 2 28 797.921 758.501 155.363 66.891 o
-26 4 1 557.759 537.901 164.610 84.824 o
-26 4 2 240.755 317.474 155.447 137.566 o
-26 4 3 2096.600 2120.390 228.782 22.132 o
-26 4 4 13.155 107.134 68.360 774.823 o
-26 4 5 2094.510 2917.330 266.652 18.385 o
-26 4 6 242.551 288.549 94.764 211.237 o
-26 4 7 69.589 171.420 70.566 480.987 o
-26 4 8 7707.590 8458.210 204.118 3.781 o
-26 4 9 250.758 345.792 76.466 218.992 o
-26 4 10 6963.400 8089.990 274.621 4.197 o
-26 4 11 8.846 101.934 76.685 701.143 o
-26 4 12 3857.690 4280.340 226.987 10.259 o
-26 4 13 39.569 72.862 103.761 427.543 o
-26 4 14 5975.390 6655.210 295.832 5.342 o
-26 4 15 517.695 516.090 124.186 106.131 o
-26 4 16 7536.280 9098.130 338.932 3.554 o
-26 4 17 1296.310 1387.020 166.370 39.989 o
-26 4 18 58.223 37.826 116.435 357.987 o
-26 4 19 41.017 63.841 148.625 242.756 o
-26 4 20 1170.850 1044.750 205.116 42.257 o
-26 4 21 2154.250 2125.890 241.707 21.242 o
-26 4 22 658.720 703.337 133.019 82.244 o
-26 4 23 897.542 751.911 206.664 52.746 o
-26 4 24 187.321 244.945 172.139 136.187 o
-26 4 25 24.351 188.828 164.676 188.593 o
-26 4 26 83.312 12.454 445.285 30.908 o
-26 4 27 55.631 59.864 151.300 229.790 o
-26 4 28 485.729 485.614 683.195 12.356 o
-26 6 1 1069.980 1166.220 152.655 49.519 o
-26 6 2 41.922 223.218 106.800 323.728 o
-26 6 3 5513.060 4155.360 389.968 6.627 o
-26 6 4 606.100 927.590 160.383 71.118 o
-26 6 5 1533.980 1735.110 271.085 26.532 o
-26 6 6 5125.150 5493.540 514.198 5.682 o
-26 6 7 403.676 216.449 183.075 102.178 o
-26 6 8 7037.370 6403.830 421.518 4.351 o
-26 6 9 372.750 542.238 104.710 134.559 o
-26 6 10 2274.310 1978.260 169.062 23.238 o
-26 6 11 70.944 124.211 51.472 657.884 o
-26 6 12 750.638 884.262 96.987 78.317 o
-26 6 13 133.762 314.274 98.181 250.703 o
-26 6 14 284.515 305.034 123.301 161.818 o
-26 6 15 321.876 365.191 141.803 131.927 o
-26 6 16 423.985 455.910 128.543 119.113 o
-26 6 17 6533.940 6498.100 521.609 4.332 o
-26 6 18 280.149 391.739 103.379 171.951 o
-26 6 19 6016.590 6258.900 465.899 4.919 o
-26 6 20 286.050 272.286 101.423 190.074 o
-26 6 21 4744.500 5237.800 483.860 6.317 o
-26 6 22 958.307 623.832 557.602 16.209 o
-26 6 23 5139.910 4916.680 585.504 5.510 o
-26 6 24 15.589 60.914 191.421 160.805 o
-26 6 25 2540.800 2134.020 411.298 14.101 o
-26 6 26 398.827 495.056 172.957 95.443 o
-26 8 1 23.165 26.966 102.365 507.776 o
-26 8 2 35.618 113.673 112.293 361.100 o
-26 8 3 150.532 209.876 91.913 286.539 o
-26 8 4 259.700 290.660 75.773 228.245 o
-26 8 5 1558.850 1059.770 263.907 30.343 o
-26 8 6 1604.260 1131.840 163.720 36.797 o
-26 8 7 135.211 655.988 155.023 127.772 o
-26 8 8 785.774 646.510 122.805 78.263 o
-26 8 9 125.321 240.734 116.331 237.186 o
-26 8 10 44.731 169.330 56.880 631.795 o
-26 8 11 1135.630 1144.980 125.898 50.863 o
-26 8 12 503.799 482.681 124.255 109.595 o
-26 8 13 423.716 381.086 98.231 144.091 o
-26 8 14 1847.450 1744.710 189.535 27.684 o
-26 8 15 3779.530 2961.920 297.017 11.368 o
-26 8 16 2784.930 3020.620 293.926 14.403 o
-26 8 17 2906.000 2574.170 285.096 14.969 o
-26 8 18 412.125 151.228 105.548 166.792 o
-26 8 19 7427.510 7519.920 826.807 2.931 o
-26 8 20 1149.650 982.732 244.900 38.610 o
-26 8 21 6331.170 8250.890 842.259 3.111 o
-26 8 22 434.445 602.655 198.408 77.829 o
-26 8 23 5579.270 5327.720 530.719 5.304 o
-26 8 24 0.917 6.721 243.412 105.448 o
-26 8 25 2626.570 2509.160 440.929 12.583 o
-26 10 1 408.684 595.627 154.726 98.972 o
-26 10 2 856.535 749.056 142.667 66.981 o
-26 10 3 4335.820 3928.090 518.699 7.204 o
-26 10 4 1176.180 1290.550 213.200 38.832 o
-26 10 5 2820.950 2787.080 342.746 13.707 o
-26 10 6 235.847 149.871 178.089 130.143 o
-26 10 7 26.088 297.470 217.901 110.837 o
-26 10 8 557.374 600.316 132.593 94.518 o
-26 10 9 126.005 316.982 110.470 230.326 o
-26 10 10 48.305 355.522 161.983 164.665 o
-26 10 11 131.581 7.000 113.086 317.062 o
-26 10 12 686.175 666.372 251.068 51.327 o
-26 10 13 313.772 277.130 122.121 159.415 o
-26 10 14 42.017 78.960 120.374 335.767 o
-26 10 15 212.401 372.113 79.950 225.948 o
-26 10 16 35.191 113.605 134.985 273.199 o
-26 10 17 2234.310 2019.110 278.379 19.790 o
-26 10 18 650.951 953.709 245.955 49.458 o
-26 10 19 5186.150 4289.650 727.375 4.889 o
-26 10 20 207.811 285.237 121.054 188.191 o
-26 10 21 1834.520 1638.750 228.365 26.473 o
-26 10 22 0.358 -230.127 138.752 325.405 o
-26 12 5 663.714 835.150 193.049 62.413 o
-26 12 6 2087.390 1880.290 413.973 16.073 o
-26 12 7 506.139 564.150 119.997 106.584 o
-26 12 8 286.351 257.274 292.343 58.191 o
-26 12 9 248.273 388.831 149.964 135.260 o
-26 12 10 5.769 133.295 184.805 165.594 o
-26 12 11 431.503 265.902 151.605 116.322 o
-26 12 12 216.732 559.085 214.869 85.761 o
-26 12 13 358.666 299.245 157.401 119.625 o
-26 12 14 894.340 752.935 163.626 61.022 o
-26 12 15 258.326 515.831 166.484 112.331 o
-26 12 16 97.229 383.792 127.624 198.668 o
-26 12 17 348.920 339.499 137.859 132.706 o
-26 12 18 141.672 378.747 126.871 186.156 o
-25 1 1 398.849 551.442 96.814 133.826 o
-25 1 2 2085.130 1951.820 197.628 24.029 o
-25 1 3 312.711 206.751 91.164 204.466 o
-25 1 4 322.419 491.756 73.871 171.296 o
-25 1 5 231.225 552.377 67.039 195.419 o
-25 1 6 1768.030 1834.440 148.201 29.936 o
-25 1 7 1017.320 1038.040 117.281 57.787 o
-25 1 8 37.491 100.757 62.928 739.726 o
-25 1 9 117.060 266.074 68.141 352.533 o
-25 1 10 2252.670 2440.650 214.486 20.365 o
-25 1 11 1672.930 1831.330 170.195 30.155 o
-25 1 12 1798.410 2287.790 161.123 26.483 o
-25 1 13 9760.840 9466.480 238.245 2.747 o
-25 1 14 4394.690 4649.480 206.813 8.904 o
-25 1 15 2952.240 3344.470 286.835 13.376 o
-25 1 16 521.194 652.105 114.464 102.431 o
-25 1 17 590.805 362.599 88.840 122.165 o
-25 1 18 5141.490 5120.050 303.287 6.939 o
-25 1 19 11696.500 11922.200 376.749 1.929 o
-25 1 20 1313.340 1037.310 180.400 41.978 o
-25 1 21 9401.150 10008.000 360.487 2.688 o
-25 1 22 387.986 278.323 103.310 159.100 o
-25 1 23 4314.280 4035.330 284.881 9.127 o
-25 1 24 97.833 220.639 85.652 344.274 o
-25 1 25 454.543 482.962 99.371 128.877 o
-25 1 26 775.285 828.228 197.969 57.201 o
-25 1 27 180.140 116.441 278.801 69.491 o
-25 1 28 123.020 176.222 207.109 116.269 o
-25 1 29 637.962 691.673 237.690 55.336 o
-25 3 1 1537.640 1987.300 180.344 30.365 o
-25 3 2 176.552 210.528 69.704 317.773 o
-25 3 3 517.544 1012.130 145.573 77.795 o
-25 3 4 3668.550 3713.090 195.817 11.712 o
-25 3 5 584.845 414.628 72.858 125.448 o
-25 3 6 4295.160 4187.280 257.404 9.219 o
-25 3 7 337.846 253.244 61.352 217.123 o
-25 3 8 2001.690 2368.810 174.941 23.717 o
-25 3 9 2138.440 2772.360 197.743 20.479 o
-25 3 10 2152.860 2362.030 165.845 22.750 o
-25 3 11 601.854 880.036 119.749 83.668 o
-25 3 12 882.613 869.008 92.643 71.442 o
-25 3 13 895.759 1392.400 164.191 49.855 o
-25 3 14 577.010 462.518 105.305 110.461 o
-25 3 15 3506.950 3892.100 254.899 11.344 o
-25 3 16 3605.620 3174.780 294.839 11.572 o
-25 3 17 659.614 1153.100 100.441 74.917 o
-25 3 18 4575.600 4095.660 336.852 8.241 o
-25 3 19 4300.150 4661.760 431.385 7.513 o
-25 3 20 2009.760 2364.590 239.533 21.494 o
-25 3 21 173.581 314.447 96.880 232.583 o
-25 3 22 776.476 740.510 168.114 65.441 o
-25 3 23 2962.820 4031.370 425.438 10.286 o
-25 3 24 1131.660 1196.650 318.559 29.781 o
-25 3 25 1589.800 1773.220 343.674 21.821 o
-25 3 26 131.114 26.661 292.077 67.577 o
-25 3 27 825.213 677.549 403.598 27.074 o
-25 3 28 894.817 820.228 413.422 25.157 o
-25 5 1 1346.440 1249.020 188.943 38.390 o
-25 5 2 25.197 283.825 92.617 363.256 o
-25 5 3 1553.540 1223.820 134.375 38.881 o
-25 5 4 5256.170 6627.810 206.168 6.279 o
-25 5 5 4842.420 4534.270 310.257 7.687 o
-25 5 6 12766.300 12867.500 361.601 1.686 o
-25 5 7 557.170 881.100 111.656 89.334 o
-25 5 8 5583.810 5277.810 186.724 6.728 o
-25 5 9 370.746 517.421 90.738 145.800 o
-25 5 10 4228.380 4038.200 323.181 8.977 o
-25 5 11 15.279 -56.931 73.392 1017.320 o
-25 5 12 3211.850 3205.100 244.379 13.382 o
-25 5 13 88.217 193.959 82.639 380.566 o
-25 5 14 955.213 596.229 152.638 63.931 o
-25 5 15 5057.500 5170.050 526.159 5.811 o
-25 5 16 415.101 725.578 120.928 107.340 o
-25 5 17 8290.620 8707.440 312.453 3.347 o
-25 5 18 408.801 504.138 146.632 107.819 o
-25 5 19 1971.990 2370.380 269.085 20.666 o
-25 5 20 8.193 73.929 106.008 462.939 o
-25 5 21 3513.070 3369.210 384.409 10.394 o
-25 5 22 1747.360 1310.620 387.528 20.026 o
-25 5 23 1358.920 1014.940 256.769 33.820 o
-25 5 24 5446.960 4654.400 805.333 4.260 o
-25 5 25 77.791 184.288 122.183 263.879 o
-25 5 26 857.674 823.624 175.894 58.694 o
-25 5 27 295.465 461.677 144.974 126.147 o
-25 5 28 449.982 336.765 214.013 78.466 o
-25 7 1 117.728 135.628 102.574 310.616 o
-25 7 2 3412.170 3471.480 409.926 10.156 o
-25 7 3 4691.280 4812.730 390.087 7.209 o
-25 7 4 5042.880 5095.490 515.450 5.917 o
-25 7 5 565.332 712.333 150.760 83.004 o
-25 7 6 9623.610 12656.400 480.535 2.204 o
-25 7 7 633.595 824.488 118.956 83.589 o
-25 7 8 1208.850 1622.650 150.326 40.684 o
-25 7 9 1055.450 1507.660 158.094 44.762 o
-25 7 10 2371.980 2436.730 182.812 20.414 o
-25 7 11 74.594 193.287 77.903 418.802 o
-25 7 12 598.646 778.876 114.828 89.215 o
-25 7 13 93.308 254.659 96.196 301.422 o
-25 7 14 1.999 -94.776 141.190 312.967 o
-25 7 15 137.628 57.657 98.415 342.007 o
-25 7 16 927.268 1017.420 168.861 54.029 o
-25 7 17 2252.810 2054.480 262.941 20.098 o
-25 7 18 1863.070 1327.870 174.303 30.739 o
-25 7 19 3262.440 3106.400 282.136 12.833 o
-25 7 20 814.168 713.637 168.876 64.177 o
-25 7 21 91.093 131.875 127.006 258.267 o
-25 7 22 367.411 278.609 151.000 124.532 o
-25 7 23 34.342 49.269 215.264 127.044 o
-25 7 24 1083.210 1145.790 260.519 36.580 o
-25 7 25 62.139 174.518 127.465 261.360 o
-25 7 26 2977.970 3053.900 541.990 9.409 o
-25 9 1 4.539 63.766 174.371 194.354 o
-25 9 2 2027.700 2024.290 278.030 21.099 o
-25 9 3 118.925 194.594 115.728 253.824 o
-25 9 4 2072.670 1913.970 275.731 21.258 o
-25 9 5 539.653 574.571 190.825 75.316 o
-25 9 6 4573.220 5162.470 599.466 5.776 o
-25 9 7 123.314 544.881 193.809 106.697 o
-25 9 8 2325.230 2754.640 265.600 17.624 o
-25 9 9 104.252 59.143 134.235 251.412 o
-25 9 10 208.624 185.122 65.567 309.859 o
-25 9 11 1173.390 1252.190 149.875 45.835 o
-25 9 12 536.893 714.400 139.127 89.034 o
-25 9 13 5889.920 6241.810 573.256 4.604 o
-25 9 14 410.215 421.417 163.652 102.716 o
-25 9 15 3709.260 3349.840 361.361 10.287 o
-25 9 16 330.751 372.709 194.243 95.174 o
-25 9 17 151.665 340.997 76.088 273.997 o
-25 9 18 318.942 341.784 178.317 107.423 o
-25 9 19 95.578 219.766 139.351 207.968 o
-25 9 20 2303.550 1948.190 340.372 17.492 o
-25 9 21 1161.780 1142.400 169.411 45.438 o
-25 9 22 3147.490 3540.710 403.187 10.741 o
-25 9 23 1301.780 736.667 141.816 50.284 o
-25 9 24 1025.400 611.912 141.015 62.666 o
-25 11 1 684.912 640.948 163.228 73.887 o
-25 11 2 576.411 642.657 121.001 95.087 o
-25 11 3 32.576 196.009 128.933 268.252 o
-25 11 4 1311.860 634.735 201.712 44.083 o
-25 11 5 13.553 31.543 251.416 96.911 o
-25 11 6 1213.360 1232.250 285.188 31.674 o
-25 11 7 78.444 442.659 208.088 105.992 o
-25 11 8 204.497 461.472 147.991 138.281 o
-25 11 9 88.678 255.793 140.177 202.406 o
-25 11 10 303.173 394.312 195.692 95.767 o
-25 11 11 176.738 288.129 116.925 204.306 o
-25 11 12 35.105 -31.223 121.079 381.157 o
-25 11 13 422.178 270.185 298.683 52.381 o
-25 11 14 663.055 633.354 147.613 80.034 o
-25 11 15 990.629 1452.460 207.272 41.513 o
-25 11 16 615.996 736.513 174.882 71.716 o
-25 11 17 288.667 232.988 208.942 95.888 o
-25 11 18 15.404 -115.406 156.547 247.940 o
-25 11 19 257.371 86.130 175.267 134.519 o
-25 11 20 383.787 398.123 191.423 91.342 o
-25 11 21 139.744 164.359 156.399 173.800 o
-25 11 22 268.999 221.667 111.636 191.327 o
-25 13 5 81.942 -4.734 122.268 327.310 o
-25 13 6 957.285 743.625 209.634 50.583 o
-25 13 7 106.609 78.854 220.386 111.703 o
-25 13 8 2368.560 1721.930 318.159 18.487 o
-25 13 9 413.749 516.414 203.871 79.487 o
-25 13 10 997.752 948.851 278.004 37.455 o
-25 13 11 216.089 673.746 245.116 69.418 o
-25 13 12 1400.190 1069.260 248.605 33.603 o
-25 13 13 957.728 798.153 193.833 52.462 o
-25 13 14 2120.770 2096.370 338.784 18.075 o
-25 13 15 1477.860 1250.370 229.995 32.820 o
-25 13 16 47.549 197.606 175.224 163.777 o
-24 0 2 304.135 795.142 141.730 105.898 o
-24 0 4 1117.540 1475.800 220.177 37.522 o
-24 0 6 1266.490 955.051 163.211 45.847 o
-24 0 8 258.537 151.885 89.672 242.859 o
-24 0 10 1047.400 1606.610 234.669 36.175 o
-24 0 12 1618.940 1161.400 145.716 37.493 o
-24 0 14 1759.580 1732.970 203.175 28.051 o
-24 0 16 849.263 1477.400 261.032 37.625 o
-24 0 18 15016.800 16239.000 484.213 1.205 o
-24 0 20 18850.900 17794.400 611.149 0.866 o
-24 0 22 30413.700 30041.400 2065.520 0.296 o
-24 0 24 16043.100 17852.000 882.084 0.970 o
-24 0 26 2188.530 3119.540 542.943 10.723 o
-24 0 28 2110.930 1708.920 321.816 19.811 o
-24 2 1 3.536 1.344 78.570 981.765 o
-24 2 2 7977.930 8349.610 286.171 3.590 o
-24 2 3 657.660 643.040 97.728 94.901 o
-24 2 4 2871.420 3229.230 204.889 15.201 o
-24 2 5 1823.520 1362.930 139.821 32.786 o
-24 2 6 1288.300 1280.620 130.966 44.325 o
-24 2 7 7933.890 8452.520 247.428 3.630 o
-24 2 8 5068.090 5386.230 182.227 7.338 o
-24 2 9 298.466 267.363 65.169 227.885 o
-24 2 10 88.292 177.975 57.367 500.987 o
-24 2 11 615.222 446.993 106.182 106.544 o
-24 2 12 5810.320 6032.770 196.911 6.032 o
-24 2 13 3912.430 4219.600 260.409 9.940 o
-24 2 14 13696.300 13853.800 375.982 1.491 o
-24 2 15 82.879 151.189 81.447 421.998 o
-24 2 16 4947.190 5522.530 238.722 7.209 o
-24 2 17 66.432 153.413 82.599 440.450 o
-24 2 18 1424.120 1398.770 180.202 36.396 o
-24 2 19 2734.200 2707.550 328.572 14.446 o
-24 2 20 1430.630 1281.910 181.326 37.211 o
-24 2 21 7834.310 8401.690 416.001 3.462 o
-24 2 22 14395.400 15783.200 420.289 1.298 o
-24 2 23 849.179 1063.360 191.336 52.144 o
-24 2 24 6712.510 6578.570 543.591 4.145 o
-24 2 25 62.950 149.190 179.270 159.734 o
-24 2 26 3349.760 4567.900 512.887 8.099 o
-24 2 27 311.299 371.204 224.103 81.219 o
-24 2 28 558.457 696.233 221.586 62.106 o
-24 2 29 32.179 259.941 165.374 175.307 o
-24 4 1 632.900 1337.420 152.025 61.947 o
-24 4 2 17592.400 18424.200 464.137 0.940 o
-24 4 3 1002.000 1398.610 137.612 49.822 o
-24 4 4 4289.460 4680.410 333.803 8.253 o
-24 4 5 340.935 263.951 60.561 214.242 o
-24 4 6 872.308 955.338 100.795 68.427 o
-24 4 7 719.287 835.048 103.230 80.858 o
-24 4 8 14.704 51.599 80.985 726.858 o
-24 4 9 623.186 324.798 72.020 126.790 o
-24 4 10 2256.080 2007.460 174.360 23.113 o
-24 4 11 5942.600 5919.800 195.555 5.958 o
-24 4 12 12506.500 13185.100 341.623 1.707 o
-24 4 13 2681.670 2376.210 195.876 18.384 o
-24 4 14 871.607 946.316 122.898 65.170 o
-24 4 15 3853.620 4615.190 474.925 7.764 o
-24 4 16 32743.600 34934.700 839.697 0.297 o
-24 4 17 9995.090 10474.700 643.559 2.213 o
-24 4 18 12261.200 12665.900 338.105 1.786 o
-24 4 19 3302.480 3759.100 257.849 12.057 o
-24 4 20 3415.800 3023.180 275.948 12.578 o
-24 4 21 1060.110 939.215 181.815 49.245 o
-24 4 22 116.744 48.393 109.995 323.281 o
-24 4 23 70.868 267.605 230.431 98.303 o
-24 4 24 1777.900 2122.990 455.110 15.351 o
-24 4 25 243.726 11.867 201.270 116.925 o
-24 4 26 640.009 490.099 175.246 77.214 o
-24 4 27 74.801 244.024 182.779 143.566 o
-24 4 28 472.293 559.785 391.118 32.127 o
-24 4 29 402.161 287.215 151.876 118.551 o
-24 6 1 1557.180 1530.080 180.571 33.217 o
-24 6 2 1238.330 965.479 227.240 39.181 o
-24 6 3 1469.740 2045.230 204.671 29.507 o
-24 6 4 2277.010 2121.960 248.149 20.221 o
-24 6 5 10089.400 11128.700 318.272 2.381 o
-24 6 6 6928.830 7043.480 203.828 4.656 o
-24 6 7 2911.340 3470.030 250.250 13.883 o
-24 6 8 16.982 105.746 66.046 789.342 o
-24 6 9 40.179 35.823 54.361 1057.630 o
-24 6 10 351.414 236.459 60.447 215.727 o
-24 6 11 2918.000 2749.770 205.875 16.034 o
-24 6 12 1023.770 985.272 156.494 53.229 o
-24 6 13 822.234 1050.940 134.346 63.104 o
-24 6 14 10.735 43.783 64.334 1080.540 o
-24 6 15 507.724 613.919 137.918 96.323 o
-24 6 16 1261.400 1071.200 136.292 47.242 o
-24 6 17 554.772 427.842 87.767 123.124 o
-24 6 18 1071.710 765.370 135.096 58.544 o
-24 6 19 218.599 168.307 144.716 169.628 o
-24 6 20 2146.370 1811.780 243.958 22.348 o
-24 6 21 1048.590 1204.170 215.351 41.937 o
-24 6 22 2512.070 1953.770 274.363 18.509 o
-24 6 23 30.623 165.908 121.960 302.439 o
-24 6 24 2418.830 2302.010 391.128 14.767 o
-24 6 25 62.355 345.837 146.757 185.095 o
-24 6 26 615.499 608.019 188.998 70.926 o
-24 6 27 51.029 141.004 236.583 100.737 o
-24 6 28 126.087 183.249 190.912 131.077 o
-24 8 1 4471.710 3821.230 445.538 7.727 o
-24 8 2 306.133 503.841 149.008 118.871 o
-24 8 3 1428.170 2179.100 277.204 25.117 o
-24 8 4 3739.120 3493.710 424.213 9.331 o
-24 8 5 2356.260 2605.050 278.854 17.491 o
-24 8 6 2857.570 3259.940 451.527 10.913 o
-24 8 7 7476.320 8021.080 578.523 3.383 o
-24 8 8 2364.090 2830.910 215.067 18.470 o
-24 8 9 1038.010 1063.270 110.532 57.318 o
-24 8 10 2207.350 2130.220 214.193 21.772 o
-24 8 11 3094.020 3410.250 361.476 11.662 o
-24 8 12 2640.490 2791.480 274.584 15.839 o
-24 8 13 3083.750 3048.900 271.245 13.686 o
-24 8 14 1257.760 1413.290 191.013 38.327 o
-24 8 15 1121.230 1127.560 120.631 52.144 o
-24 8 16 452.883 229.283 91.057 159.172 o
-24 8 17 52.365 161.799 66.149 556.438 o
-24 8 18 255.851 362.813 91.195 196.711 o
-24 8 19 393.005 367.361 196.546 89.231 o
-24 8 20 1582.560 1794.260 251.097 26.961 o
-24 8 21 251.539 208.102 103.650 211.149 o
-24 8 22 281.098 145.080 139.920 163.201 o
-24 8 23 2.761 -71.029 147.840 285.069 o
-24 8 24 831.709 577.510 194.509 60.506 o
-24 8 25 1164.300 692.838 130.216 57.079 o
-24 8 26 644.066 958.667 136.626 74.063 o
-24 10 1 1092.870 900.733 216.513 44.117 o
-24 10 2 56.359 162.671 134.142 249.618 o
-24 10 3 274.981 175.783 160.217 139.253 o
-24 10 4 1809.820 1650.490 536.349 13.321 o
-24 10 5 8909.560 8493.790 969.688 2.211 o
-24 10 6 461.428 457.516 174.313 91.126 o
-24 10 7 1904.170 2054.730 327.168 19.790 o
-24 10 8 366.833 64.372 157.751 135.502 o
-24 10 9 1730.560 2001.740 215.341 26.348 o
-24 10 10 329.694 179.626 90.281 204.242 o
-24 10 11 35.593 96.275 81.223 575.347 o
-24 10 12 522.729 235.262 77.529 151.328 o
-24 10 13 289.523 447.255 134.058 136.621 o
-24 10 14 4920.580 4612.960 470.506 6.540 o
-24 10 15 1098.140 1191.450 319.380 30.094 o
-24 10 16 1665.130 1509.680 253.715 27.407 o
-24 10 17 3722.310 4271.190 474.717 8.184 o
-24 10 18 186.894 418.642 197.738 103.931 o
-24 10 19 488.707 327.299 119.837 124.154 o
-24 10 20 64.280 21.111 120.194 342.912 o
-24 10 21 4.760 -108.342 274.620 82.881 o
-24 10 22 92.633 211.629 118.975 255.818 o
-24 10 23 14.805 6.828 243.187 104.394 o
-24 10 24 410.081 339.989 173.457 101.252 o
-24 12 1 643.520 856.368 194.940 62.350 o
-24 12 2 270.214 325.723 110.786 176.160 o
-24 12 3 923.459 876.883 314.079 34.652 o
-24 12 4 821.214 846.549 194.164 56.047 o
-24 12 5 697.095 771.641 176.988 66.262 o
-24 12 6 328.438 666.565 181.610 89.977 o
-24 12 7 44.185 196.210 117.178 297.185 o
-24 12 8 397.039 354.468 151.615 115.082 o
-24 12 9 879.345 818.286 236.059 47.172 o
-24 12 10 1150.130 1086.850 318.592 30.170 o
-24 12 11 2929.880 2588.940 327.121 13.994 o
-24 12 12 214.084 282.044 102.001 213.785 o
-24 12 13 1880.190 1860.430 241.967 24.372 o
-24 12 14 24.586 47.485 78.997 719.829 o
-24 12 15 3538.500 2996.530 337.768 11.406 o
-24 12 16 971.277 1247.250 364.951 27.003 o
-24 12 17 1096.610 826.047 252.405 40.060 o
-24 12 18 258.631 259.369 179.504 118.290 o
-24 12 19 784.741 1196.120 171.342 55.423 o
-24 12 20 154.836 282.294 108.541 228.579 o
-24 12 21 25.335 90.301 160.598 213.241 o
-24 14 7 2771.410 3170.980 1140.690 3.784 o
-24 14 8 1434.770 1238.130 674.964 10.632 o
-24 14 9 1998.920 1484.810 1101.400 4.461 o
-24 14 10 37.728 378.286 104.264 275.543 o
-24 14 11 1632.830 1457.910 338.485 22.880 o
-24 14 12 330.780 380.763 175.777 105.763 o
-24 14 13 1521.230 998.586 237.963 33.322 o
-24 14 14 752.651 550.591 132.204 81.254 o
-24 14 15 2911.840 2755.650 398.139 12.372 o
-23 1 1 5339.980 5905.990 249.028 6.459 o
-23 1 2 7.128 114.596 57.205 953.906 o
-23 1 3 15324.600 17239.700 369.826 1.157 o
-23 1 4 69.350 256.904 72.312 403.217 o
-23 1 5 2429.950 2561.970 196.135 19.319 o
-23 1 6 259.643 410.881 50.146 226.649 o
-23 1 7 95.326 113.280 57.607 559.906 o
-23 1 8 5059.220 5179.200 148.433 7.597 o
-23 1 9 2001.890 2466.740 228.839 21.556 o
-23 1 10 6327.110 5514.320 162.537 5.844 o
-23 1 11 1469.680 1719.730 154.875 34.688 o
-23 1 12 824.598 1191.310 140.385 59.081 o
-23 1 13 11.450 232.777 74.270 517.204 o
-23 1 14 3156.500 3049.310 302.729 12.935 o
-23 1 15 858.078 546.871 100.077 81.909 o
-23 1 16 0.884 -16.480 100.636 616.437 o
-23 1 17 788.273 1294.510 189.099 50.868 o
-23 1 18 3688.250 4492.940 270.421 10.044 o
-23 1 19 3808.700 3905.340 177.882 11.205 o
-23 1 20 626.950 735.311 117.339 87.957 o
-23 1 21 2438.240 1936.260 172.168 22.009 o
-23 1 22 2880.430 2787.790 360.149 13.164 o
-23 1 23 17310.200 18351.300 844.182 0.892 o
-23 1 24 5467.620 5486.430 418.529 5.859 o
-23 1 25 2566.610 2581.630 429.286 12.910 o
-23 1 26 73.536 452.454 355.272 44.135 o
-23 1 27 2433.570 2835.350 443.187 12.612 o
-23 1 28 1202.410 840.691 278.559 35.095 o
-23 1 29 1836.090 2191.840 456.159 15.004 o
-23 1 30 1.794 55.910 168.753 209.059 o
-23 3 1 1691.480 1535.990 179.369 31.358 o
-23 3 2 152.815 226.979 76.746 314.847 o
-23 3 3 2362.150 2057.610 124.126 23.297 o
-23 3 4 345.050 362.527 68.833 187.576 o
-23 3 5 3331.940 3140.090 251.332 12.996 o
-23 3 6 4614.830 4712.790 203.356 8.473 o
-23 3 7 3231.940 3593.940 197.427 13.237 o
-23 3 8 4332.240 4319.640 226.805 9.221 o
-23 3 9 5538.510 5285.610 253.846 6.569 o
-23 3 10 165.513 155.826 60.179 382.276 o
-23 3 11 164.733 454.617 59.082 256.052 o
-23 3 12 125.908 349.125 104.525 233.766 o
-23 3 13 1601.900 2048.150 199.260 28.251 o
-23 3 14 727.725 1020.460 151.001 64.956 o
-23 3 15 4078.140 4536.960 492.238 7.375 o
-23 3 16 174.000 564.772 125.620 155.082 o
-23 3 17 20121.600 20178.500 620.930 0.747 o
-23 3 18 2493.030 2526.530 268.784 17.271 o
-23 3 19 6182.250 7083.830 311.335 4.971 o
-23 3 20 228.572 254.978 92.650 227.487 o
-23 3 21 1591.570 1855.630 200.550 29.415 o
-23 3 22 1733.720 1333.250 211.013 30.252 o
-23 3 23 3675.780 4519.260 372.261 9.090 o
-23 3 24 363.014 676.259 200.720 78.994 o
-23 3 25 5839.740 6416.230 688.165 4.143 o
-23 3 26 202.116 173.273 159.960 153.535 o
-23 3 27 1837.990 1554.530 251.141 25.659 o
-23 3 28 188.056 235.640 219.058 97.700 o
-23 3 29 2967.790 2980.610 502.695 10.113 o
-23 5 1 4992.370 4852.670 527.048 6.001 o
-23 5 2 659.765 744.198 120.674 84.154 o
-23 5 3 13357.500 13303.800 324.485 1.583 o
-23 5 4 2305.990 2300.240 123.925 22.754 o
-23 5 5 1007.750 1111.840 112.564 57.309 o
-23 5 6 293.489 656.137 96.412 143.823 o
-23 5 7 545.713 407.775 70.615 133.311 o
-23 5 8 192.181 158.322 79.718 303.568 o
-23 5 9 46.918 199.456 66.445 521.920 o
-23 5 10 520.211 466.570 120.092 110.569 o
-23 5 11 2884.340 2996.380 173.482 16.125 o
-23 5 12 671.883 348.888 114.164 102.644 o
-23 5 13 3503.730 3187.880 341.481 11.202 o
-23 5 14 1717.340 2014.170 219.963 26.196 o
-23 5 15 1576.970 1763.460 196.995 30.361 o
-23 5 16 3412.670 3170.170 308.783 11.915 o
-23 5 17 10828.900 9786.660 225.029 2.410 o
-23 5 18 479.368 439.204 178.442 88.567 o
-23 5 19 1567.470 1518.010 173.302 33.611 o
-23 5 20 1160.870 1074.650 151.256 48.396 o
-23 5 21 208.462 395.036 126.550 165.888 o
-23 5 22 168.981 208.260 145.458 176.359 o
-23 5 23 1036.530 711.845 297.919 36.201 o
-23 5 24 17.879 519.941 183.144 130.098 o
-23 5 25 3260.580 2374.290 434.917 11.292 o
-23 5 26 594.673 809.110 256.883 50.646 o
-23 5 27 352.903 291.295 192.512 97.764 o
-23 5 28 448.951 407.790 351.289 39.295 o
-23 5 29 510.089 676.098 183.231 76.709 o
-23 7 1 374.881 260.041 198.551 93.773 o
-23 7 2 371.079 306.260 124.404 142.368 o
-23 7 3 154.707 40.711 132.682 234.753 o
-23 7 4 7257.630 7048.140 419.982 4.050 o
-23 7 5 10039.500 10648.100 338.809 2.441 o
-23 7 6 249.483 838.694 96.873 134.788 o
-23 7 7 54.998 112.123 72.644 569.826 o
-23 7 8 6472.670 6779.180 185.134 5.119 o
-23 7 9 8.195 27.159 52.855 1606.710 o
-23 7 10 2006.930 1742.590 181.614 26.358 o
-23 7 11 1145.330 1159.490 163.890 46.254 o
-23 7 12 2343.140 2528.480 263.851 18.171 o
-23 7 13 3493.610 3915.530 192.483 11.952 o
-23 7 14 12004.000 13606.700 364.069 1.744 o
-23 7 15 1968.480 1472.010 151.294 29.564 o
-23 7 16 3975.070 3919.880 254.362 10.181 o
-23 7 17 5638.150 5895.150 196.193 6.288 o
-23 7 18 4133.910 4125.930 308.529 9.191 o
-23 7 19 81.721 126.610 75.874 472.518 o
-23 7 20 3663.170 3615.360 475.744 8.753 o
-23 7 21 32.596 342.335 107.013 283.817 o
-23 7 22 9.076 388.573 305.628 60.278 o
-23 7 23 240.432 290.185 113.265 187.402 o
-23 7 24 52.148 411.206 134.900 197.446 o
-23 7 25 828.007 1162.380 234.283 44.620 o
-23 7 26 171.103 339.189 141.505 164.375 o
-23 7 27 1732.960 2105.720 272.412 23.163 o
-23 9 1 222.702 516.219 134.797 141.784 o
-23 9 2 69.811 123.204 155.961 201.500 o
-23 9 3 2396.150 2474.750 267.895 17.920 o
-23 9 4 48.232 418.019 143.403 183.904 o
-23 9 5 983.269 962.793 363.367 28.294 o
-23 9 6 76.971 178.040 130.759 243.780 o
-23 9 7 2509.660 2234.610 253.433 18.351 o
-23 9 8 103.027 200.311 69.589 405.773 o
-23 9 9 448.670 450.450 144.338 107.603 o
-23 9 10 148.075 335.911 165.917 141.595 o
-23 9 11 93.463 231.300 91.823 323.881 o
-23 9 12 1608.880 1834.640 204.031 29.142 o
-23 9 13 922.135 564.228 245.642 47.585 o
-23 9 14 3573.360 4549.780 518.425 7.758 o
-23 9 15 3223.300 2929.350 283.771 13.216 o
-23 9 16 117.401 246.207 87.952 308.000 o
-23 9 17 59.581 76.466 143.068 245.876 o
-23 9 18 7447.190 7528.560 571.242 3.509 o
-23 9 19 199.614 295.966 144.157 159.599 o
-23 9 20 6850.530 8259.950 771.047 3.124 o
-23 9 21 1540.090 1487.600 252.533 28.931 o
-23 9 22 1554.030 1953.140 230.534 27.615 o
-23 9 23 85.280 201.606 109.047 290.489 o
-23 9 24 172.683 291.750 151.199 157.721 o
-23 9 25 8.469 213.649 106.183 364.061 o
-23 9 26 291.966 295.886 132.669 151.784 o
-23 11 1 318.972 337.069 135.148 140.260 o
-23 11 2 169.849 525.002 185.622 108.607 o
-23 11 3 47.159 47.416 157.249 221.097 o
-23 11 4 231.848 347.847 169.070 124.521 o
-23 11 5 292.683 613.122 180.473 95.664 o
-23 11 6 165.892 306.627 136.884 175.796 o
-23 11 7 1218.570 1516.930 403.067 21.580 o
-23 11 8 2786.650 2510.750 384.210 13.377 o
-23 11 9 30.688 36.273 75.618 763.381 o
-23 11 10 1723.130 1756.650 200.427 28.467 o
-23 11 11 75.321 178.677 88.083 384.403 o
-23 11 12 2970.510 2853.910 323.601 13.480 o
-23 11 13 132.475 589.455 186.704 108.400 o
-23 11 14 6005.590 5406.980 595.183 4.699 o
-23 11 15 4406.230 4110.770 410.469 7.910 o
-23 11 16 4121.860 3827.350 394.547 8.703 o
-23 11 17 899.452 751.387 221.214 50.076 o
-23 11 18 3409.480 3214.410 521.986 8.886 o
-23 11 19 33.611 1.390 170.153 204.239 o
-23 11 20 1052.400 874.133 162.462 53.246 o
-23 11 21 23.586 100.934 241.586 100.874 o
-23 11 22 499.418 504.239 229.625 66.078 o
-23 11 23 64.279 3.364 178.700 177.568 o
-23 13 1 1192.200 1382.220 268.089 32.547 o
-23 13 2 671.804 583.482 148.885 80.722 o
-23 13 3 1180.820 1122.910 273.057 33.975 o
-23 13 4 380.943 430.865 168.864 102.256 o
-23 13 5 255.614 351.522 126.109 160.254 o
-23 13 6 172.681 268.330 144.503 168.878 o
-23 13 7 179.188 225.280 131.200 192.132 o
-23 13 8 576.446 776.982 181.854 70.714 o
-23 13 9 1307.260 1019.860 285.439 31.802 o
-23 13 10 2103.820 1920.390 559.726 11.710 o
-23 13 11 4.053 -2.754 241.851 106.830 o
-23 13 12 1321.520 1547.770 208.188 34.665 o
-23 13 13 108.334 86.048 274.022 75.608 o
-23 13 14 2811.100 2767.510 823.923 6.168 o
-23 13 15 27.146 164.364 130.792 275.715 o
-23 13 16 4625.230 5157.970 783.661 4.652 o
-23 13 17 265.818 329.701 223.447 85.765 o
-23 13 18 1007.320 1138.070 261.361 37.779 o
-23 13 19 233.144 366.499 113.977 177.308 o
-23 13 20 51.013 209.114 123.571 268.646 o
-23 15 10 417.801 283.527 403.863 32.366 o
-22 0 2 7816.020 8968.130 276.867 3.534 o
-22 0 4 7054.610 7482.910 263.315 4.342 o
-22 0 6 39319.400 42612.400 920.755 0.209 o
-22 0 8 199.802 125.749 76.915 317.591 o
-22 0 10 2907.810 3628.920 222.422 14.015 o
-22 0 12 4310.820 3716.880 436.307 8.106 o
-22 0 14 6703.770 6444.620 523.880 4.245 o
-22 0 16 2126.710 1905.460 375.452 17.199 o
-22 0 18 390.058 227.663 114.707 154.652 o
-22 0 20 2465.140 2808.140 347.781 14.803 o
-22 0 22 6.702 688.279 234.392 85.165 o
-22 0 24 635.588 1073.000 224.273 52.446 o
-22 0 26 3174.450 3006.800 1976.570 1.458 o
-22 0 28 717.793 218.261 281.456 49.744 o
-22 0 30 1009.900 621.328 300.043 37.005 o
-22 2 1 5061.770 5207.230 204.352 7.397 o
-22 2 2 3114.980 3169.860 133.544 15.177 o
-22 2 4 9298.860 9383.330 197.833 2.933 o
-22 2 5 394.456 414.817 66.907 166.730 o
-22 2 6 1335.370 1861.770 145.133 36.336 o
-22 2 7 41.880 126.086 51.240 780.719 o
-22 2 8 6518.040 6472.820 177.058 5.219 o
-22 2 9 2616.520 2836.480 205.024 17.304 o
-22 2 10 18608.800 20165.200 313.583 0.848 o
-22 2 11 366.743 266.686 98.084 170.447 o
-22 2 12 16348.800 15672.400 321.306 1.144 o
-22 2 13 2103.760 2491.870 203.152 21.552 o
-22 2 14 2038.180 2044.150 216.431 23.340 o
-22 2 15 2564.350 3690.630 389.231 12.215 o
-22 2 16 11688.100 11407.900 440.626 1.946 o
-22 2 17 753.858 1003.550 194.686 55.567 o
-22 2 18 482.274 205.082 193.114 90.334 o
-22 2 19 2047.130 1967.590 244.595 22.484 o
-22 2 20 3655.910 3132.800 428.650 9.762 o
-22 2 21 7227.970 7871.550 485.470 3.718 o
-22 2 22 325.911 130.503 108.178 192.048 o
-22 2 23 96.192 -162.047 134.951 270.729 o
-22 2 24 4074.070 4831.190 255.732 9.040 o
-22 2 25 629.880 721.825 239.758 54.641 o
-22 2 26 5055.680 5031.140 665.233 5.083 o
-22 2 27 2499.330 2533.040 465.720 12.326 o
-22 2 28 895.239 629.100 296.326 39.284 o
-22 2 29 7.530 -31.971 204.793 148.162 o
-22 2 30 3670.420 4388.920 741.318 5.746 o
-22 4 1 2647.110 2377.440 214.831 18.160 o
-22 4 2 508.991 688.532 99.663 107.325 o
-22 4 3 234.388 739.521 144.044 116.085 o
-22 4 4 7453.850 8105.980 198.034 4.013 o
-22 4 5 156.986 114.103 45.943 471.303 o
-22 4 6 430.888 638.377 88.189 125.770 o
-22 4 7 93.040 354.146 72.165 322.524 o
-22 4 8 992.838 730.956 113.291 66.078 o
-22 4 9 6143.400 6144.780 263.894 5.501 o
-22 4 10 3567.690 3464.520 294.168 11.301 o
-22 4 11 45.056 282.081 68.504 435.790 o
-22 4 12 9235.970 9655.040 320.105 2.825 o
-22 4 13 2420.460 2652.180 294.346 16.657 o
-22 4 14 11769.800 12537.400 451.248 1.830 o
-22 4 15 21647.800 23875.200 720.261 0.613 o
-22 4 16 17235.700 19123.400 544.445 0.929 o
-22 4 17 3723.510 5201.280 562.332 6.808 o
-22 4 18 208.422 221.220 101.255 230.745 o
-22 4 19 60.992 239.831 69.326 440.809 o
-22 4 20 210.089 257.238 146.623 158.701 o
-22 4 21 127.097 243.782 220.417 101.685 o
-22 4 22 13.796 40.926 122.908 372.046 o
-22 4 23 33.225 81.134 216.137 124.168 o
-22 4 24 641.929 637.930 265.571 49.818 o
-22 4 25 324.677 565.445 188.943 90.667 o
-22 4 26 2839.990 3212.700 503.906 10.115 o
-22 4 27 5.833 -103.540 185.475 180.724 o
-22 4 28 885.362 1015.340 353.148 29.972 o
-22 4 29 1039.250 802.443 202.654 48.635 o
-22 6 1 8046.210 7571.290 511.192 3.380 o
-22 6 2 2273.600 2039.040 233.097 21.009 o
-22 6 3 1033.650 979.247 117.820 58.227 o
-22 6 4 908.766 1147.980 105.591 61.453 o
-22 6 5 3486.240 3528.160 348.290 10.748 o
-22 6 6 1417.010 1261.080 165.830 38.897 o
-22 6 7 1481.420 1500.710 118.796 38.524 o
-22 6 8 1883.960 2477.590 204.323 23.269 o
-22 6 9 1963.260 2340.570 226.632 22.385 o
-22 6 10 6622.870 5778.180 315.724 5.121 o
-22 6 11 400.832 560.718 118.688 120.658 o
-22 6 12 2468.150 3198.250 309.486 14.943 o
-22 6 13 866.853 616.505 109.119 77.059 o
-22 6 14 5255.370 6009.340 255.629 6.473 o
-22 6 15 14025.100 16052.500 481.649 1.306 o
-22 6 16 414.214 238.524 95.925 163.678 o
-22 6 17 1971.760 2349.120 236.913 21.917 o
-22 6 18 461.057 341.201 74.114 155.217 o
-22 6 19 529.208 428.232 195.918 78.334 o
-22 6 20 23.656 124.849 87.090 522.176 o
-22 6 21 2728.340 3253.580 455.131 11.141 o
-22 6 22 4403.940 3325.220 356.391 9.008 o
-22 6 23 40.211 446.506 138.601 189.547 o
-22 6 24 59.699 93.954 162.276 196.995 o
-22 6 25 576.210 430.541 152.757 92.256 o
-22 6 26 744.245 236.521 228.882 61.803 o
-22 6 27 555.378 543.565 270.280 52.295 o
-22 6 28 924.556 998.154 281.417 37.806 o
-22 8 1 4928.850 5362.220 553.198 5.684 o
-22 8 2 2818.510 2803.060 263.476 15.293 o
-22 8 3 666.222 1081.540 177.829 60.733 o
-22 8 4 269.753 760.584 175.836 93.695 o
-22 8 5 31.523 97.975 54.148 887.376 o
-22 8 6 104.656 5.716 42.453 853.859 o
-22 8 7 2551.380 2792.680 208.679 17.686 o
-22 8 8 1869.700 1682.330 177.985 28.315 o
-22 8 9 1424.200 1463.800 178.115 36.000 o
-22 8 10 448.737 242.006 127.623 131.952 o
-22 8 11 4444.490 4365.080 384.624 7.878 o
-22 8 12 2517.910 2517.710 229.621 18.140 o
-22 8 13 2877.840 3054.340 258.966 14.638 o
-22 8 14 435.978 415.813 110.873 130.826 o
-22 8 15 2971.870 2968.740 268.514 14.276 o
-22 8 16 282.887 245.792 86.580 214.231 o
-22 8 17 1002.130 883.260 140.082 58.211 o
-22 8 18 2319.460 2335.350 280.355 18.339 o
-22 8 19 4719.330 4714.050 506.542 6.457 o
-22 8 20 372.735 245.894 106.575 163.842 o
-22 8 21 8742.560 9999.220 701.582 2.479 o
-22 8 22 557.433 1193.200 250.104 48.013 o
-22 8 23 738.336 733.617 166.326 67.829 o
-22 8 24 252.079 200.254 126.560 180.279 o
-22 8 25 303.040 224.646 142.742 146.882 o
-22 8 26 167.024 371.977 128.265 177.827 o
-22 8 27 1403.210 1205.720 197.211 37.038 o
-22 10 1 4305.450 4259.820 406.259 7.982 o
-22 10 2 527.320 775.973 303.312 43.419 o
-22 10 3 5216.510 5367.680 697.156 4.715 o
-22 10 4 952.212 990.631 252.539 41.215 o
-22 10 5 6376.040 6593.160 620.419 4.073 o
-22 10 6 2439.690 1805.790 332.898 17.428 o
-22 10 7 326.697 450.456 152.427 117.379 o
-22 10 8 1347.580 1699.940 216.181 32.561 o
-22 10 9 2462.100 2475.130 351.177 15.359 o
-22 10 10 471.751 468.889 191.503 82.430 o
-22 10 11 134.910 254.838 102.519 257.841 o
-22 10 12 372.978 257.889 113.106 156.500 o
-22 10 13 457.899 375.861 157.492 103.547 o
-22 10 14 26.648 76.793 138.263 279.319 o
-22 10 15 3320.740 3278.450 442.183 10.083 o
-22 10 16 2636.640 2250.110 337.220 15.479 o
-22 10 17 8611.660 9271.550 729.771 2.560 o
-22 10 18 936.201 935.000 242.108 43.584 o
-22 10 19 8172.510 7935.410 667.546 2.976 o
-22 10 20 295.126 221.597 96.666 201.456 o
-22 10 21 3984.700 4110.080 435.596 8.304 o
-22 10 22 1055.620 941.937 244.750 40.731 o
-22 10 23 847.384 711.010 219.938 52.378 o
-22 10 24 82.330 199.310 128.726 240.743 o
-22 10 25 1658.580 1660.700 249.438 26.965 o
-22 12 1 1525.310 2189.800 281.566 24.023 o
-22 12 2 294.144 591.186 136.471 122.859 o
-22 12 3 3537.840 3271.730 408.951 10.117 o
-22 12 4 103.942 499.201 135.286 168.826 o
-22 12 5 1585.400 1523.900 289.775 25.885 o
-22 12 6 63.315 278.270 230.476 98.455 o
-22 12 7 1255.920 1030.290 226.328 38.374 o
-22 12 8 2276.830 2103.180 275.676 19.378 o
-22 12 9 142.386 251.408 171.159 144.421 o
-22 12 10 129.784 253.648 94.549 279.469 o
-22 12 11 590.350 980.143 177.877 66.156 o
-22 12 12 615.892 879.197 222.028 56.595 o
-22 12 13 3564.690 3593.180 387.924 10.008 o
-22 12 14 664.096 418.396 114.922 99.592 o
-22 12 15 3023.350 2666.400 382.769 12.482 o
-22 12 16 561.920 629.882 250.478 55.630 o
-22 12 17 3175.190 3369.550 368.706 11.396 o
-22 12 18 27.170 229.722 202.222 129.963 o
-22 12 19 3388.100 3380.420 425.963 10.078 o
-22 12 20 77.935 254.685 146.333 195.124 o
-22 12 21 680.585 653.491 170.417 71.752 o
-22 12 22 10.186 320.374 236.535 96.759 o
-22 14 1 1066.650 1093.450 264.488 36.811 o
-22 14 2 454.561 426.260 223.719 71.978 o
-22 14 3 4095.650 3929.570 613.938 6.634 o
-22 14 4 659.244 822.412 300.840 40.987 o
-22 14 5 532.576 558.664 411.563 29.127 o
-22 14 6 170.314 357.665 161.828 140.021 o
-22 14 7 944.592 1077.550 237.945 42.498 o
-22 14 8 189.658 332.526 160.053 140.630 o
-22 14 9 127.145 403.731 262.843 72.441 o
-22 14 10 505.201 295.541 244.266 65.422 o
-22 14 11 304.464 235.264 454.844 27.313 o
-22 14 12 1575.900 1412.780 272.664 27.601 o
-22 14 13 1582.060 1573.040 267.129 27.095 o
-22 14 14 154.726 88.182 143.903 201.728 o
-22 14 15 901.433 672.246 156.424 63.872 o
-22 14 16 36.903 344.888 217.113 107.965 o
-22 14 17 928.172 607.237 194.071 56.504 o
-22 14 18 630.857 355.714 115.571 106.169 o
-21 1 1 3062.800 4223.710 188.291 12.846 o
-21 1 2 335.708 382.956 69.649 186.661 o
-21 1 3 1706.020 2204.510 159.833 27.983 o
-21 1 4 622.823 463.044 69.464 117.456 o
-21 1 5 1110.720 1232.300 130.206 49.847 o
-21 1 6 2509.520 2735.440 149.048 19.251 o
-21 1 7 8755.560 9520.370 172.163 3.117 o
-21 1 8 157.957 200.586 56.463 373.797 o
-21 1 9 3684.360 3309.000 203.040 12.188 o
-21 1 10 242.695 269.283 102.116 204.927 o
-21 1 11 8521.000 7771.230 213.348 3.548 o
-21 1 12 396.066 1094.880 163.259 77.529 o
-21 1 13 18124.700 18309.900 302.387 0.928 o
-21 1 14 2265.650 2282.870 292.958 18.380 o
-21 1 15 10754.200 11402.000 330.474 2.189 o
-21 1 16 153.498 230.604 103.324 252.457 o
-21 1 17 1011.380 1119.670 203.364 45.225 o
-21 1 18 10.542 53.507 124.199 361.856 o
-21 1 19 1786.540 2228.530 238.664 23.757 o
-21 1 20 4008.770 4373.240 302.045 9.248 o
-21 1 21 1949.340 1990.610 176.282 25.900 o
-21 1 22 347.834 302.905 85.748 181.887 o
-21 1 23 1272.960 1241.260 170.698 41.602 o
-21 1 24 418.018 207.775 136.553 133.186 o
-21 1 25 227.274 165.082 98.276 240.514 o
-21 1 26 30.325 12.754 127.895 343.965 o
-21 1 27 4103.040 3827.250 628.241 6.553 o
-21 1 28 6.099 70.037 236.583 107.982 o
-21 1 29 1132.120 892.971 277.091 35.911 o
-21 1 30 239.703 355.818 169.490 122.543 o
-21 3 1 516.210 549.805 84.310 121.239 o
-21 3 2 843.572 710.304 90.237 79.168 o
-21 3 3 404.263 469.018 57.991 162.053 o
-21 3 4 9044.330 9262.470 236.344 3.019 o
-21 3 5 1900.100 1893.130 182.629 26.640 o
-21 3 6 3952.040 4366.870 230.194 9.929 o
-21 3 7 1224.240 1036.480 115.992 50.785 o
-21 3 8 1308.720 1838.920 161.922 35.918 o
-21 3 9 45.254 20.538 94.601 531.826 o
-21 3 10 368.678 497.696 110.144 135.741 o
-21 3 11 23093.600 22483.300 472.237 0.607 o
-21 3 12 203.760 255.378 148.625 157.950 o
-21 3 13 70559.500 84201.400 1437.550 0.064 o
-21 3 14 4094.830 4380.430 482.988 7.531 o
-21 3 15 15148.800 16471.600 513.355 1.177 o
-21 3 16 1696.500 1371.930 178.665 32.463 o
-21 3 17 4981.980 5138.360 226.958 7.471 o
-21 3 18 84.163 127.886 90.168 396.700 o
-21 3 19 648.414 552.030 118.255 93.607 o
-21 3 20 140.197 189.472 108.120 261.148 o
-21 3 21 143.097 365.722 85.542 254.657 o
-21 3 22 721.013 315.657 101.989 103.633 o
-21 3 23 410.363 359.736 121.750 132.665 o
-21 3 24 313.024 400.973 142.138 130.230 o
-21 3 25 378.960 444.505 214.544 79.251 o
-21 3 26 3763.050 3689.210 635.932 6.874 o
-21 3 27 1606.070 1438.740 249.412 28.679 o
-21 3 28 2699.190 2576.350 466.190 11.774 o
-21 3 29 360.672 310.201 127.827 141.172 o
-21 3 30 210.773 527.520 158.636 123.291 o
-21 5 1 86.483 247.398 63.359 418.006 o
-21 5 2 9197.760 9413.880 317.193 2.879 o
-21 5 3 484.703 493.538 88.319 128.653 o
-21 5 4 4163.440 4189.480 147.562 10.158 o
-21 5 5 1097.560 1234.020 111.398 52.113 o
-21 5 6 1392.130 1332.830 137.813 40.829 o
-21 5 7 4306.910 4460.260 167.519 9.457 o
-21 5 8 2108.300 1954.470 162.971 25.006 o
-21 5 9 11271.600 12521.200 540.692 1.865 o
-21 5 10 881.792 1229.450 195.092 48.258 o
-21 5 11 30295.200 33677.700 609.019 0.339 o
-21 5 12 91.031 141.270 94.582 361.609 o
-21 5 13 9493.470 9540.530 407.550 2.687 o
-21 5 14 924.155 845.362 152.739 59.955 o
-21 5 15 11759.800 11844.500 445.558 1.892 o
-21 5 16 1912.980 1620.080 191.432 27.562 o
-21 5 17 19876.800 21762.000 670.141 0.719 o
-21 5 18 358.400 263.587 74.388 195.160 o
-21 5 19 2865.320 3507.110 281.754 13.478 o
-21 5 20 1727.390 1259.020 254.072 28.039 o
-21 5 21 11.388 79.189 157.073 229.867 o
-21 5 22 5273.080 4754.550 716.476 4.762 o
-21 5 23 772.669 438.297 159.228 75.827 o
-21 5 24 2611.010 2837.640 480.657 11.384 o
-21 5 25 63.799 358.678 168.343 152.549 o
-21 5 26 450.774 280.180 145.991 116.567 o
-21 5 27 4.859 -16.444 211.358 139.599 o
-21 5 28 1193.700 1214.620 413.157 21.990 o
-21 5 29 766.017 481.215 223.037 58.035 o
-21 7 1 2968.270 3099.260 254.168 14.291 o
-21 7 2 12065.500 13494.800 423.973 1.720 o
-21 7 3 5386.460 5047.380 229.415 6.982 o
-21 7 4 526.038 496.984 115.512 110.147 o
-21 7 5 46.376 140.007 55.375 691.163 o
-21 7 6 37.317 124.854 45.684 868.161 o
-21 7 7 7339.550 6965.960 395.703 4.080 o
-21 7 8 18.859 168.608 174.925 174.606 o
-21 7 9 10221.400 10305.600 321.472 2.449 o
-21 7 10 3428.440 3038.540 292.971 12.278 o
-21 7 11 450.912 274.781 76.398 164.298 o
-21 7 12 467.813 509.402 113.289 117.808 o
-21 7 13 42.079 235.920 80.147 425.636 o
-21 7 14 591.429 349.107 92.580 121.453 o
-21 7 15 9696.110 8921.010 261.378 2.839 o
-21 7 16 12234.600 12973.400 419.841 1.736 o
-21 7 17 2414.840 1893.180 233.557 20.534 o
-21 7 18 678.536 893.380 127.908 76.025 o
-21 7 19 2355.220 2135.660 229.046 20.268 o
-21 7 20 520.986 661.653 156.103 86.169 o
-21 7 21 2187.480 2204.030 350.818 17.093 o
-21 7 22 6635.190 7866.550 557.281 3.825 o
-21 7 23 11.863 74.931 190.646 161.332 o
-21 7 24 2175.370 2358.800 374.569 16.059 o
-21 7 25 92.408 105.844 127.271 264.275 o
-21 7 26 688.520 729.501 292.682 42.652 o
-21 7 27 1945.270 1663.530 305.974 21.672 o
-21 7 28 2686.850 2671.430 505.294 10.918 o
-21 9 1 560.485 640.731 319.625 41.148 o
-21 9 2 2616.540 2235.400 299.678 16.574 o
-21 9 3 555.922 617.056 123.606 97.254 o
-21 9 4 2970.040 3207.080 251.107 14.134 o
-21 9 5 3681.690 4391.700 320.202 9.707 o
-21 9 6 9545.770 8384.390 229.960 3.002 o
-21 9 7 217.586 567.043 156.454 121.274 o
-21 9 8 6094.940 6393.650 417.399 4.983 o
-21 9 9 761.776 866.223 134.366 70.569 o
-21 9 10 27.542 143.863 127.685 292.676 o
-21 9 11 604.888 867.076 144.490 77.169 o
-21 9 12 1489.820 1299.250 216.210 33.380 o
-21 9 13 1131.350 1147.300 267.915 35.036 o
-21 9 14 1214.810 1166.430 182.173 42.535 o
-21 9 15 416.980 391.948 129.141 124.247 o
-21 9 16 130.719 195.975 76.983 350.087 o
-21 9 17 315.022 127.747 173.290 124.693 o
-21 9 18 7637.960 8513.240 545.367 3.292 o
-21 9 19 291.571 504.241 161.916 112.129 o
-21 9 20 5298.820 5233.950 480.496 5.821 o
-21 9 21 3366.880 4084.820 447.926 9.183 o
-21 9 22 9524.180 8952.070 1941.120 1.068 o
-21 9 23 2.022 -66.839 167.350 223.085 o
-21 9 24 1861.820 2037.790 379.594 17.955 o
-21 9 25 342.009 270.910 170.666 114.032 o
-21 9 26 4143.030 4684.430 652.866 5.950 o
-21 9 27 502.345 552.494 131.357 102.642 o
-21 11 1 1334.130 728.063 167.741 46.510 o
-21 11 2 6471.460 5698.050 497.606 4.690 o
-21 11 3 277.693 624.514 232.600 72.468 o
-21 11 4 2473.310 2999.460 295.955 15.626 o
-21 11 5 1566.350 2053.470 334.697 21.520 o
-21 11 6 753.955 957.521 135.778 68.298 o
-21 11 7 111.403 -38.661 124.894 293.793 o
-21 11 8 414.074 402.941 145.962 113.495 o
-21 11 9 22.558 379.551 143.749 197.398 o
-21 11 10 1436.810 1421.920 168.362 36.858 o
-21 11 11 38.635 -92.902 81.504 727.847 o
-21 11 12 1873.080 1284.800 287.845 24.545 o
-21 11 13 1206.420 1278.730 252.708 34.500 o
-21 11 14 23.962 148.956 154.521 216.644 o
-21 11 15 118.787 135.469 202.595 123.527 o
-21 11 16 8.924 -134.700 312.257 64.014 o
-21 11 17 583.169 682.546 182.337 72.701 o
-21 11 18 683.981 549.324 162.332 76.892 o
-21 11 19 8.105 -155.641 157.969 247.205 o
-21 11 20 1230.390 1300.960 221.967 36.913 o
-21 11 21 760.871 651.175 316.955 38.235 o
-21 11 22 1761.790 1483.690 243.315 27.170 o
-21 11 23 405.318 219.973 205.751 89.091 o
-21 11 24 2082.810 2555.310 336.411 17.231 o
-21 13 1 1842.450 1510.090 256.171 25.555 o
-21 13 2 2222.070 2349.600 455.375 13.582 o
-21 13 3 44.447 476.532 126.713 202.408 o
-21 13 4 2626.780 2531.250 546.185 10.392 o
-21 13 5 173.861 171.529 179.495 136.673 o
-21 13 6 310.738 361.192 158.892 120.799 o
-21 13 7 66.737 11.440 113.304 378.790 o
-21 13 8 312.898 231.219 300.574 55.293 o
-21 13 9 532.558 241.733 165.970 98.354 o
-21 13 10 1669.280 1454.380 265.447 26.925 o
-21 13 11 407.464 522.983 234.724 67.982 o
-21 13 12 63.477 310.767 133.293 214.592 o
-21 13 13 5466.160 6278.130 566.487 4.887 o
-21 13 14 1690.780 1359.280 218.971 30.122 o
-21 13 15 34.750 104.619 122.180 323.182 o
-21 13 16 839.854 871.644 237.502 47.244 o
-21 13 17 507.483 728.848 306.474 43.669 o
-21 13 18 543.411 933.073 177.580 69.630 o
-21 13 19 227.143 306.866 136.097 161.299 o
-21 13 20 2005.160 1285.140 211.536 27.392 o
-21 13 21 443.737 494.258 195.175 81.903 o
-21 15 2 169.046 316.666 391.649 36.719 o
-21 15 3 126.715 315.961 202.014 112.292 o
-21 15 4 1949.130 1291.390 386.604 19.061 o
-21 15 5 173.260 494.110 200.081 100.122 o
-21 15 6 1417.870 1424.560 270.836 29.342 o
-21 15 7 496.930 588.706 249.889 58.567 o
-21 15 8 538.579 721.026 290.750 46.133 o
-21 15 9 48.595 159.938 319.426 57.699 o
-21 15 10 825.506 612.015 204.961 57.768 o
-21 15 11 500.894 759.658 203.084 68.555 o
-21 15 12 82.782 163.483 176.595 157.821 o
-21 15 13 32.352 320.896 183.716 143.146 o
-21 15 14 10.754 270.504 105.383 335.841 o
-21 15 15 53.815 48.266 112.616 375.852 o
-21 15 16 306.379 385.342 117.427 153.323 o
-20 0 2 7354.920 8666.240 363.946 3.700 o
-20 0 4 3418.670 3648.730 206.177 12.449 o
-20 0 6 7610.160 7285.570 264.291 4.074 o
-20 0 8 36164.800 35179.700 753.527 0.264 o
-20 0 10 1040.180 1153.700 177.557 47.437 o
-20 0 12 803.854 405.991 151.615 77.124 o
-20 0 14 15926.600 16958.300 522.818 1.093 o
-20 0 16 10318.900 10642.900 681.218 2.095 o
-20 0 18 237.961 87.768 152.411 164.562 o
-20 0 20 25606.500 30432.900 1645.190 0.378 o
-20 0 22 10973.400 10792.500 503.435 2.101 o
-20 0 24 3096.040 2704.100 429.088 11.395 o
-20 0 26 101.356 288.891 236.848 90.868 o
-20 0 28 114.289 327.127 396.163 36.542 o
-20 0 30 281.227 297.919 281.987 61.073 o
-20 2 1 96.488 247.102 84.871 334.957 o
-20 2 2 79.677 206.603 46.340 537.006 o
-20 2 3 1157.770 883.797 91.234 58.220 o
-20 2 4 2359.200 2721.910 206.486 19.019 o
-20 2 5 8063.190 7830.350 169.573 3.790 o
-20 2 6 125.513 86.217 63.016 492.373 o
-20 2 7 202.523 318.039 54.251 282.077 o
-20 2 8 135.362 334.839 59.557 320.368 o
-20 2 9 1268.290 1912.800 167.114 35.628 o
-20 2 10 3370.510 3441.970 290.125 11.908 o
-20 2 11 185.648 257.579 90.418 252.395 o
-20 2 12 9060.200 8625.680 195.082 3.158 o
-20 2 13 14495.600 14048.900 409.275 1.380 o
-20 2 14 27967.700 30072.700 783.045 0.394 o
-20 2 15 2879.500 3539.930 346.121 12.314 o
-20 2 16 539.150 713.376 134.535 90.506 o
-20 2 17 217.987 339.430 104.245 198.303 o
-20 2 18 869.444 922.742 200.047 52.185 o
-20 2 19 84.154 123.071 104.548 339.335 o
-20 2 20 5270.750 5140.570 320.547 6.692 o
-20 2 21 3192.900 3582.880 333.835 11.596 o
-20 2 22 211.533 166.862 170.007 140.919 o
-20 2 23 1562.980 1476.930 201.248 32.167 o
-20 2 24 3835.260 3769.230 340.431 9.823 o
-20 2 25 37.792 -75.563 134.319 313.989 o
-20 2 26 78.774 304.557 146.037 187.526 o
-20 2 27 4.225 356.365 193.575 133.502 o
-20 2 28 1100.680 1071.940 645.491 12.088 o
-20 2 29 13.000 -83.506 189.922 170.715 o
-20 2 30 14.711 81.742 126.811 331.334 o
-20 4 1 120.403 564.955 94.393 205.454 o
-20 4 2 1431.850 1324.500 119.044 41.359 o
-20 4 3 743.690 607.977 75.538 94.022 o
-20 4 4 4117.430 3992.180 135.442 10.559 o
-20 4 5 1467.100 1656.260 159.865 34.939 o
-20 4 6 5800.420 4673.790 235.039 6.685 o
-20 4 7 658.511 583.123 77.711 103.327 o
-20 4 8 63.915 119.951 78.919 496.545 o
-20 4 9 10453.800 9465.800 338.335 2.487 o
-20 4 10 3772.500 4309.310 401.999 8.810 o
-20 4 11 4885.510 5557.310 355.864 6.725 o
-20 4 12 10093.800 9697.340 188.550 2.637 o
-20 4 13 10981.200 11820.300 387.111 2.069 o
-20 4 14 5038.270 5445.770 299.624 6.882 o
-20 4 15 1384.090 1316.950 192.710 36.788 o
-20 4 16 6906.600 6133.350 307.369 4.800 o
-20 4 17 16662.500 18291.100 607.641 0.979 o
-20 4 18 14911.100 16303.600 653.229 1.168 o
-20 4 19 12976.900 12438.000 402.494 1.672 o
-20 4 20 48.031 72.524 48.311 940.845 o
-20 4 21 863.549 710.146 133.793 69.430 o
-20 4 22 704.111 538.936 131.642 85.324 o
-20 4 23 929.878 824.172 234.921 46.071 o
-20 4 24 17.814 135.224 138.559 265.836 o
-20 4 25 583.213 619.137 237.278 58.445 o
-20 4 26 242.839 337.316 205.946 97.202 o
-20 4 27 30.201 119.281 157.813 212.388 o
-20 4 28 86.594 325.496 118.812 230.374 o
-20 4 29 2094.110 1121.150 411.829 17.694 o
-20 4 30 146.336 289.837 182.416 128.846 o
-20 6 1 3873.910 4050.250 186.976 10.787 o
-20 6 2 3336.670 3356.070 238.595 12.799 o
-20 6 3 6957.010 7328.290 262.525 4.452 o
-20 6 4 1178.140 1357.480 119.275 47.156 o
-20 6 5 6290.820 6027.990 140.205 5.669 o
-20 6 6 979.740 1070.770 142.248 55.269 o
-20 6 7 11388.700 12001.000 243.411 2.031 o
-20 6 8 67.486 1.880 137.281 280.517 o
-20 6 9 12640.500 13912.500 404.034 1.615 o
-20 6 10 4833.170 5145.670 333.140 7.158 o
-20 6 11 8181.660 8512.060 438.134 3.265 o
-20 6 12 2461.930 1790.070 222.163 20.919 o
-20 6 13 170.059 383.483 118.731 187.751 o
-20 6 14 1001.840 1334.500 161.372 48.029 o
-20 6 15 2837.690 2750.390 289.403 14.804 o
-20 6 16 587.474 576.162 133.938 92.435 o
-20 6 17 451.394 574.002 184.191 83.286 o
-20 6 18 876.759 660.194 121.063 72.684 o
-20 6 19 1095.410 1222.020 210.278 41.384 o
-20 6 20 7653.250 7727.860 211.183 3.994 o
-20 6 21 5601.130 4153.630 485.460 6.008 o
-20 6 22 9821.500 12225.900 946.065 1.789 o
-20 6 23 4368.680 3903.070 684.300 5.847 o
-20 6 24 1841.950 2089.130 439.333 15.728 o
-20 6 25 5033.280 4603.160 806.324 4.466 o
-20 6 26 130.603 -207.276 222.540 111.425 o
-20 6 27 2430.060 2355.990 508.289 11.745 o
-20 6 28 134.240 156.563 181.619 142.198 o
-20 6 29 1963.740 1568.580 325.268 20.979 o
-20 8 1 1441.670 1530.580 236.162 30.983 o
-20 8 2 3218.170 4478.590 415.309 9.489 o
-20 8 3 1779.410 1488.590 208.431 28.927 o
-20 8 4 1461.320 1216.380 108.902 42.562 o
-20 8 5 747.813 857.070 110.863 76.619 o
-20 8 6 410.999 414.484 91.910 147.358 o
-20 8 7 702.967 585.882 120.003 87.081 o
-20 8 8 431.273 627.210 114.012 114.510 o
-20 8 9 2253.090 2517.760 205.282 20.362 o
-20 8 10 1591.950 1394.200 388.072 20.627 o
-20 8 11 7086.570 7626.460 350.954 4.127 o
-20 8 12 3024.880 3097.520 277.336 13.705 o
-20 8 13 5372.960 4569.500 394.018 6.532 o
-20 8 14 1691.060 1420.360 203.841 30.681 o
-20 8 15 4793.800 4655.230 428.373 6.930 o
-20 8 16 9350.010 9773.600 724.269 2.335 o
-20 8 17 540.567 545.521 146.855 92.815 o
-20 8 18 9.191 119.470 104.856 431.601 o
-20 8 19 2359.630 2351.540 371.189 15.446 o
-20 8 20 80.972 440.136 140.806 175.370 o
-20 8 21 451.914 484.134 129.831 112.957 o
-20 8 22 606.358 443.153 91.608 113.398 o
-20 8 23 3152.870 3753.440 363.309 11.063 o
-20 8 24 605.087 901.383 213.195 58.619 o
-20 8 25 2298.700 2924.550 536.260 10.832 o
-20 8 26 1034.920 1069.140 231.642 41.574 o
-20 8 27 4542.720 4402.870 488.344 6.940 o
-20 8 28 165.795 330.674 244.814 80.883 o
-20 10 1 62.435 147.285 130.008 261.891 o
-20 10 2 167.947 222.525 108.946 235.730 o
-20 10 3 961.749 776.473 832.686 8.093 o
-20 10 4 1059.080 1537.000 175.040 42.618 o
-20 10 5 5519.320 6582.170 403.066 5.404 o
-20 10 6 71.180 144.837 181.654 155.073 o
-20 10 7 3331.620 3747.800 390.612 10.295 o
-20 10 8 3545.560 2664.540 329.526 11.943 o
-20 10 9 89.334 211.258 89.057 346.417 o
-20 10 10 1015.300 998.388 182.445 49.585 o
-20 10 11 1926.620 1845.390 210.383 25.435 o
-20 10 12 37.480 143.383 122.244 304.813 o
-20 10 13 56.497 52.402 83.773 556.601 o
-20 10 14 3112.400 3967.110 817.772 5.641 o
-20 10 15 367.559 118.802 218.009 88.942 o
-20 10 16 847.920 1364.900 225.282 43.223 o
-20 10 17 352.609 559.484 110.490 132.976 o
-20 10 18 277.736 467.252 181.525 103.180 o
-20 10 19 52.314 194.231 167.958 174.395 o
-20 10 20 339.454 127.255 127.991 165.004 o
-20 10 21 371.059 686.614 170.520 90.914 o
-20 10 22 137.009 265.500 122.802 214.048 o
-20 10 23 2246.930 1854.060 278.122 20.229 o
-20 10 24 544.005 413.096 149.467 97.295 o
-20 10 25 1174.750 1449.180 260.191 33.049 o
-20 10 26 219.045 245.992 110.605 206.048 o
-20 12 1 6501.750 7326.310 823.457 3.254 o
-20 12 2 156.011 333.771 141.374 168.913 o
-20 12 3 3574.430 3970.330 609.806 7.180 o
-20 12 4 1743.880 1869.310 287.032 23.286 o
-20 12 5 2387.640 1828.640 282.113 19.319 o
-20 12 6 971.096 761.167 143.493 61.363 o
-20 12 7 2506.320 2836.070 261.849 16.630 o
-20 12 8 460.563 718.664 337.217 39.163 o
-20 12 9 706.040 604.326 206.657 62.015 o
-20 12 10 1595.020 1587.350 223.126 29.641 o
-20 12 11 53.632 -55.017 141.016 277.102 o
-20 12 12 509.675 276.693 129.421 119.133 o
-20 12 13 109.158 159.743 77.050 397.141 o
-20 12 14 5078.960 4745.070 485.440 6.222 o
-20 12 15 1438.030 1421.630 192.908 35.015 o
-20 12 16 731.728 417.308 201.671 66.218 o
-20 12 17 115.149 53.692 105.218 340.341 o
-20 12 18 333.003 211.411 204.289 95.914 o
-20 12 19 476.738 380.142 97.775 134.635 o
-20 12 20 279.880 327.659 164.723 122.803 o
-20 12 21 1324.720 1798.640 224.716 31.587 o
-20 12 22 452.306 152.570 154.046 119.317 o
-20 12 23 42.932 35.632 161.139 215.658 o
-20 12 24 300.207 87.206 134.709 172.062 o
-20 14 1 18.430 163.814 180.557 166.033 o
-20 14 2 965.646 613.245 247.736 45.618 o
-20 14 3 239.268 507.229 205.355 90.980 o
-20 14 4 1.095 33.439 175.800 197.113 o
-20 14 5 2824.320 3382.420 1125.560 3.822 o
-20 14 6 420.903 1120.720 392.977 29.706 o
-20 14 7 3381.350 2477.120 376.082 11.889 o
-20 14 8 232.640 354.610 111.245 182.364 o
-20 14 9 2732.030 2804.980 277.255 15.367 o
-20 14 10 76.611 62.928 110.586 352.277 o
-20 14 11 3109.070 2599.730 328.607 13.349 o
-20 14 12 1079.550 1193.540 247.399 37.715 o
-20 14 13 5356.850 5026.540 786.812 4.301 o
-20 14 14 477.330 346.395 105.357 133.032 o
-20 14 15 54.739 200.676 139.328 228.371 o
-20 14 16 15.716 139.883 159.642 209.807 o
-20 14 17 341.087 502.836 139.593 120.439 o
-20 14 18 299.066 440.657 168.445 110.665 o
-20 14 19 14.294 274.008 174.490 163.757 o
-20 14 20 387.393 448.863 112.979 134.885 o
-20 16 4 175.004 676.026 204.985 89.660 o
-20 16 5 1874.930 2190.750 565.467 11.761 o
-20 16 6 84.122 237.949 163.918 167.327 o
-20 16 7 773.294 1190.580 271.095 40.125 o
-20 16 8 230.746 267.228 144.015 156.045 o
-20 16 9 124.975 -81.137 169.613 178.014 o
-20 16 10 679.743 552.165 208.938 63.550 o
-20 16 11 677.436 670.405 177.915 69.404 o
-20 16 12 1498.900 1731.340 194.909 31.715 o
-20 16 13 86.542 160.715 130.848 243.103 o
-20 16 14 677.336 912.925 184.807 62.179 o
-19 1 1 11100.800 10313.100 143.642 2.305 o
-19 1 2 189.875 144.532 54.813 373.168 o
-19 1 3 5568.290 6248.950 167.663 6.237 o
-19 1 4 462.310 582.345 69.248 133.176 o
-19 1 5 290.334 341.681 52.721 226.317 o
-19 1 6 104.739 63.600 45.288 687.807 o
-19 1 7 5338.450 5418.320 161.708 7.013 o
-19 1 8 144.702 402.106 63.355 279.688 o
-19 1 9 839.588 931.796 100.182 70.919 o
-19 1 10 7285.660 7455.730 248.663 4.233 o
-19 1 11 58.536 106.975 63.696 637.582 o
-19 1 12 35.504 135.259 67.989 631.143 o
-19 1 13 170.128 263.118 109.303 224.648 o
-19 1 14 71.968 188.069 109.005 305.771 o
-19 1 15 9226.370 9272.170 446.469 2.767 o
-19 1 16 1571.610 1615.100 318.850 23.877 o
-19 1 17 2032.950 1757.030 258.727 22.810 o
-19 1 18 10080.200 10418.800 498.519 2.337 o
-19 1 19 1184.930 1070.920 232.140 38.649 o
-19 1 20 1036.750 619.246 149.382 60.561 o
-19 1 21 9137.560 9128.970 400.739 2.866 o
-19 1 22 1.629 209.344 263.932 83.455 o
-19 1 23 27006.600 28202.500 864.814 0.423 o
-19 1 24 3934.350 4162.140 597.418 6.823 o
-19 1 25 22529.300 24909.400 728.663 0.571 o
-19 1 26 640.855 399.397 165.021 83.689 o
-19 1 27 7373.440 9859.470 937.093 2.434 o
-19 1 28 484.611 183.814 317.833 47.272 o
-19 1 29 2203.400 2354.520 468.797 13.271 o
-19 1 30 16.170 13.484 278.536 79.628 o
-19 1 31 1170.250 903.559 216.640 42.380 o
-19 3 1 3160.070 2098.850 123.255 17.682 o
-19 3 2 1185.270 1118.200 111.075 51.189 o
-19 3 3 3376.000 4151.030 143.435 12.339 o
-19 3 4 11654.000 10392.400 236.398 2.144 o
-19 3 5 9265.790 9209.570 226.314 2.958 o
-19 3 6 2277.030 2953.860 208.509 18.771 o
-19 3 7 498.638 717.127 79.753 113.799 o
-19 3 8 6209.380 5593.540 214.691 5.813 o
-19 3 9 284.152 268.370 80.913 215.990 o
-19 3 10 772.677 841.924 129.491 71.674 o
-19 3 11 663.212 327.687 98.791 110.769 o
-19 3 12 743.224 975.362 144.868 66.539 o
-19 3 13 4270.820 4611.840 219.220 9.104 o
-19 3 14 1469.190 1484.210 211.063 32.741 o
-19 3 15 2708.970 2798.830 336.894 14.192 o
-19 3 16 6639.190 9245.500 455.350 3.735 o
-19 3 17 3123.230 3469.200 293.307 12.539 o
-19 3 18 1890.040 1617.110 251.754 24.877 o
-19 3 19 5938.470 6234.420 443.075 5.066 o
-19 3 20 797.536 379.603 101.410 93.124 o
-19 3 21 347.128 363.383 194.548 94.031 o
-19 3 22 313.379 243.737 98.741 188.898 o
-19 3 23 192.257 199.778 86.580 273.382 o
-19 3 24 2299.050 2345.110 379.328 15.458 o
-19 3 25 6125.350 6519.030 499.551 4.642 o
-19 3 26 163.566 193.838 146.869 177.741 o
-19 3 27 4646.350 4603.980 818.792 4.592 o
-19 3 28 67.765 -14.797 132.126 299.585 o
-19 3 29 678.500 642.642 212.805 60.792 o
-19 3 30 466.529 627.500 142.351 97.664 o
-19 5 1 521.922 562.193 110.386 108.984 o
-19 5 2 7200.690 5985.030 226.748 4.802 o
-19 5 3 4598.620 4971.450 104.472 8.630 o
-19 5 4 206.512 815.452 91.629 148.366 o
-19 5 5 11908.100 11345.100 296.594 1.976 o
-19 5 6 25501.400 25448.200 373.031 0.504 o
-19 5 7 5294.180 5262.820 313.655 6.626 o
-19 5 8 7449.130 6990.990 238.357 4.289 o
-19 5 9 554.924 679.627 119.655 95.835 o
-19 5 10 4043.860 4289.890 210.482 9.950 o
-19 5 11 11.616 -185.357 115.332 451.376 o
-19 5 12 24539.300 24420.400 351.810 0.542 o
-19 5 13 2755.330 2124.790 626.458 9.092 o
-19 5 14 6500.140 6959.540 227.039 4.958 o
-19 5 15 69.883 216.616 90.184 360.227 o
-19 5 16 12019.700 13018.500 370.528 1.785 o
-19 5 17 9228.670 9416.450 288.731 2.891 o
-19 5 18 6845.310 7395.540 303.331 4.429 o
-19 5 19 4620.960 4484.100 323.236 7.967 o
-19 5 20 1462.690 1349.290 258.524 30.181 o
-19 5 21 4192.330 3194.720 257.591 10.484 o
-19 5 22 32.712 90.828 106.005 411.251 o
-19 5 23 1184.540 1161.920 310.626 30.111 o
-19 5 24 3046.770 2595.590 499.718 10.378 o
-19 5 25 6028.040 6200.390 318.981 5.423 o
-19 5 26 2031.830 2250.940 259.268 21.024 o
-19 5 27 285.901 75.371 171.864 134.241 o
-19 5 28 274.563 388.380 147.880 132.764 o
-19 5 29 790.323 802.362 197.063 57.313 o
-19 5 30 18.964 -12.084 261.276 90.576 o
-19 7 1 8418.610 8175.060 361.968 3.344 o
-19 7 2 237.524 289.017 47.508 276.330 o
-19 7 3 12082.800 12350.600 261.318 1.866 o
-19 7 4 4877.140 5019.300 131.711 8.045 o
-19 7 5 5986.720 6162.270 290.932 5.558 o
-19 7 6 14440.600 14789.300 354.470 1.358 o
-19 7 7 4484.510 4623.220 290.588 8.282 o
-19 7 8 8026.830 9399.940 336.529 3.286 o
-19 7 9 11548.500 12539.000 561.847 1.806 o
-19 7 10 10045.800 10356.700 510.192 2.342 o
-19 7 11 223.496 446.332 88.990 195.854 o
-19 7 12 9119.550 9756.990 361.045 2.811 o
-19 7 13 3928.640 3556.840 305.231 10.213 o
-19 7 14 31.608 138.279 104.551 389.017 o
-19 7 15 680.762 500.260 147.625 83.374 o
-19 7 16 6140.100 7370.640 253.654 5.025 o
-19 7 17 52.227 25.581 108.716 413.879 o
-19 7 18 219.460 165.538 77.168 285.671 o
-19 7 19 16.430 98.249 90.302 544.608 o
-19 7 20 82.377 264.526 105.846 279.563 o
-19 7 21 577.511 380.952 96.522 119.443 o
-19 7 22 311.632 396.463 142.352 130.639 o
-19 7 23 2676.550 2376.880 324.859 15.379 o
-19 7 24 1927.070 1620.620 311.912 21.665 o
-19 7 25 929.655 626.350 316.771 35.953 o
-19 7 26 210.071 246.201 124.379 189.008 o
-19 7 27 204.986 300.388 92.046 228.822 o
-19 7 28 715.319 828.916 139.059 73.117 o
-19 7 29 282.295 658.331 195.692 87.094 o
-19 9 1 288.449 203.362 225.298 87.517 o
-19 9 2 13177.800 14081.100 332.982 1.553 o
-19 9 3 300.811 1297.690 296.697 43.958 o
-19 9 4 1708.830 2175.750 177.074 27.401 o
-19 9 5 170.269 402.329 94.578 217.838 o
-19 9 6 918.055 1327.010 157.404 51.051 o
-19 9 7 675.890 434.793 103.309 101.640 o
-19 9 8 6358.450 7575.850 561.411 4.018 o
-19 9 9 1749.150 1664.120 235.779 26.806 o
-19 9 10 5758.170 5264.590 478.577 5.432 o
-19 9 11 321.015 321.050 129.105 146.626 o
-19 9 12 1332.080 1023.840 171.123 42.645 o
-19 9 13 176.074 372.912 318.895 51.808 o
-19 9 14 952.632 1003.240 205.395 47.854 o
-19 9 15 4890.380 4152.050 386.593 7.400 o
-19 9 16 87.038 211.371 105.465 296.159 o
-19 9 17 4545.910 4633.150 441.214 7.149 o
-19 9 18 19.757 127.546 87.031 528.460 o
-19 9 19 2589.550 2720.020 325.998 15.021 o
-19 9 20 626.513 515.711 135.294 91.195 o
-19 9 21 325.602 890.499 223.233 67.286 o
-19 9 22 50.451 2.298 138.103 288.815 o
-19 9 23 315.393 406.974 156.760 118.688 o
-19 9 24 2231.090 2688.880 400.627 14.490 o
-19 9 25 1037.320 636.615 209.097 49.927 o
-19 9 26 2413.570 3081.110 401.047 13.271 o
-19 9 27 863.244 565.354 277.677 43.363 o
-19 11 1 348.667 743.074 221.704 70.137 o
-19 11 2 772.230 1420.970 232.799 43.221 o
-19 11 3 642.973 435.547 128.779 95.664 o
-19 11 4 1211.920 1227.050 175.802 42.588 o
-19 11 5 815.207 906.611 144.795 64.782 o
-19 11 6 6478.440 6030.570 584.284 4.287 o
-19 11 7 1107.140 1299.310 153.658 46.548 o
-19 11 8 8780.490 8614.850 745.548 2.575 o
-19 11 9 159.507 336.457 111.174 210.673 o
-19 11 10 5574.170 5365.920 645.007 4.754 o
-19 11 11 2393.040 2648.110 293.126 16.826 o
-19 11 12 3825.570 3590.720 389.341 9.485 o
-19 11 13 215.111 152.942 243.752 83.804 o
-19 11 14 20375.300 24855.400 741.238 0.637 o
-19 11 15 121.421 177.371 135.418 213.864 o
-19 11 16 7213.820 7188.540 642.062 3.504 o
-19 11 17 1804.330 1229.640 256.918 27.221 o
-19 11 18 2967.530 2679.410 284.692 14.537 o
-19 11 19 2.214 277.586 146.660 217.648 o
-19 11 20 115.489 231.285 160.784 165.158 o
-19 11 21 124.981 214.267 134.030 208.096 o
-19 11 22 290.776 324.841 162.508 123.244 o
-19 11 23 156.151 229.108 113.101 231.743 o
-19 11 24 109.545 239.544 133.978 209.242 o
-19 11 25 642.885 567.515 143.398 85.072 o
-19 13 1 283.202 1139.630 491.752 21.601 o
-19 13 2 621.347 390.643 209.320 69.661 o
-19 13 3 549.635 487.383 278.801 51.197 o
-19 13 4 132.183 490.480 110.244 193.954 o
-19 13 5 133.425 358.734 237.637 85.841 o
-19 13 6 683.984 672.536 128.087 82.946 o
-19 13 7 84.221 469.626 127.725 188.663 o
-19 13 8 5857.530 5769.360 567.330 4.795 o
-19 13 9 182.765 63.543 98.090 300.858 o
-19 13 10 1861.580 1772.610 228.802 25.548 o
-19 13 11 174.227 419.465 180.479 118.054 o
-19 13 12 7530.910 7737.340 712.785 3.122 o
-19 13 13 8.095 107.620 123.241 341.554 o
-19 13 14 8490.130 9697.530 816.040 2.407 o
-19 13 15 2582.680 2718.460 283.901 16.038 o
-19 13 16 8256.390 7897.430 913.269 2.498 o
-19 13 17 373.321 514.726 235.662 69.377 o
-19 13 18 1249.160 1127.570 269.830 33.322 o
-19 13 19 136.481 390.891 91.863 240.472 o
-19 13 20 794.030 578.083 180.261 65.446 o
-19 13 21 75.319 125.201 125.325 274.486 o
-19 13 22 247.017 54.508 154.665 163.373 o
-19 13 23 93.777 470.543 107.008 216.762 o
-19 15 1 427.717 1550.880 303.066 38.419 o
-19 15 2 1984.070 2082.010 742.938 8.139 o
-19 15 3 2057.810 2098.650 289.387 20.228 o
-19 15 4 2129.400 1959.150 319.472 19.089 o
-19 15 5 2035.500 1926.250 305.354 20.274 o
-19 15 6 716.072 206.026 183.379 78.403 o
-19 15 7 270.565 92.695 252.780 77.700 o
-19 15 8 5763.640 5571.000 715.260 4.283 o
-19 15 9 8.546 107.051 189.585 160.285 o
-19 15 10 3906.500 3402.280 491.835 8.364 o
-19 15 11 714.801 443.267 102.301 97.615 o
-19 15 12 2591.590 2282.260 411.860 13.691 o
-19 15 13 589.506 603.248 191.265 71.691 o
-19 15 14 1947.770 1073.530 217.140 28.884 o
-19 15 15 20.639 225.699 139.063 238.938 o
-19 15 16 431.719 119.314 142.984 133.108 o
-19 15 17 294.633 555.764 111.442 143.108 o
-19 15 18 453.748 447.720 222.165 72.056 o
-19 15 19 249.714 234.334 143.590 155.973 o
-18 0 2 7646.250 6839.020 314.003 4.101 o
-18 0 4 1316.430 1637.610 157.014 37.907 o
-18 0 6 261.171 467.487 84.294 184.563 o
-18 0 8 6906.450 6436.820 234.951 4.837 o
-18 0 10 231.599 154.538 77.951 279.467 o
-18 0 12 4695.830 3621.530 520.684 6.954 o
-18 0 14 18556.100 20043.600 607.801 0.824 o
-18 0 16 369.953 285.174 203.392 90.539 o
-18 0 18 4023.410 4065.720 1045.640 3.775 o
-18 0 20 2023.810 2260.150 680.275 9.042 o
-18 0 22 27228.400 26914.100 1369.580 0.400 o
-18 0 24 21882.500 22045.500 1063.160 0.598 o
-18 0 26 14131.200 15467.400 1141.760 1.080 o
-18 0 28 8257.060 9937.530 7608.880 0.105 o
-18 0 30 1040.970 980.849 344.120 29.465 o
-18 2 1 3782.640 3134.860 100.470 12.935 o
-18 2 2 9893.230 9238.350 184.359 2.769 o
-18 2 3 277.351 147.818 41.599 306.737 o
-18 2 4 4878.220 4576.040 131.216 8.413 o
-18 2 5 598.559 391.298 103.378 113.001 o
-18 2 6 13007.000 12524.000 275.515 1.700 o
-18 2 7 5762.400 6242.580 122.267 6.113 o
-18 2 8 9687.170 9357.450 227.202 2.793 o
-18 2 9 24132.100 30035.100 558.011 0.476 o
-18 2 10 12563.300 12692.500 335.654 1.738 o
-18 2 11 13178.600 14578.800 513.776 1.467 o
-18 2 12 10872.000 10923.400 416.321 2.166 o
-18 2 13 286.658 35.677 91.943 255.175 o
-18 2 14 3010.520 2898.130 335.648 13.059 o
-18 2 15 2242.810 2561.150 367.097 15.609 o
-18 2 16 3230.480 3412.470 405.878 10.659 o
-18 2 17 92.754 123.342 70.378 483.689 o
-18 2 18 967.030 1147.690 246.813 40.195 o
-18 2 19 1466.730 1560.310 248.817 29.604 o
-18 2 20 2237.040 2265.400 334.968 17.234 o
-18 2 21 2069.410 2261.270 291.776 19.580 o
-18 2 22 4953.180 5089.060 237.068 7.504 o
-18 2 23 25.175 113.135 150.209 234.319 o
-18 2 24 8668.520 9617.630 461.077 2.870 o
-18 2 25 3935.230 3804.690 431.291 8.659 o
-18 2 26 14115.700 16348.400 1070.860 1.081 o
-18 2 27 229.765 210.237 196.488 111.164 o
-18 2 28 5854.710 6719.740 1008.350 3.005 o
-18 2 29 23.832 -38.333 153.739 252.342 o
-18 2 30 277.991 576.833 209.134 83.859 o
-18 2 31 450.183 471.434 138.399 109.393 o
-18 4 1 2718.090 2942.450 150.248 17.429 o
-18 4 2 16598.300 16536.000 325.346 1.090 o
-18 4 3 2113.010 1866.420 175.934 24.937 o
-18 4 4 17198.300 15425.900 331.015 1.086 o
-18 4 5 6455.950 6188.480 227.876 5.297 o
-18 4 6 11489.700 11165.800 282.481 2.081 o
-18 4 8 1309.150 1415.320 153.854 40.472 o
-18 4 9 692.575 1225.240 179.024 56.793 o
-18 4 10 550.085 627.017 108.460 102.953 o
-18 4 11 1296.130 1800.870 194.401 34.162 o
-18 4 12 75.930 111.861 54.400 641.245 o
-18 4 13 2448.910 1932.270 284.833 18.593 o
-18 4 14 3953.730 3680.820 241.274 10.618 o
-18 4 15 3944.940 3520.330 254.474 10.713 o
-18 4 16 15.274 -17.245 98.280 600.854 o
-18 4 17 8480.830 8802.810 425.273 3.117 o
-18 4 18 12644.400 12441.100 488.083 1.686 o
-18 4 19 391.979 331.297 110.131 147.020 o
-18 4 20 13781.500 12496.000 513.399 1.520 o
-18 4 21 1629.950 1306.800 227.021 30.668 o
-18 4 22 6635.730 6825.440 200.248 4.951 o
-18 4 23 7.025 9.500 151.615 265.864 o
-18 4 24 2278.640 2559.210 417.141 14.107 o
-18 4 25 34.502 114.285 145.960 241.013 o
-18 4 26 2872.630 2905.120 530.523 9.894 o
-18 4 27 94.039 245.281 148.512 187.787 o
-18 4 28 1269.330 1180.730 186.139 40.821 o
-18 4 29 212.217 210.917 166.692 140.490 o
-18 4 30 3013.240 3306.400 511.023 9.609 o
-18 6 1 91.954 120.503 104.147 334.608 o
-18 6 2 4710.890 3735.850 143.588 9.477 o
-18 6 3 6127.050 6839.450 171.755 5.402 o
-18 6 4 2215.180 2009.090 161.841 23.823 o
-18 6 5 578.513 857.816 130.621 83.144 o
-18 6 6 18556.900 17150.900 314.242 0.936 o
-18 6 7 869.852 780.388 105.167 72.654 o
-18 6 8 10066.600 9607.350 296.763 2.600 o
-18 6 9 784.409 960.486 158.288 62.320 o
-18 6 10 954.846 961.293 156.226 56.029 o
-18 6 11 7057.590 6800.950 293.977 4.501 o
-18 6 12 101.150 210.644 86.922 341.856 o
-18 6 13 4382.610 4438.440 329.668 8.327 o
-18 6 14 4718.750 3973.400 226.402 8.824 o
-18 6 15 266.246 320.381 100.369 189.911 o
-18 6 16 71.404 112.229 92.057 416.225 o
-18 6 17 6631.900 6704.980 283.051 4.845 o
-18 6 18 5771.040 4978.980 297.351 6.322 o
-18 6 19 1002.600 834.989 175.477 53.499 o
-18 6 20 4410.790 3244.770 278.660 9.765 o
-18 6 21 2282.730 3221.510 485.464 11.593 o
-18 6 22 15.435 95.529 189.319 160.459 o
-18 6 23 87.725 116.950 335.623 52.160 o
-18 6 24 982.336 741.907 185.450 54.010 o
-18 6 25 278.351 396.408 169.637 114.872 o
-18 6 26 2818.870 2834.560 409.040 12.303 o
-18 6 27 43.675 138.229 159.580 200.444 o
-18 6 28 1568.160 1561.950 655.050 10.673 o
-18 6 29 635.092 666.830 211.582 62.331 o
-18 8 1 9373.310 9399.380 213.978 2.896 o
-18 8 2 3938.390 5267.460 261.699 8.850 o
-18 8 3 4539.360 3738.900 141.981 9.845 o
-18 8 4 341.103 184.801 79.007 211.926 o
-18 8 5 226.124 292.772 71.246 251.056 o
-18 8 6 140.345 153.909 79.011 356.033 o
-18 8 7 4861.420 4610.500 128.287 8.421 o
-18 8 8 1156.450 1155.770 159.569 46.495 o
-18 8 9 8574.700 9082.900 336.869 3.136 o
-18 8 10 662.456 471.791 216.403 63.873 o
-18 8 11 24012.600 26582.100 785.403 0.506 o
-18 8 12 2197.340 2400.590 297.462 18.287 o
-18 8 13 6453.670 6796.620 329.722 4.833 o
-18 8 14 6031.720 6506.680 346.387 5.213 o
-18 8 15 5613.270 5991.150 421.249 5.499 o
-18 8 16 377.385 354.280 105.284 151.372 o
-18 8 17 1359.720 1851.930 247.372 29.259 o
-18 8 18 717.927 483.095 116.513 91.106 o
-18 8 19 194.611 344.962 143.393 156.146 o
-18 8 20 18.339 150.058 191.455 151.251 o
-18 8 21 15.980 -102.820 140.685 304.319 o
-18 8 22 144.437 33.633 155.160 193.255 o
-18 8 23 5406.610 5112.000 563.158 5.354 o
-18 8 24 1611.270 1606.820 236.743 28.500 o
-18 8 25 283.930 472.257 241.097 72.530 o
-18 8 26 1181.430 1177.690 300.099 31.015 o
-18 8 27 114.605 249.078 136.181 201.660 o
-18 8 28 402.132 748.890 333.765 40.426 o
-18 10 1 2962.960 2273.450 194.301 17.173 o
-18 10 2 89.169 138.176 109.123 311.628 o
-18 10 3 241.714 341.399 118.159 173.649 o
-18 10 4 864.460 617.170 236.174 50.123 o
-18 10 5 2130.300 1694.390 258.645 22.317 o
-18 10 6 408.891 691.659 145.609 98.644 o
-18 10 7 4289.130 3785.590 294.177 9.338 o
-18 10 8 4967.920 4766.680 351.481 7.125 o
-18 10 9 1493.100 1426.900 233.371 31.190 o
-18 10 10 12.427 376.680 117.998 256.939 o
-18 10 11 2916.440 2678.430 262.294 15.170 o
-18 10 12 54.372 274.255 78.278 389.180 o
-18 10 13 637.411 545.082 145.510 85.601 o
-18 10 14 19618.700 19161.300 479.021 0.808 o
-18 10 15 3217.320 3554.580 401.861 10.591 o
-18 10 16 12807.100 13455.200 1165.710 1.240 o
-18 10 17 4806.840 5212.630 533.757 5.966 o
-18 10 18 762.209 589.450 207.027 60.032 o
-18 10 19 6217.080 7075.430 765.397 3.571 o
-18 10 20 74.204 464.006 368.548 41.243 o
-18 10 21 2189.280 2084.020 425.636 14.955 o
-18 10 22 184.679 175.097 162.930 153.332 o
-18 10 23 3313.250 4327.000 907.232 4.772 o
-18 10 24 1663.340 2020.960 290.638 23.142 o
-18 10 25 15.267 40.027 103.169 503.895 o
-18 10 26 108.101 156.251 220.209 107.753 o
-18 10 27 82.990 255.107 141.214 202.620 o
-18 12 1 4297.030 5114.040 542.940 6.425 o
-18 12 2 4972.420 4979.860 759.480 4.643 o
-18 12 3 5843.510 5949.190 295.785 5.770 o
-18 12 4 458.671 815.200 186.762 74.479 o
-18 12 5 42.771 98.608 110.340 370.806 o
-18 12 6 613.416 224.154 87.482 130.022 o
-18 12 7 435.866 438.902 107.593 130.910 o
-18 12 8 1956.670 1896.590 283.338 21.800 o
-18 12 9 26.366 181.620 120.155 306.106 o
-18 12 10 2238.020 3059.020 413.119 13.553 o
-18 12 11 112.219 180.057 108.545 280.658 o
-18 12 12 1030.300 1034.590 309.645 32.752 o
-18 12 13 5180.560 5812.070 489.749 5.627 o
-18 12 14 226.253 240.896 233.488 85.928 o
-18 12 15 8040.030 10837.500 872.028 2.298 o
-18 12 16 265.699 465.297 240.303 73.934 o
-18 12 17 9486.410 9072.370 707.075 2.406 o
-18 12 18 2115.710 1850.440 288.457 20.680 o
-18 12 19 4640.980 4668.410 525.166 6.431 o
-18 12 20 503.186 395.668 141.193 106.247 o
-18 12 21 2214.730 2617.180 315.217 17.118 o
-18 12 22 112.736 119.082 160.247 181.033 o
-18 12 23 103.384 300.993 239.924 88.427 o
-18 12 24 20.648 266.945 200.606 129.994 o
-18 14 1 1612.240 1163.160 315.476 25.588 o
-18 14 2 5372.380 5049.310 769.551 4.368 o
-18 14 3 163.546 428.312 167.294 130.151 o
-18 14 4 4034.700 3807.780 441.845 8.395 o
-18 14 5 58.777 127.110 147.906 222.406 o
-18 14 6 283.754 151.096 105.363 207.206 o
-18 14 7 2345.340 1863.890 358.089 16.910 o
-18 14 8 4.697 140.941 74.884 662.510 o
-18 14 9 6971.090 6545.850 633.098 3.766 o
-18 14 10 1289.270 1196.760 209.020 38.046 o
-18 14 11 5577.780 5668.530 679.339 4.509 o
-18 14 12 3993.260 3295.500 391.710 9.421 o
-18 14 13 537.343 509.649 163.619 87.763 o
-18 14 14 62.084 49.268 191.732 152.134 o
-18 14 15 1675.380 1744.480 284.889 24.441 o
-18 14 16 1953.050 1574.910 214.123 26.316 o
-18 14 17 507.778 291.712 130.591 117.700 o
-18 14 18 144.620 334.218 159.173 149.816 o
-18 14 19 506.984 687.553 180.541 77.481 o
-18 14 20 256.196 417.537 112.884 165.504 o
-18 14 21 596.388 489.837 181.409 77.749 o
-18 16 1 98.061 291.134 162.290 160.248 o
-18 16 2 14.047 198.183 208.702 126.954 o
-18 16 3 733.053 907.819 282.526 41.779 o
-18 16 4 80.301 18.243 177.681 173.375 o
-18 16 5 3.274 -41.953 260.214 92.382 o
-18 16 6 960.118 1334.760 299.188 32.840 o
-18 16 7 933.486 1186.410 317.942 32.133 o
-18 16 8 209.632 171.107 117.352 213.436 o
-18 16 9 1796.910 1541.470 261.781 25.524 o
-18 16 10 152.464 404.261 232.033 86.208 o
-18 16 11 46.778 150.800 132.613 262.409 o
-18 16 12 171.026 154.476 135.248 200.107 o
-18 16 13 42.921 165.746 233.079 103.091 o
-18 16 14 92.919 115.888 118.001 288.347 o
-18 16 15 619.270 592.506 139.280 87.292 o
-18 16 16 91.314 -1.152 161.675 203.362 o
-18 16 17 1291.760 1512.240 367.578 23.324 o
-17 1 1 309.133 630.834 62.833 163.167 o
-17 1 2 96.796 108.039 30.478 716.730 o
-17 1 3 6256.370 5942.040 119.419 5.770 o
-17 1 4 2499.990 2850.700 125.093 19.338 o
-17 1 5 14245.600 14696.100 259.695 1.403 o
-17 1 6 1440.140 1117.310 122.915 43.262 o
-17 1 7 10240.900 10075.800 221.837 2.528 o
-17 1 8 8356.320 5691.680 177.558 4.207 o
-17 1 9 42783.400 43393.300 734.139 0.188 o
-17 1 10 1244.350 1721.030 154.975 38.629 o
-17 1 11 14802.000 12630.800 361.452 1.436 o
-17 1 12 2138.270 3071.560 206.360 19.300 o
-17 1 13 13620.800 13457.300 500.112 1.486 o
-17 1 14 6777.670 7047.310 274.510 4.641 o
-17 1 15 20836.100 22380.800 516.193 0.684 o
-17 1 16 2645.760 3598.440 387.564 12.151 o
-17 1 17 1654.840 2214.630 274.328 23.256 o
-17 1 18 1861.610 1796.080 365.387 19.138 o
-17 1 19 1404.100 1863.280 354.087 22.182 o
-17 1 20 2185.230 2011.730 351.555 17.523 o
-17 1 21 6072.930 5529.170 385.655 5.446 o
-17 1 22 3.706 63.113 314.647 62.208 o
-17 1 23 4774.540 3620.520 498.674 7.041 o
-17 1 24 478.949 749.322 198.781 71.233 o
-17 1 25 2724.130 2798.020 412.962 12.529 o
-17 1 26 352.329 281.704 391.649 34.806 o
-17 1 27 347.577 365.666 153.174 119.685 o
-17 1 28 478.180 516.423 185.775 82.777 o
-17 1 29 1559.200 1428.580 253.587 28.975 o
-17 1 30 15.810 -90.867 161.656 232.787 o
-17 1 31 34.943 -9.656 126.110 354.537 o
-17 3 1 1909.090 2562.380 144.729 24.577 o
-17 3 2 7654.890 7797.940 187.191 3.998 o
-17 3 3 8002.910 7356.080 136.117 3.970 o
-17 3 4 167.097 195.866 49.010 383.315 o
-17 3 5 4725.850 4014.480 107.236 9.291 o
-17 3 6 121.688 373.093 63.505 307.991 o
-17 3 7 211.656 96.128 56.800 371.183 o
-17 3 8 4779.830 5149.970 208.088 7.834 o
-17 3 9 42018.900 40895.000 866.646 0.198 o
-17 3 11 17167.000 16909.300 448.792 1.018 o
-17 3 12 2432.720 2573.560 258.418 17.725 o
-17 3 13 7078.570 6910.610 462.014 4.084 o
-17 3 14 905.619 833.480 199.958 52.458 o
-17 3 15 18467.300 19869.300 595.971 0.834 o
-17 3 16 1129.940 1225.120 214.656 40.171 o
-17 3 17 2948.870 3463.560 299.773 12.984 o
-17 3 18 4049.530 4296.720 330.844 9.001 o
-17 3 19 7.441 89.987 194.570 154.679 o
-17 3 20 1259.340 1244.930 212.923 37.772 o
-17 3 21 1148.030 988.070 196.467 44.438 o
-17 3 22 36.719 126.516 171.828 180.852 o
-17 3 23 325.821 219.855 118.307 167.345 o
-17 3 24 957.749 1340.030 268.228 36.163 o
-17 3 25 92.839 -90.137 273.225 78.948 o
-17 3 26 1160.650 1464.840 263.111 32.869 o
-17 3 27 5439.480 5230.890 883.307 3.802 o
-17 3 28 84.569 183.117 124.825 253.405 o
-17 3 29 3061.420 2813.130 471.393 10.616 o
-17 3 30 1968.140 2291.300 369.899 17.241 o
-17 3 31 1056.240 1634.510 333.169 27.142 o
-17 5 1 192.027 75.059 96.032 295.047 o
-17 5 2 287.681 355.141 41.753 233.066 o
-17 5 3 5791.390 5593.690 161.166 6.365 o
-17 5 4 308.049 710.718 89.887 139.687 o
-17 5 5 22592.800 23402.900 462.699 0.609 o
-17 5 6 4119.980 4655.080 172.231 9.619 o
-17 5 7 9544.210 10198.700 438.605 2.552 o
-17 5 8 4031.540 5047.980 276.075 8.784 o
-17 5 9 4069.720 3442.890 164.109 11.220 o
-17 5 10 837.215 2196.040 249.884 33.483 o
-17 5 11 1279.940 1608.080 206.560 34.973 o
-17 5 12 2345.770 2546.160 298.945 17.132 o
-17 5 13 5101.360 5528.750 257.632 6.932 o
-17 5 14 1554.020 1874.440 227.520 28.209 o
-17 5 15 10537.500 11518.400 375.792 2.198 o
-17 5 16 801.129 386.225 124.152 86.001 o
-17 5 17 2887.190 2881.100 266.591 14.801 o
-17 5 18 10921.000 11632.700 480.042 2.044 o
-17 5 19 612.282 505.817 244.771 57.446 o
-17 5 20 12125.500 12765.300 450.508 1.755 o
-17 5 21 1626.420 1758.450 214.435 28.797 o
-17 5 22 194.244 340.731 174.725 125.444 o
-17 5 23 787.835 427.844 214.477 60.301 o
-17 5 24 41.873 143.565 110.755 345.871 o
-17 5 25 83.521 232.138 173.653 154.550 o
-17 5 26 3284.910 2902.090 485.337 9.873 o
-17 5 27 493.980 760.927 223.837 62.749 o
-17 5 28 410.453 355.581 136.586 122.997 o
-17 5 29 544.427 700.940 198.550 69.253 o
-17 5 30 12.979 -168.343 201.470 152.015 o
-17 7 1 2083.480 1994.330 164.231 25.011 o
-17 7 2 505.645 461.421 54.171 141.955 o
-17 7 3 3294.950 3211.700 89.251 14.679 o
-17 7 4 7557.230 6915.520 211.570 4.281 o
-17 7 5 2570.820 2779.650 254.067 16.636 o
-17 7 6 5525.550 6327.180 186.745 6.199 o
-17 7 7 4610.230 4174.380 133.175 9.277 o
-17 7 8 463.223 181.899 68.797 178.892 o
-17 7 9 2460.480 2492.680 179.676 19.721 o
-17 7 10 920.825 759.996 132.691 65.547 o
-17 7 11 5792.300 5945.940 303.040 5.796 o
-17 7 12 1128.270 828.673 142.378 54.298 o
-17 7 13 9154.430 9729.400 270.332 2.878 o
-17 7 14 12498.100 12757.700 376.470 1.729 o
-17 7 15 45.555 95.371 175.146 176.774 o
-17 7 16 3928.100 4418.770 497.309 7.590 o
-17 7 17 5440.000 5754.990 658.859 4.655 o
-17 7 18 7160.380 8022.140 385.923 3.916 o
-17 7 19 3762.190 3092.620 361.129 10.454 o
-17 7 20 11656.700 12768.000 542.192 1.782 o
-17 7 21 4902.070 4392.010 655.846 5.463 o
-17 7 22 1515.220 1762.650 246.918 28.069 o
-17 7 23 152.242 178.219 115.048 242.058 o
-17 7 24 983.740 697.077 279.332 39.620 o
-17 7 25 305.031 228.711 158.532 131.523 o
-17 7 26 709.792 546.277 175.339 71.656 o
-17 7 27 8.690 -22.706 218.215 130.476 o
-17 7 28 491.755 390.947 150.101 103.172 o
-17 7 29 478.469 385.490 258.479 60.242 o
-17 9 1 3911.190 3919.960 222.244 10.592 o
-17 9 2 2275.410 2265.300 213.807 20.822 o
-17 9 3 92.834 40.840 102.986 381.235 o
-17 9 4 7045.870 7576.240 269.278 4.309 o
-17 9 5 272.493 419.932 136.744 139.813 o
-17 9 6 5516.790 4749.140 524.845 5.610 o
-17 9 7 2448.590 3112.150 225.172 17.049 o
-17 9 8 640.688 961.431 183.148 63.079 o
-17 9 9 3944.490 3935.790 327.800 9.565 o
-17 9 10 703.051 544.357 126.011 86.914 o
-17 9 11 225.530 389.096 116.232 173.731 o
-17 9 12 1550.840 2067.710 226.598 27.265 o
-17 9 13 1792.930 2083.330 252.117 23.708 o
-17 9 14 3462.190 3208.240 490.249 9.226 o
-17 9 15 5174.990 5579.040 347.306 6.432 o
-17 9 16 744.629 786.388 151.764 69.678 o
-17 9 17 1410.190 2007.600 489.343 15.546 o
-17 9 18 1488.480 1425.820 222.926 32.017 o
-17 9 19 341.530 389.716 137.215 130.347 o
-17 9 20 10385.100 9389.560 430.601 2.446 o
-17 9 21 22.554 166.681 120.495 313.905 o
-17 9 22 14174.800 16318.800 751.184 1.198 o
-17 9 23 328.818 330.349 175.621 108.753 o
-17 9 24 7108.170 7481.320 839.988 2.999 o
-17 9 25 304.272 259.484 117.048 169.128 o
-17 9 26 125.089 363.191 122.674 200.402 o
-17 9 27 149.453 166.910 127.780 219.715 o
-17 9 28 292.804 253.237 141.334 147.468 o
-17 11 1 2781.180 2595.920 526.123 10.417 o
-17 11 2 5236.490 5463.250 362.692 6.357 o
-17 11 3 229.847 199.660 114.146 205.314 o
-17 11 4 4507.930 4205.380 303.692 8.498 o
-17 11 5 956.265 1757.810 237.284 36.166 o
-17 11 6 18.258 256.994 89.379 402.116 o
-17 11 7 8056.620 9235.280 462.850 3.140 o
-17 11 8 376.948 331.047 100.590 157.739 o
-17 11 9 1547.250 1462.050 201.132 32.497 o
-17 11 10 3457.200 2820.340 287.568 12.594 o
-17 11 11 2576.340 2270.730 220.070 18.739 o
-17 11 12 142.902 453.768 222.242 90.695 o
-17 11 13 1533.640 1397.270 226.269 31.369 o
-17 11 14 353.576 129.825 90.785 204.020 o
-17 11 15 56.457 188.593 102.335 342.857 o
-17 11 16 192.629 203.639 148.323 166.918 o
-17 11 17 515.242 767.605 675.495 12.352 o
-17 11 18 5698.600 5487.020 544.866 5.094 o
-17 11 19 208.575 105.447 223.937 98.130 o
-17 11 20 2350.360 2466.800 251.302 18.650 o
-17 11 21 1070.800 1164.760 238.386 39.152 o
-17 11 22 1791.370 2647.020 338.441 18.360 o
-17 11 23 807.611 748.618 170.657 63.307 o
-17 11 24 1747.310 1834.010 449.680 16.168 o
-17 11 25 320.713 750.206 177.878 89.059 o
-17 11 26 2004.450 1986.140 320.187 19.690 o
-17 13 1 37.090 187.058 112.683 322.371 o
-17 13 2 2092.510 2853.500 323.979 16.878 o
-17 13 3 8513.180 8965.760 542.610 2.914 o
-17 13 4 6738.300 7109.570 434.854 4.286 o
-17 13 5 1223.050 1488.900 301.621 28.719 o
-17 13 6 5551.270 5160.630 409.244 5.976 o
-17 13 7 506.664 678.806 156.057 86.616 o
-17 13 8 2673.470 2940.880 361.516 13.546 o
-17 13 9 2749.350 2149.760 277.948 16.714 o
-17 13 10 140.926 114.010 285.222 68.397 o
-17 13 11 426.326 529.177 112.765 122.503 o
-17 13 12 2956.130 2936.200 402.046 11.941 o
-17 13 13 208.359 334.330 119.341 182.751 o
-17 13 14 77.950 34.047 114.936 346.501 o
-17 13 15 40.990 203.811 115.834 301.198 o
-17 13 16 1713.420 1274.840 310.122 24.615 o
-17 13 17 638.569 1361.750 262.012 42.369 o
-17 13 18 2814.550 2855.240 288.507 14.710 o
-17 13 19 655.067 700.461 334.201 36.906 o
-17 13 20 177.870 291.278 125.577 190.364 o
-17 13 21 60.334 166.371 141.028 229.499 o
-17 13 22 656.056 446.957 271.036 50.729 o
-17 13 23 197.466 382.064 108.708 192.252 o
-17 15 1 1289.730 1075.390 292.187 31.065 o
-17 15 2 782.660 693.643 284.671 42.529 o
-17 15 3 1357.790 1601.060 442.961 18.505 o
-17 15 4 7573.620 8169.400 937.833 2.575 o
-17 15 5 526.104 614.848 203.007 70.881 o
-17 15 6 299.192 373.346 110.654 162.486 o
-17 15 7 1025.520 1047.050 184.712 48.310 o
-17 15 8 948.193 1017.000 186.784 50.606 o
-17 15 9 2745.950 2655.450 330.847 14.448 o
-17 15 10 10.338 47.507 125.853 356.725 o
-17 15 11 506.148 604.254 130.027 100.192 o
-17 15 12 31.911 229.555 124.204 272.300 o
-17 15 13 595.589 536.486 127.083 96.014 o
-17 15 14 472.714 562.082 146.018 98.552 o
-17 15 15 118.125 89.917 147.740 206.970 o
-17 15 16 2772.450 2717.220 432.688 12.105 o
-17 15 17 105.758 167.936 247.431 88.180 o
-17 15 18 39.174 214.003 180.622 155.990 o
-17 15 19 3.776 212.390 154.592 212.068 o
-17 15 20 141.551 187.680 123.970 226.254 o
-17 17 1 32.289 73.510 164.625 204.645 o
-17 17 2 155.688 730.018 267.383 62.795 o
-17 17 3 16.213 204.505 123.735 292.667 o
-17 17 4 11.629 128.549 202.277 139.934 o
-17 17 5 1000.690 843.290 634.604 12.816 o
-17 17 6 29.000 129.010 112.050 361.093 o
-17 17 7 538.730 456.212 160.834 90.906 o
-17 17 8 206.671 232.571 130.094 184.081 o
-17 17 9 267.102 275.101 106.598 189.597 o
-17 17 10 139.732 434.613 151.676 149.154 o
-17 17 11 1355.300 925.629 216.809 38.523 o
-17 17 12 312.440 511.474 227.468 75.655 o
-17 17 13 200.760 396.438 222.257 88.583 o
-17 17 14 49.732 331.757 359.272 44.677 o
-16 0 2 468.025 1302.010 194.939 60.463 o
-16 0 4 11669.300 11272.200 355.711 2.004 o
-16 0 6 11220.700 9108.650 271.112 2.376 o
-16 0 8 505.681 591.524 110.607 109.077 o
-16 0 10 9835.510 10488.500 422.848 2.452 o
-16 0 12 22624.700 22776.000 786.852 0.594 o
-16 0 14 479.376 449.799 239.503 64.884 o
-16 0 16 1117.960 1181.590 331.375 28.858 o
-16 0 18 26877.700 30315.500 912.343 0.405 o
-16 0 20 90.393 259.683 151.880 181.255 o
-16 0 22 351.379 557.071 625.576 14.715 o
-16 0 24 4.180 -116.831 285.174 76.906 o
-16 0 26 628.590 1098.210 1008.460 5.771 o
-16 0 28 49.254 -50.450 151.349 246.634 o
-16 0 30 1010.760 911.812 373.859 27.322 o
-16 2 1 5227.680 4445.960 76.863 8.060 o
-16 2 2 1808.380 2277.260 109.383 28.092 o
-16 2 3 10327.500 10344.500 236.079 2.462 o
-16 2 4 20007.300 18023.700 330.491 0.830 o
-16 2 5 699.001 819.910 78.823 88.009 o
-16 2 6 31474.400 31080.700 466.301 0.343 o
-16 2 7 6696.950 7304.380 158.113 4.786 o
-16 2 8 2558.870 2519.870 147.921 19.643 o
-16 2 9 114.624 672.516 133.082 149.124 o
-16 2 10 8799.560 7027.880 313.270 3.486 o
-16 2 11 1762.780 1692.730 255.041 25.509 o
-16 2 12 11879.200 13609.600 387.163 1.754 o
-16 2 13 5316.450 5776.360 171.276 6.791 o
-16 2 14 38876.100 38602.400 948.061 0.225 o
-16 2 15 137.948 139.109 74.355 383.025 o
-16 2 16 32619.300 32702.100 677.600 0.314 o
-16 2 17 3206.190 2591.280 312.681 13.339 o
-16 2 18 261.333 101.019 95.460 244.582 o
-16 2 19 65.221 159.141 102.180 349.489 o
-16 2 20 162.176 191.804 82.589 307.397 o
-16 2 21 3049.020 3514.780 242.635 13.434 o
-16 2 22 2431.570 2316.490 460.154 12.918 o
-16 2 23 1226.690 1689.350 591.324 12.922 o
-16 2 24 1057.060 909.476 346.901 29.395 o
-16 2 25 1443.360 1329.920 313.054 26.504 o
-16 2 26 487.120 465.259 289.953 50.449 o
-16 2 27 5450.110 5595.820 937.463 3.522 o
-16 2 28 345.825 541.460 180.291 94.280 o
-16 2 29 671.312 709.675 234.724 54.683 o
-16 2 30 762.391 609.727 220.820 56.474 o
-16 2 31 38.313 224.851 206.578 124.194 o
-16 4 1 4120.660 5203.070 102.264 9.327 o
-16 4 2 5131.830 4626.950 107.838 8.010 o
-16 4 3 2185.680 2685.110 136.311 21.922 o
-16 4 4 39.410 308.272 63.767 442.815 o
-16 4 5 14552.200 14681.400 273.232 1.367 o
-16 4 6 5495.470 5502.730 236.755 6.551 o
-16 4 7 21437.900 20850.400 441.102 0.696 o
-16 4 8 215.811 186.678 60.852 312.282 o
-16 4 9 946.761 1011.150 183.501 51.237 o
-16 4 10 3282.420 3150.080 171.532 14.141 o
-16 4 11 24.303 1074.050 147.224 119.631 o
-16 4 12 3473.040 2966.340 200.223 13.457 o
-16 4 13 9306.830 10547.100 342.934 2.651 o
-16 4 14 26867.900 27912.300 570.610 0.441 o
-16 4 15 1347.510 1106.880 233.689 35.473 o
-16 4 16 63789.700 72773.000 1102.110 0.081 o
-16 4 17 6640.460 5380.430 426.618 4.925 o
-16 4 18 18149.300 18678.600 413.172 0.905 o
-16 4 19 27.161 90.221 86.631 559.273 o
-16 4 20 1298.500 814.813 157.684 47.457 o
-16 4 21 669.985 1016.490 178.208 61.818 o
-16 4 22 634.136 613.435 169.444 75.762 o
-16 4 23 57.130 72.364 276.411 77.222 o
-16 4 24 1848.210 1912.630 291.283 22.154 o
-16 4 25 2179.620 1929.200 321.713 18.815 o
-16 4 26 885.411 330.421 162.970 71.469 o
-16 4 27 2644.700 3013.780 513.743 10.504 o
-16 4 28 152.710 208.183 149.914 174.268 o
-16 4 29 6.613 -82.985 273.756 83.299 o
-16 4 30 48.589 105.085 178.680 168.862 o
-16 6 1 21973.000 22234.200 289.926 0.658 o
-16 6 2 874.156 907.471 75.425 73.231 o
-16 6 3 8838.250 6694.780 177.058 3.682 o
-16 6 4 5368.640 4653.130 233.513 7.247 o
-16 6 5 37068.700 39723.500 712.348 0.238 o
-16 6 6 915.517 1417.230 124.979 53.685 o
-16 6 7 53445.600 57592.200 907.046 0.118 o
-16 6 8 9348.850 9904.660 328.866 2.744 o
-16 6 9 4276.040 4364.250 240.567 9.199 o
-16 6 10 12110.700 13595.500 432.376 1.703 o
-16 6 11 1276.100 1163.960 145.635 44.774 o
-16 6 12 22866.900 23192.600 441.219 0.605 o
-16 6 13 34.741 106.213 96.655 452.490 o
-16 6 14 220.494 246.810 96.579 226.948 o
-16 6 15 9539.660 8976.310 242.333 2.894 o
-16 6 16 3221.060 2382.320 280.763 14.221 o
-16 6 17 3464.550 3619.280 275.043 11.596 o
-16 6 18 3398.450 3076.470 325.043 11.850 o
-16 6 19 28.755 868.994 232.623 79.213 o
-16 6 20 1220.310 1297.680 279.317 31.715 o
-16 6 21 9163.800 10132.700 558.232 2.538 o
-16 6 22 1749.030 1384.060 439.178 17.462 o
-16 6 23 3562.620 3326.320 624.062 7.390 o
-16 6 24 3741.160 3390.580 629.823 7.107 o
-16 6 25 5045.920 5004.490 737.299 4.711 o
-16 6 26 432.905 540.083 168.040 92.982 o
-16 6 27 1095.990 724.164 210.567 46.985 o
-16 6 28 270.169 376.621 196.201 99.112 o
-16 6 29 1244.190 1121.690 353.148 26.184 o
-16 6 30 270.493 76.770 302.167 58.241 o
-16 8 1 13586.500 13411.100 417.460 1.520 o
-16 8 2 6313.400 5635.190 313.530 5.437 o
-16 8 3 4464.140 3405.850 170.398 10.247 o
-16 8 4 2897.940 3082.460 182.121 15.741 o
-16 8 5 1357.800 874.662 211.402 39.511 o
-16 8 6 3273.190 2751.360 163.191 15.074 o
-16 8 7 10179.400 9846.740 143.720 2.607 o
-16 8 8 6396.860 7603.520 282.366 4.696 o
-16 8 9 1073.280 1056.010 156.686 50.548 o
-16 8 10 886.066 614.035 175.343 61.824 o
-16 8 11 673.058 435.984 154.112 84.022 o
-16 8 12 6648.590 6635.160 352.755 4.697 o
-16 8 13 2331.740 2825.780 340.593 15.460 o
-16 8 14 2395.780 2922.950 320.945 15.506 o
-16 8 15 355.004 598.103 205.236 80.013 o
-16 8 16 60.649 106.904 153.793 212.285 o
-16 8 17 642.137 526.068 132.302 90.510 o
-16 8 18 346.158 274.703 299.370 54.135 o
-16 8 19 3175.450 2243.860 286.473 14.540 o
-16 8 20 3864.940 4233.840 459.688 8.156 o
-16 8 21 10627.500 10441.700 691.434 2.046 o
-16 8 22 2224.240 1963.570 259.908 20.678 o
-16 8 23 2009.640 3149.590 384.704 14.889 o
-16 8 24 9.388 -2.095 103.807 557.227 o
-16 8 25 4575.240 5409.710 824.786 4.398 o
-16 8 26 1975.310 2037.560 397.468 16.784 o
-16 8 27 7356.820 9467.240 806.930 2.724 o
-16 8 28 82.541 214.764 161.078 174.930 o
-16 10 1 4594.870 4561.030 347.655 7.787 o
-16 10 2 118.109 519.158 85.655 227.786 o
-16 10 3 8974.100 9824.100 435.298 2.772 o
-16 10 4 3915.350 3623.940 201.152 11.119 o
-16 10 5 7006.100 6273.300 235.886 4.822 o
-16 10 6 44.603 441.000 318.736 54.266 o
-16 10 7 34120.500 39953.900 1137.270 0.253 o
-16 10 8 6520.490 7436.220 608.134 3.839 o
-16 10 9 15344.200 16892.000 653.408 1.110 o
-16 10 10 1763.660 1962.780 261.297 24.015 o
-16 10 11 20.751 168.584 149.885 224.931 o
-16 10 12 307.626 535.116 135.354 125.724 o
-16 10 13 2235.380 1594.170 202.409 24.101 o
-16 10 14 6141.640 5814.350 575.898 4.571 o
-16 10 15 476.590 435.549 128.902 113.400 o
-16 10 16 28.024 -126.380 161.096 229.020 o
-16 10 17 297.774 548.412 171.194 103.349 o
-16 10 18 3.786 6.446 164.409 228.968 o
-16 10 19 5331.130 5874.920 741.523 4.311 o
-16 10 20 1607.900 1207.980 263.308 28.983 o
-16 10 21 11250.200 11291.500 864.497 1.727 o
-16 10 22 446.581 490.058 275.084 54.917 o
-16 10 23 6773.510 6503.080 927.284 3.012 o
-16 10 24 10.866 -33.399 178.398 193.668 o
-16 10 25 421.427 178.375 114.159 153.650 o
-16 10 26 69.161 54.243 139.020 258.247 o
-16 10 27 2810.320 2944.270 438.063 11.624 o
-16 12 1 4191.140 2969.810 656.597 6.616 o
-16 12 2 15.835 393.123 103.481 287.452 o
-16 12 3 14561.500 14608.500 1089.440 1.102 o
-16 12 4 841.509 631.857 194.035 59.198 o
-16 12 5 7620.280 8369.360 546.596 3.324 o
-16 12 6 499.209 669.353 432.140 26.795 o
-16 12 7 1556.210 1867.680 224.643 28.388 o
-16 12 8 3754.960 3920.300 465.610 8.489 o
-16 12 9 53.776 86.784 112.795 353.791 o
-16 12 10 239.107 281.331 186.407 113.896 o
-16 12 11 1113.550 1226.330 333.921 28.460 o
-16 12 12 206.189 185.686 116.576 213.218 o
-16 12 13 13.776 190.404 100.353 399.678 o
-16 12 14 190.960 191.528 164.766 148.273 o
-16 12 15 1632.250 1175.180 202.701 33.220 o
-16 12 16 435.680 387.248 240.300 67.784 o
-16 12 17 10101.900 10801.800 641.187 2.160 o
-16 12 18 1613.140 1902.420 215.497 28.082 o
-16 12 19 1337.680 1386.100 213.092 35.272 o
-16 12 20 793.845 472.959 133.655 80.689 o
-16 12 21 883.351 655.543 124.028 71.838 o
-16 12 22 67.430 233.343 144.440 205.916 o
-16 12 23 2554.530 2525.820 303.394 16.109 o
-16 12 24 1671.770 1783.930 330.103 21.943 o
-16 12 25 1362.980 1409.510 245.309 32.075 o
-16 14 1 832.627 715.233 181.102 60.710 o
-16 14 2 1074.350 1083.620 660.891 11.669 o
-16 14 3 2399.060 1931.060 747.452 7.743 o
-16 14 4 2445.190 2226.690 469.511 12.772 o
-16 14 5 3533.170 4285.920 435.715 8.874 o
-16 14 6 133.427 254.101 175.802 140.549 o
-16 14 7 162.783 171.874 145.800 182.674 o
-16 14 8 604.056 492.401 187.727 75.056 o
-16 14 9 1255.480 1638.690 351.008 24.201 o
-16 14 10 382.038 375.826 138.275 124.499 o
-16 14 11 929.802 952.367 191.506 51.359 o
-16 14 12 11.341 107.319 100.397 467.594 o
-16 14 13 102.748 223.019 160.087 170.241 o
-16 14 14 1480.180 1360.750 197.450 34.490 o
-16 14 15 760.831 981.337 265.475 43.205 o
-16 14 16 3018.260 1802.310 249.171 16.945 o
-16 14 17 1549.120 1426.430 323.570 24.506 o
-16 14 18 127.283 437.536 117.582 194.449 o
-16 14 19 3188.690 3430.690 525.302 9.015 o
-16 14 20 53.195 -36.245 147.776 255.328 o
-16 14 21 837.248 849.823 140.868 65.842 o
-16 14 22 396.011 297.239 118.290 143.318 o
[truncated: 314,450 more chars]
